# Supplementary material for: Dynamic Alternative Splicing During Mouse Preimplantation Embryo Development
Source: Front Bioeng Biotechnol. 2020 Feb 7;8:35. doi: 10.3389/fbioe.2020.00035 (PMC7019016; doi:10.3389/fbioe.2020.00035)
Supplement: Table S1 — The basic information of dataset. [file Table_1.XLSX]

## Sheet: ststistics
Stage	Run	paired reads	surviving pairs reads after Trim	ReadsNumberMappingToCodingGenes	aligned concordantly 1 time	overall alignment rate	GeneNumberWithReadNumLargerThan0	GeneNumWithFPKMLargerThan1	GeneNumWithTPMLargerThan10
Oocyte	SRR1051275	8044059	4885165	3290417	3102348 (63.51%)	0.7023	11594	9804	5635
Oocyte	SRR1051276	11810273	7068109	5993214	5728131 (81.04%)	0.8961	12116	9836	5550
Oocyte	SRR1051277	14291925	9758974	7862942	7601342 (77.89%)	0.8512	12823	9954	5384
Zygote	SRR1567937	12514508	10593176	8985481	8714588 (82.27%)	0.9436	12403	10160	6407
Zygote	SRR1567938	10361752	8776215	7603608	7345365 (83.70%)	0.947	12333	10291	6403
Zygote	SRR1567939	9896580	8654414	7433861	7324022 (84.63%)	0.9541	12485	10447	6534
2-cell	SRR1567916	11924409	10507933	8008678	7145277 (68.00%)	0.846	13114	10888	6763
2-cell	SRR1567917	9269223	8092775	6051971	5661028 (69.95%)	0.8736	13367	11154	6662
2-cell	SRR1567918	10419658	9185701	6986407	6450163 (70.22%)	0.8727	13296	11084	6679
4-cell	SRR1567919	15073754	12936700	10385682	9427723 (72.88%)	0.898	13056	10122	5760
4-cell	SRR1567920	11114600	9921431	8163504	7369198 (74.28%)	0.909	12502	10054	5653
4-cell	SRR1567921	10254676	8971906	7226024	6659354 (74.22%)	0.9104	11929	9595	5757
8-cell	SRR1567922	10814346	9018442	7494762	6774462 (75.12%)	0.9445	12131	8961	4754
8-cell	SRR1567923	8810491	7487915	6200003	5540294 (73.99%)	0.9294	12298	9251	4634
8-cell	SRR1567924	11092000	8361006	7140000	6272120 (75.02%)	0.9325	11954	9128	4794
Morula	SRR1567931	17219797	12109426	10179172	9951956 (82.18%)	0.9605	12270	9448	4956
Morula	SRR1567932	20625042	15604162	13339304	13327460 (85.41%)	0.9734	12611	9709	5229
Morula	SRR1567933	16809518	12657255	10807095	10640353 (84.07%)	0.9726	12090	9310	4959
Blastocyst	SRR1567925	13300876	10045848	8677010	8361033 (83.23%)	0.9693	12678	9983	5627
Blastocyst	SRR1567926	17250146	13890567	12211649	11578008 (83.35%)	0.9713	12782	9958	5645
Blastocyst	SRR1567927	15126640	11967740	10523381	10058927 (84.05%)	0.97	12595	10049	5761
Average		1.26678e+07	1.00236e+07	8.31258e+06	7858722(77.57%)	0.9156	12496.5	9961.24	5692.67
