# Supplementary material for: Dynamic Alternative Splicing During Mouse Preimplantation Embryo Development
Source: Front Bioeng Biotechnol. 2020 Feb 7;8:35. doi: 10.3389/fbioe.2020.00035 (PMC7019016; doi:10.3389/fbioe.2020.00035)
Supplement: Table S2 — Transcript expression matrix of coding genes. [file Table_2.XLSX]

## Sheet: Sheet1
	SRR1051275	SRR1051276	SRR1051277	SRR1567916	SRR1567917	SRR1567918	SRR1567919	SRR1567920	SRR1567921	SRR1567922	SRR1567923	SRR1567924	SRR1567925	SRR1567926	SRR1567927	SRR1567931	SRR1567932	SRR1567933	SRR1567937	SRR1567938	SRR1567939
ENSMUST00000162897.1	0.215049	0	0	0	0	0	0	0	0	0	0	0	0	0	0	0	0	0	0	0	0
ENSMUST00000159265.1	0	0.166969	0.275298	0	0.508306	0	0.034896	0	0	0	0	0	0	0	0.79598	0	0	0	0	0	1.74464
ENSMUST00000070533.4	0	0.376856	0.187125	0	0	0	0	0	0	0	0	0	0	0	0	0	0	0	0	0	0
ENSMUST00000208660.1	0	0.470047	0	0	0.64764	0.395623	0	0	0	0	0	0	0	0	0	0	0	0	0	0	1.73084
ENSMUST00000208793.1	0	0	0.135193	0	1.40566	0	0	0	0	0	0	0	0	0	0.097214	0	0	0	0	0	0
ENSMUST00000027032.5	0	0.078453	0.26316	0	2.02607	0.543652	0	4.05071	0	0	0	0	0	0	0	0	0	0	0	0	0
ENSMUST00000194992.6	0	0.176603	0	0	24.6359	15.709	0	0.727457	0	0	0	0	0	0	0	0	0	0	0	0	0
ENSMUST00000027035.9	0	0	0	0	0	0	0	0	0	0	0	0	1.00724	3.87414	2.83459	0	0	0	0	0	0
ENSMUST00000195555.1	0	0	0	0	0	0	0	0	0	0	0	0	1.06334	0.458959	2.70835	0	0	0	0.408087	0	0
ENSMUST00000192650.5	0	0	0	0	0	0	0	0	0	0	0	0	0	0	0	0	0	0	0	0	0
ENSMUST00000116652.7	0	0	0	0	0	0	0	0	0	0	0	0	0	0	0	0	0	0	0	0	0
ENSMUST00000192505.1	0	0	0	0	0	0	0	0	0	0	0	0	0	0	0	0	0	0	0	0	0
ENSMUST00000191647.1	0	0	0	0	0	0	0	0	0	0	0	0	0	0	0	0	0	0	0	0	0
ENSMUST00000191939.1	0	0	0	0	0	0	0	0	0	0	0	0	0	0	0	0	0	0	0	0	0
ENSMUST00000192913.1	0	0	0	0	0	0	0	0	0	0	0	0	0	0	0	0	0	0	0	0	0
ENSMUST00000130201.7	0	0	0.184428	0.467023	1.92737	0	0.551407	4.02434	1.26698	11.9978	4.04248	18.4566	4.25922	4.73467	5.3845	9.08586	8.40773	5.73104	0	0.069787	0
ENSMUST00000156816.6	0	0	0	0.169841	0.112636	0.507665	0.805844	1.62072	0.738124	2.81262	3.73223	5.00143	3.22547	2.58407	3.65143	4.00518	2.77212	3.88469	0.391167	0.41587	0.060345
ENSMUST00000045689.13	0	0	0	1.17477	0.655454	5.41939	2.87357	30.0006	9.65105	23.2164	40.1842	44.5261	30.3724	35.0142	34.5804	45.8409	37.3271	42.5247	0.2179	0.789584	0
ENSMUST00000115538.4	0	0	0.438301	6.99516	7.44365	3.18679	11.1503	44.2343	26.5823	50.7969	73.2234	92.0245	55.613	58.0274	49.5992	101.735	61.955	96.642	2.40884	4.30229	0.211563
ENSMUST00000192286.1	2.8039	0.055467	0.039643	0.847029	1.12885	0	1.48843	0.232927	0.226956	0.307404	0.381137	0.151681	0.199494	0.161583	0.522718	0.190785	0.597135	0.436674	0.2614	1.13935	0.825639
ENSMUST00000146665.2	0	0	0	0	0	1.70795	1.64936	29.8435	0.550801	16.9284	9.74021	19.1277	19.8149	19.7897	19.8511	26.296	13.4286	16.1467	4.51946	0.657234	1.82915
ENSMUST00000132625.1	0	0	0	0	0	0	0	0	0	0	0.317228	0	0	0	0	0	0	0	0	0	0
ENSMUST00000134384.7	0	0	0	0	0.380499	0	0	0.200705	0	0	0	0	0	0	0	0.109183	0	0	0	0	0
ENSMUST00000027036.10	15.7098	8.19681	8.17137	36.9888	53.5488	66.8309	46.4831	67.7508	37.0166	92.3877	53.549	98.001	61.2573	52.5536	46.5771	60.7704	63.4481	67.9177	70.8564	36.5277	43.9876
ENSMUST00000150971.7	0	0	0	0	0	0	4.66654	4.74921	0	0.257347	0	1.78901	0	0.214187	0	0	0	0	0	0	0
ENSMUST00000119612.8	0	0	0	0	0	0	0	0	0	0	0	0	0	0	0	0	0	0	0	0	0
ENSMUST00000137887.7	0	0	0	0	0	0	0	0	0	0	1.10965	0	0	0	0.459583	0	0	0	0	0	0
ENSMUST00000115529.7	0	0	0	0	1.2689	2.35816	0	0.320933	2.06889	1.35603	0.331493	3.33175	0.479811	0	0.913044	1.65786	3.09858	0.827932	0	0	2.06494
ENSMUST00000131119.1	0	0	0	0	0	0	0	0.46032	0	0	0	0	0	0	0	0	0	0	0	0	2.47869
ENSMUST00000141278.1	0	0.627637	0	0.198805	0.052898	0.087484	0.572857	0.948139	1.65382	0.17353	0.117529	0.059655	3.02824	0.115599	0	0.457579	6.46535	0.151019	0	0	0
ENSMUST00000155020.1	0	0	0	0	0	0	2.92344	0	0	0	0	0	0	0	0	0	0	0	0	0	0
ENSMUST00000081551.13	272.254	212.595	165.302	309.013	340.954	307.574	326.235	269.677	398.542	115.508	144.862	159.305	113.277	107.61	124.003	155.119	188.087	154.85	463.957	393.237	372.939
ENSMUST00000165720.2	0.685549	5.09357	1.53532	10.0919	15.7597	7.68906	16.0336	12.8306	24.9966	10.0966	5.03656	11.584	1.77909	1.79438	0	3.81351	3.23204	3.83839	6.36296	8.16128	8.10565
ENSMUST00000002533.14	0	0	0.554529	0	0.773412	0.117696	0	0	0	0	0	0	0	0.048969	0	0	0	0	0	0	0
ENSMUST00000118000.7	0	0	0	0	0	0	0	0	0	0	0	0	0	0	0	0	0	0	0	0	0
ENSMUST00000119256.7	0	0	0	0	0	0	0	0	0	0	0	0	0	0	0	0	0	0	0	0	0
ENSMUST00000170566.1	0	0	0	0	0	0	0	0	0	0	0	0	0	0	0	0	0	0	0	0	0
ENSMUST00000147158.1	0	0	0	0	0	0	0	0	0	0	0	0	0	0	0	0	0	0	0	0	0
ENSMUST00000156289.1	0	0	0	0	0	0	0	0	0	0	0	0	0	0	0	0	0	0	0	0	0
ENSMUST00000133521.1	0	0	0	0	0	0	0	0	0	0	0	0	0	0	0	0	0	0	0	0	0
ENSMUST00000192847.5	0	0	0	0	0	0	0	0	0	0	0	0	0	0	0.486394	0	0	0	0	0	0
ENSMUST00000044369.12	34.4	44.6522	32.9906	5.67587	15.3585	5.79087	5.02333	14.3027	15.2924	5.99821	5.80702	10.5607	31.0158	20.5738	27.6696	0.901103	27.1052	17.7273	33.2903	25.234	35.3852
ENSMUST00000194676.5	0.862513	0.475786	0	0.754363	0.420352	0.353042	0	0	0	0	0	0	0	0.654272	1.47513	0	0	0	0	0	0.788118
ENSMUST00000194301.5	0	0	0	0	0	17.608	0	0.03135	0	0	0	0.316546	0.225157	0.019864	0.049761	0.022965	0	0	0	0	0
ENSMUST00000194978.5	0	0	0.071733	0	0.846278	0.311039	0.044382	0	0.107783	0.308548	0	0	0.874754	0.031068	0	0	0	0	0.061601	0	0
ENSMUST00000192029.5	0	0	0	0	0	0	0	0	0	0	0	0	0	0	0	0	0	0	0	0	0
ENSMUST00000192698.2	80.5183	43.5983	69.726	2.00904	11.0626	0	6.89132	1.57337	5.13938	6.34497	0	0	0	7.64623	11.8352	5.60495	7.94934	0	33.3667	39.1834	36.0927
ENSMUST00000192142.1	0	0	0	0	0	0	0	0	0	0	0	0	0	0.141527	0	0.714513	0	0	0	0	0
ENSMUST00000192685.1	0	0	0	0	0	0	0	0	0	0	0	0	0	0	0	0.087106	0.048115	0.058396	0	0	0
ENSMUST00000160777.7	0	0.105895	0	0	0	0	0	0	0	0	0	0	0	0	0	0	0	0	0.820323	0.529534	0
ENSMUST00000027038.10	0	0	0.062377	0	0	0	0	0	0	0.093694	0	0	0	0	0	0	0	0	0	0.890537	0.326909
ENSMUST00000160339.1	0	0	0.460145	0	0	0	0	0	0	0	0	0	0	0	0	0	0	0	0	1.08085	0
ENSMUST00000159083.1	0	0	0	0	0	0	0	0	0	0	0	0	0	0	0	0	0	0	0	0	0
ENSMUST00000044180.4	0	0	0	0	0	0	0	0	0	0	0	0	0	0.13723	0.026645	0	0	0	0	0	0.060667
ENSMUST00000159906.7	0	0	0	10.1854	2.05882	10.0361	7.67849	0	0	0.292918	0	0	0	0.338198	0	0	0	0	0	0	0
ENSMUST00000160871.7	0	0	0	5.10987	0	13.2622	6.50267	2.40351	0	1.11391	0	0	0	0	0	0	0	0	0	0	1.4602
ENSMUST00000027040.12	1.91553	0.755062	0	0.279691	0	2.81577	2.34163	7.33054	0.969761	7.95252	8.76799	3.63381	3.76762	2.24966	1.82953	4.43283	7.86965	15.9168	1.75745	3.50388	4.47911
ENSMUST00000162210.7	0	0.560166	0	1.45586	0	0	4.36691	0.505332	11.7011	0.135826	0	0.135499	0.37691	0.452594	0	0	0	0	0	0	0.244944
ENSMUST00000160062.7	0	0.404656	0	0	0	0	0.677722	0	1.27184	0.506015	0	0	0	0	0	0	0	0	0	0	0
ENSMUST00000162795.7	23.5584	12.3241	5.17482	51.4313	42.4393	52.2146	20.4256	14.5582	20.4159	15.9372	1.31085	5.23908	0	0	0	9.75113	0	0.269252	9.12681	5.45	18.128
ENSMUST00000161327.7	35.9379	42.572	24.2385	91.5404	86.6717	119.617	53.8113	74.1061	54.6023	48.0274	19.4279	39.0405	7.76807	5.79404	9.75486	28.7476	45.7961	38.8138	48.4332	28.3833	51.0213
ENSMUST00000159802.1	0	0.310679	0	0.626186	0.379066	2.38033	0.139472	0.856342	0.287026	4.46348	0.125574	0.321656	0.031478	0.023827	0	0.02823	0.599359	0	0	0	0.068525
ENSMUST00000162257.7	0	16.2117	0.490384	93.1983	61.2461	71.3605	97.9279	162.308	83.6318	31.5971	23.061	42.1903	8.36976	4.95615	4.29415	33.4729	74.4885	79.6312	35.623	35.9958	13.9877
ENSMUST00000159206.1	13.942	24.5469	8.6526	145.184	86.098	121.637	108.072	196.623	154.909	87.5544	86.4574	145.608	3.45263	22.4233	10.2976	45.7924	82.5103	83.9083	4.30455	28.9951	33.3299
ENSMUST00000159661.7	0	0.4627	0	1.37153	9.94776	1.72999	8.21232	15.3458	0.603267	0	1.63113	4.45153	0.684493	1.04956	0	7.97539	14.2924	22.5798	0	1.5249	0
ENSMUST00000161183.1	0	0	0	0	0	0	0.829742	0	0	0	0	0	0	0	0	0	0	6.32604	0	5.31781	0
ENSMUST00000159349.1	0	0	0	0.571788	1.49618	0	1.08287	0	0	0	0	0	0	0	0	3.02316	0	0	0	0	0
ENSMUST00000159530.1	0	1.04107	0.491172	42.1365	27.0607	17.4723	59.972	106.991	51.6212	19.0176	19.6482	31.0639	9.79368	8.63462	5.14718	42.8675	74.0513	62.9769	12.2477	4.01893	0.814005
ENSMUST00000162418.1	0	0	0	0	0.116449	0.588827	0.051527	0	0.068607	0	0.175143	0.060692	0.323153	0	0	0	0	0.910811	0	0	0
ENSMUST00000159656.1	0	0	0	0	1.27173	0	0	0	0	0	0	5.30383	5.34344	5.03933	1.52448	0	0	0.308343	0	0	0
ENSMUST00000133144.3	0	0	0	0	0	0	0	0	0	0	0	0	0	0	0	0	0	0	0	0	0
ENSMUST00000140079.7	0	0	0	0	0	0	0	0	0	0	0	0	0	0	0	0	0	0	0	0	0
ENSMUST00000131494.7	0	0	0	0	0	0.789893	0	0	0	0	0.022422	0	0	0	0	0.057801	0	0	2.40873	0.508502	0
ENSMUST00000043578.12	0	0	0	0	0	0.547441	0	0	0	0	0	0	0	0	0	0	0	0	0	0	0
ENSMUST00000139756.7	0	0	0	0	0	0	0	0	0	0	0	0	0	0	0	0	0	0	0	0	0
ENSMUST00000131467.7	0	0	0	0	0	2.24832	0	0	0	0	0	0	0	0	0	0	0	0	0	0	0
ENSMUST00000150761.7	0	0	0	0	0	0	0	0	0	0	0	0	0	0	0	0	0	0	0	0	0
ENSMUST00000151281.7	1.21498	0	0.582396	0	0	0	0.115716	0	0	0	0	0	0	0	0	0	0	0	1.9831	0	4.90837
ENSMUST00000139838.7	0	0	0	0	0	0	0	0	0	0	0	0	0	0	0	0	0	0	0	0	0
ENSMUST00000163727.3	0.243488	0.63735	0.957846	0.556851	1.91298	0	0	0	0	0	0	0	0	0	0.01646	0	0	0	0	0	0.82998
ENSMUST00000132207.1	0	0	0	0	0	0	0	0	0	0	0	0	0	0	0	0	0	0	0	0	0
ENSMUST00000142304.1	0.149193	4.52617	0.257	0	3.52617	1.0328	0	0	0	0	0	0	0	0	0	0	0	0	0	0	6.4034
ENSMUST00000151015.1	0	2.14247	0.118212	0	0	0	0.234107	0	0	0	0	0	0	0	0	0	0	0	2.72117	0	0.648103
ENSMUST00000130338.1	0	0	0	0	0	1.81979	0	0	0	0	0	0	0	0	0	0	0	0	0	0	0
ENSMUST00000061280.16	1.76119	3.49378	1.41041	11.325	4.31076	7.32542	3.26592	0.551511	2.13915	1.19768	1.4015	3.49923	8.02776	10.2703	6.54418	2.40265	2.86795	2.53177	1.22837	3.20875	2.28642
ENSMUST00000182114.7	1.97699	6.23508	0	12.7757	0.725332	0	0	2.96631	4.54317	0	0	0	0	0	0	0	0.907335	0	0	0	0
ENSMUST00000182306.1	0	0	0	0	0	0	0	0	0	0	0	0	0	0.34404	0	0.056	0	0	0	0	0
ENSMUST00000182823.1	1.08739	0	0	2.20637	4.95879	1.08847	2.62081	2.15446	0	1.72983	0	0.017203	0	0	0	4.23393	0	0	1.45796	3.43624	4.48072
ENSMUST00000182675.7	0.033862	0	0	0	0	0	1.92755	0	0	0	0	0	0	0	0	0	0	0	0	0	0
ENSMUST00000182388.7	0	0	0	0	0	0	0	0	0	0	0	0	0	0	0	1.69014	0	0	0	0	0
ENSMUST00000182892.7	0	0	0	0	0	0	0	0.862029	0	0	0	7e-06	1.31752	0	0	1.72419	0	0	0	0	0
ENSMUST00000183204.1	0	0	0	0	0	0	0	4.46245	0	0.229788	1.8295	1.20286	6.5	4.49414	9.69407	0.00126	0.750786	1.38282	0.109279	0	0
ENSMUST00000132064.7	0	0.28997	0.095962	0	0	0	0	0	0	0	0	0	0	0	0	0	0	0	0	0	0
ENSMUST00000191683.5	0	0	0	0	0	0	0	0	0	0	0	0	0	0	0	0	0	0	0	0	0
ENSMUST00000140295.7	0	0	0	0	0	0	0	0	0	0	0	0	0	0	0	0	0	0	0	0	0
ENSMUST00000140302.7	0	0	0	0	0	0	0	0	0	0	0	0	0	0	0	0	0	0	0	0	0
ENSMUST00000115484.8	0.457245	0	0	0	0	0	0	0	0	0	0	0	0	0	0	0	0	0	0	0	0
ENSMUST00000135046.3	0	0	0	0	0	0	0	0	0	0	0	0	0	0	0	0	0	0	0	0	0
ENSMUST00000115488.2	0	0.534663	0	0	0	0	0	0	0	0	0	0	0	0	0	0	0	0	0	0	0
ENSMUST00000144593.7	0	0	0.118221	0	0	0	0	0.102977	0	0	0	0	0	0	0	0	0	0	0.6809	0	0
ENSMUST00000134075.7	0	0	0.638517	0	0	0	0	0	0	0	0	0	0	0	0	0	0.050706	0	0	0	0
ENSMUST00000194098.1	0	0	0	0.260507	0.111289	0	0	0	0	0	0	0	0	0	0	0	0.035029	0	0	0	0
ENSMUST00000126083.1	0	0	0	0	0	0	0	0	0	0	0	0	0	0	0	0	0	0	0	0	0
ENSMUST00000072079.8	35.3589	57.507	22.1434	85.5412	83.2402	118.571	103.323	76.9743	109.06	53.7175	32.2825	41.5323	38.048	37.9459	22.2274	39.4111	43.2056	49.1912	34.3344	22.1176	23.9695
ENSMUST00000144177.7	0	1.15174	0	0	0	0	0.622341	0	0	0	0	0	0	0	0	0	0	0	0	0	0
ENSMUST00000027044.14	7.71777	3.28012	13.8464	1.56306	4.63068	1.9967	2.0365	0	1.64661	0	0	0	0	0.199735	0.144389	0	0	0.17596	11.4651	4.76417	2.45444
ENSMUST00000130927.7	0	0	0	0	0	0	0	0	0	0	0	0	0	0	0	0	0	0	0	0	0
ENSMUST00000186467.1	0	0	0	0	0	0	0	0	0	0	0	0	0	0	0	0	0	0	0	0	0
ENSMUST00000190654.1	0	0	0	0	0	0	0.05124	0	0	0	0	0	0	0	0	0	0	0	0	0	0
ENSMUST00000088666.3	0	0	0	0	0	0	0	0	0	0.03565	0	0	0	0	0	0	0	0	0	0	0
ENSMUST00000088658.10	4.58044	8.00117	3.29721	10.8018	13.2561	13.3987	4.10863	4.71891	2.82258	1.69133	2.68382	0.049309	0.077065	0.35471	0.175946	0.824704	0.106647	0.038508	18.6569	25.3767	11.6411
ENSMUST00000115468.8	9.28946	6.41014	6.84398	24.5298	17.0595	24.5893	5.18225	5.20021	2.48057	0.067811	0	0	0	0.076507	0	0.602621	0	0.091832	1.55733	1.81372	0.322813
ENSMUST00000160022.1	17.4089	7.08912	3.52648	6.38188	0	13.4857	10.0333	0.957782	1.74942	0	1.39795	0	0	0	0	0	0	0	0	0	0
ENSMUST00000160451.1	0	0	0	0	0	0	0	0	0	0	0.943289	0	0	0	0	0	0	0	0	0	0
ENSMUST00000188212.1	51.0032	40.0741	32.3418	8.85492	33.3161	39.3301	7.89924	8.51641	0	6.35382	0.203262	0	0.921882	0	0	5.99025	0	3.67319	1.25638	0	3.4314
ENSMUST00000057438.6	11.2058	11.6945	7.50565	12.0091	7.34922	4.41859	9.40367	4.59421	3.57262	1.01339	1.99177	2.08907	2.00077	2.15009	1.96299	1.03384	0.235464	0.866222	24.1444	17.2158	24.0092
ENSMUST00000166384.7	0	0	0.007612	0.952856	0	0.138476	11.8605	13.2658	0.012616	9.59538	9.22973	18.0423	6.86658	8.6237	12.6168	0.093511	17.3205	12.8135	0	0	0
ENSMUST00000188782.6	0	0	0	0	0	0	0	0.405867	0	0	1.17209	5.53303	0	0	0	0	0.72064	0	0	0	0
ENSMUST00000168907.7	0	0	0	0	1.33252	0	0	6.41826	1.50802	4.2975	4.08759	0.001095	3.85802	0.291391	1.82049	18.4898	8.56837	6.62463	0	0	0
ENSMUST00000188625.1	0	0	0.052661	0	0.126912	0.218242	0.093647	0.110877	0	0	0	0	0	0	0.054743	0	0	0	0	0.17043	0.058092
ENSMUST00000188738.6	0	0	0	0	0	0	0	0	0	0	0	0	0	0	0	0	0	0	0	0	0
ENSMUST00000188298.6	0	0	0	0	0.676788	0	0.942554	0	0.542876	0.868562	0.249225	1.34427	0.205939	0.576102	1.80561	0	0.622842	0.462933	0	0	0
ENSMUST00000171265.7	0	0	0.09773	4.20482	2.97792	1.07033	0.609496	16.3961	13.6782	6.91107	16.8771	0.00599	9.67261	4.94458	0.208435	7.17168	4.03433	16.0556	0	0	0
ENSMUST00000188830.6	0	0	0	4.20626	0	0	0	0	0	0	0.498337	0	0	0.29476	0	0.609759	0	0	0	0	0
ENSMUST00000189050.1	0	0	0	0	0	0	0	0	0	0	0	0	0	0	0	0.470662	0	0	0	0	0
ENSMUST00000097826.5	0	0	0	0	2.31809	4.46927	0.114544	0	0	0	0	0	0	4.0836	2.9e-05	0.74188	0	0.693952	0	0	0.075403
ENSMUST00000191338.1	0	0	0	0.955983	0.441024	0	0.551273	0.186112	0.079485	0.032039	0	0.096753	0.045729	0.021681	0.052902	0.140647	0.193855	0.206558	0	0	0
ENSMUST00000188486.1	0	0	0	0.046413	0.060852	0.113436	1.39917	48.6453	0.391242	1.0176	0.454507	0.132516	9.3641	12.2643	2.57962	5.86387	0	3.93794	0	0	0.176946
ENSMUST00000052843.11	0	0	0	0	0	0	0	0	0	0	0	0	0.125851	0	0.13404	0.500721	0	0	0	0	0
ENSMUST00000171802.7	0	0	0	0	0	0	0	0	0	0	0	0	0	0	0	0	0	0	0	0	0
ENSMUST00000125294.8	0	0	0	0	0	0	0	0	0	0	0	0	0	0	0	0	0	0	0	0	0
ENSMUST00000140948.8	0	0	0	0	0	0	0	0	0	0	0	0	0	0	0	0	0	0	0	0	0
ENSMUST00000118098.2	0	0	0	0	0	0	0.156407	0	0	0	0.065587	0	0.260229	0	0	0	0.106683	0	0	0	0
ENSMUST00000183059.1	0	0	0	0	0.494672	0.175609	0.2013	2.50543	0	0	0.124224	0	0	0.238824	0.159046	0.13717	0.113248	0	0	0	0
ENSMUST00000185184.1	0	0	0	0.234086	0.443311	0.525389	0.181083	0.128278	0.040489	1.49776	0.133406	0.635229	0.996014	0.718555	0.571321	0.084148	0.141	1.23297	0	0	0
ENSMUST00000097824.2	0	0	0	0	0	0	0	0.360378	0	1.28328	1.13391	0	2.90134	3.89263	0.638042	0.739795	0.021341	1.96509	0	0	0
ENSMUST00000147000.8	0	0	0	0	0	0	0	0	0	0	0	0	0	0	0	0	0	0	0	0	0.171846
ENSMUST00000124874.7	0	0.404058	1.39779	0	0	0	0	0	0	0	0	0	0	0	0	0	0	0	0	0	0
ENSMUST00000027049.9	0	0	0	0	0	0	0	0.159256	0	0	0	0	0	0	0	0	0	0	0	0	0.412902
ENSMUST00000130102.7	0	0	0	0	0	0	0	0	0	0	0	0	0	0	0	0	0	0	0	0	0
ENSMUST00000176398.7	0	0.012645	0	0	0	0	0	0	0.25021	0	0	0	0	0	0	0	0	0	0	0	0
ENSMUST00000155163.1	0	0	0	0	0	0	0	7.28823	0	0	0	0	0	0	0	0	0	0	0	0	0
ENSMUST00000027050.9	15.606	11.807	28.6475	29.4992	18.1562	24.0863	56.6924	74.3563	54.8432	47.7713	63.2361	102.586	155.844	134.797	118.667	57.6355	105.033	100.559	22.3396	30.9861	23.2626
ENSMUST00000190155.6	5.16786	7.91794	1.97473	6.48897	0	0	5.71602	0.000146	23.3176	13.3351	28.9923	18.5207	39.6034	49.7934	42.0459	18.8204	26.8653	36.4697	0	0	2.6179
ENSMUST00000186528.6	5.78963	5.02135	0	7.8623	3.09686	0.065975	14.1244	14.0144	19.4501	8.79911	1.7923	5.32902	13.6593	12.5162	14.0442	3.25462	13.2577	2.40547	10.3357	0.059646	4.29078
ENSMUST00000188619.1	5.99349	0	5.24381	0	0	0	6.25585	0	0	0	1.69667	6.52967	4.96089	5.36038	9.03005	1.99642	4.10388	1.16535	0	0	8.66342
ENSMUST00000139578.7	0	0	0	0	0	0	0	0	0	0	0	0	1.78418	0.09445	0	0	0	0	0	0	0
ENSMUST00000150509.2	0	0	0	0	0	0	0.384312	0	0.608676	0.292824	0	0.437412	0	0	0	0	0	0	0	0	0
ENSMUST00000191296.1	0	0	0	0	0	0	0	0	0	0	0	0	0	0	1.0388	0	0	1.55915	0	0	0
ENSMUST00000190610.1	0	0	0.142703	0	0	0.790104	0.371554	0	0.368287	0.431781	0	0	0	0	0.54571	0	0	0.067131	0	0	0
ENSMUST00000191012.6	0	0	0	1.85558	0	2.58073	0	0	0	0	0	0	0	0	0	0	0	0	0	0	0
ENSMUST00000071087.11	2.33882	2.33645	1.09333	0	0	1.95561	3.28969	0.686797	4.23898	0.374565	1.92444	1.50358	3.61597	1.62282	2.00382	1.45188	3.42472	1.22029	0	1.47599	0.000376
ENSMUST00000143606.7	0	0	0	0	0	0	0	0	0	0	0	0	0.362594	0	0	0	0	0	0	0	0.00552
ENSMUST00000191360.6	0	0	0	0	0	0	0	0	0	0	0	0	0	0	0	0	0	0	0	0	0
ENSMUST00000117415.7	0.311868	0	0	1.82394	0	0	0	0	0.700955	0	0	0	0	0	0	0	0	0	0	0	0
ENSMUST00000191521.6	0	0	0	0	0	0	0	0	0	0	0	0	0	0	0	0	0	0	0	0	0
ENSMUST00000118263.7	0.499729	0	0	0.263025	0.234836	0	0	0	0	1.37748	0	0	0	1.36962	0.184617	0	0	0.21941	0	0	0.735991
ENSMUST00000122156.7	0	2.73344	1.34162	0	0	0	0	2.38302	0	0	0	0.311952	0.728184	1.11777	1.01931	0	0.358624	0	0	0	0.12623
ENSMUST00000190063.6	0	0	0	0	0	0	0	0	0	0	0	0	0	0	0	0	0.139377	0	0	3.35791	0
ENSMUST00000119714.7	0	0	0	3e-06	0	0	0	0	0.001489	0	0.988597	0	0	0	0	0	0	0	0	3.32846	0
ENSMUST00000134716.1	0	0	0	0	0	0	0	0	0	0	0	0	0	0	0	0	0	0	0	0	0
ENSMUST00000155974.7	0	0	0	0	0	0	1.10168	0	0	0	0	0	0	0	0	0	0	0	0	0	0
ENSMUST00000186294.6	0.970529	0	0.123137	0.227683	0	0	0.661393	0.246784	0	0	0	0.214104	0	0	0	0	0	0	0	0	0
ENSMUST00000149214.2	0.481389	0	0	2.01748	0	0	2.06376	0	4.50669	0.320419	0	0	0	0	0	0	0	0	0	0.442323	0
ENSMUST00000190318.1	0	0	0	0	0	0.039587	0	0	0	0	0.026169	0.023962	0.453831	0	0	0.035052	0	0	0	0	0
ENSMUST00000188249.6	0	0	0	0.759065	0	0	0	0	0	0	0	0	0	0	0	0	0	0	0	0	0
ENSMUST00000153804.1	0	0	0	0	0	0	0	0	0	0	0	0	0	0	0	0	0	0	0	0	0
ENSMUST00000188449.6	0	0	1.92535	0	0	0	0	0	11.5955	0.498255	3.18529	0	0	0	0	0	0	0	0	0	0
ENSMUST00000123261.1	0	0	0	0	0	0	0	0	0	0	0	0	0	0	0	0	0	0	0	0	0
ENSMUST00000185422.1	4.24134	0	0	0	0	0	1.97495	0.890707	0	0.763756	0.828017	0	0	0.530291	0	0	0	0	0	0	0
ENSMUST00000190625.1	0	0	0	0	0	0	0	0.31557	1.35179	0.53894	1.92347	0	0	0.396828	0	0	1.17018	0	0	1.89018	0
ENSMUST00000187226.6	0	0	0	0	0	0	0	0	0	0	0	0	0	0	0	0	0	0.09122	0.326768	0	0
ENSMUST00000136283.1	0	0	0	0	0	0	0	0	0	0	0	0	0	0	0	0	0	0	0	0	0
ENSMUST00000128164.1	0	0	0	0	0	0	0	0	0	0	0	0	0	0	0	0	0.270323	0	0	0	0
ENSMUST00000136898.1	0	0	0	0	0	0	0	0	0	0	0	0	0	0	0	0	0	0	0	0	0
ENSMUST00000148663.1	0.264947	3.45304	0.568803	0	0	0.911161	0	0	0	0	0	0.946685	3.56745	2.11747	2.91258	5.5599	7.74195	0.515586	0.326552	0	0
ENSMUST00000088615.10	54.7908	50.9415	32.7276	125.182	136.976	96.9568	33.8276	21.9098	22.9681	2.94696	5.74679	7.94584	19.8565	14.1235	15.8767	8.76571	11.1689	3.22811	53.6885	58.6791	72.2704
ENSMUST00000187417.1	0	0	0	0	77.0537	43.2127	18.5891	1.87164	0	0	0	4.57991	12.9925	4.06936	15.6299	0.312016	0	0	0	0	37.9454
ENSMUST00000142497.1	0	0	0	0	0	0	0	0	0	0	0	4.70207	0	0	0	0	0	0	0	0	0
ENSMUST00000156563.1	0	0.072117	0	0.298753	0	0.054218	0	0	0	0	0	0.368856	0	0	0	0	0	0	0	0	0
ENSMUST00000128834.1	0	0	0	0	0	0	0.878101	0.448239	2.00615	0.915087	0	0	0	0	0	1.12996	0.019599	0.34912	0	0	0.765448
ENSMUST00000131556.1	18.0594	21.2243	8.49129	30.7069	21.0259	59.9713	9.29118	12.4242	13.3891	3.74073	0.358413	0	0.238767	0	0.106142	1.97522	1.12334	3.84877	6.75003	3.66588	5.19849
ENSMUST00000186813.1	0	0	0	0	1.55802	3.14962	0	0	0	0	0	0	0	0	0	0	0.10938	0	0	0	0
ENSMUST00000186720.1	0	0	0	4.29729	1.41394	5.69526	0	0	0	0	0	0	0	0	0	0	2.09178	0	0	0	0
ENSMUST00000153695.7	0.248668	0	0	0	0	0	0	0	0	0	0	0	0	0	0	0	0	0	0	0	0
ENSMUST00000035577.6	0	0.508964	0.5256	0	0	0	0.057822	0	0	0	0	0	0	0	0	0	0	0	0	0.302439	3.52035
ENSMUST00000147575.1	0	0	0.107946	0.077573	0.143708	0	0.103553	0.068899	0.03146	0.070726	0.056618	0	0	0.015354	0	0.018467	0.014117	0.016702	0.030702	0.078165	0
ENSMUST00000140938.1	0	0	0	0	0	0	0	0	0	0	0	0	0	0	0	0	0	0	0	0	0
ENSMUST00000027056.11	0.426057	0.316904	0.273432	0	0.186239	0	1.43189	0.012341	0.041385	0.012394	0.072586	0.127821	0.012108	0.226194	0.265717	0	0.025435	0.00879	0.682294	0.178077	0.228228
ENSMUST00000190935.1	0	0	0	0	0.167809	0	0.055	0	0	0	0	0.181536	0	0	0.033636	0.050845	0.024616	0.10923	0	0	0
ENSMUST00000189822.1	0	0	0	2.72744	0	0	0	1.43899	0	0	0	0	0.074145	0	0	0	0	0.885131	0	0	0
ENSMUST00000187694.1	0	0	0	0.067893	0	0.66305	1.23301	0	0	0	0	0	0	0	0	0.070224	0	0	0	0.664333	0
ENSMUST00000188189.6	0	0	0	5.60306	23.5245	5.63109	4.21486	3.25053	4.89587	0	0	0	0	0	1.2469	0	0.251037	0	0	0	0
ENSMUST00000187745.6	0	0	0	0	0.440001	0	0	1.63308	0	0	0	0	0	0	0	0	0	0	0	0	0
ENSMUST00000189385.6	44.7801	26.6352	24.1628	1.0548	9.33496	5.79836	0.50313	0.468293	1.10866	1.12019	0.460704	0	0.406814	0	0	0	0	0	32.9015	16.2365	34.4538
ENSMUST00000188154.1	6.51902	10.5318	26.5664	0	4.02984	0	0	0	0.909035	0	0	0	0	0	0	0	0	0	5.74891	15.6899	3.21899
ENSMUST00000171690.8	0	0.042956	0.048147	0.153587	0.0386	0.140193	0	0.040063	0.023057	0.059587	0.021721	0.039896	0	0.014658	0	0	0.024401	0	0	0.000463	0
ENSMUST00000048613.13	1.34905	0	0	0	0	0	0	0	0	0	0	0	0	0	0	0	0.106272	0	0	0.860221	0
ENSMUST00000150870.7	0	0	0	0	0	0	0	0	0	0	0	0	1.66706	0.08869	0.375584	0	0	0	0	0	0
ENSMUST00000142117.2	1.03787	0	0.398023	0	0.370416	0.464008	0	0	0	0	0	0	0.559132	0.160643	0.100709	0	0	0.067172	0.738434	1.44613	0.949302
ENSMUST00000141512.7	0	0	0.159333	0	0	0	0	0	0	0	0	0	0.233379	0	0.10614	0	0	0	0	0	0
ENSMUST00000135014.7	0	0	0	0	0	0	0	0	0	0	0	0	0	0	0	0	0	0	0	0.000284	0
ENSMUST00000137824.7	0	0	0	0	0	0	0	0	0	0	0	0	0	0	0	0	0.565854	0	0	1.47818	0
ENSMUST00000179089.7	0	0	0	0	0	0	0.061612	0	0	0	0	0	0	0	0	0	0	0	0	0	0
ENSMUST00000141339.2	0.143301	0	0	0	0	0	0	0	0	0	0	0	0.199486	0	0.125055	0	0	0	0	0.164124	0
ENSMUST00000191437.1	0	0	0	0	0	0	0	0	0	0	0	0	0	0	0	0	0	0.224278	0	0	0
ENSMUST00000177608.7	0	0	0	0	0	0	0	0	0	0	0	0	0	0	0	0	0	0	0	0	0
ENSMUST00000180062.7	0	0	0	0	0	0	0	0	0	0	0	0	0	5.1e-05	0	0	0	0.276352	0	0	0
ENSMUST00000186051.6	0	0	0	0	0	0	0	0	0	0	0	0	1.93337	0	0	0	0	0	0	0	0.056517
ENSMUST00000187376.6	0.326793	0	0	0	0	0	0	0	0	0	0	0	0	0	0.067655	0	0	0	0	0	2.17478
ENSMUST00000088585.9	0	0	0	0	0	0	0	0	0	0	0	0	0	0.101884	0	0	0	0.280276	0	0	0
ENSMUST00000189541.6	0	0	0	0	0	0	0	0	0	0	0	0	0	0	0	0	0	0	0	0	0
ENSMUST00000186405.6	0	0	0	0	0	0	0	0	0	0	0	0	0	0	0	0	0	0	0	0	0
ENSMUST00000186674.1	0	0	0	0	0	0	0	0	0	0	0	0	0	0	0	0	0	0	0	0	0
ENSMUST00000189447.1	0	0	0	0	0	0	0	0	0	0	0	0	0	0	0	0	0	0	0	0	0
ENSMUST00000185780.1	0	0	0	0	0.083372	0	0	0.197407	0	0	0	0	0.16182	0.807647	0	0	0	0.570832	0	0	0
ENSMUST00000188454.6	0.177586	0.056683	0.691157	1.02153	0.78541	0.854209	0.463366	0	0.291959	2.60953	0.343028	0	0	0	0	0	0.496807	0.107049	0.876737	2.40216	1.38664
ENSMUST00000115403.8	5.9e-05	2e-06	4.4e-05	0.00046	0.000493	0.000107	0.00014	0	7e-06	0.000728	4.5e-05	0	0	0	0	0	9e-06	1.4e-05	0.000132	0.000235	0.000237
ENSMUST00000115402.7	0.078669	0	0	0	0	0	0	0	0	0	0	0	0	0	0	0	0	0	1.05906	0	1.28497
ENSMUST00000136197.7	0	0	0.002351	0	0	0	0	0	0	0	0	0	0	0	0	0	0	0.099845	0	0	2.78409
ENSMUST00000146763.7	0	0	0.159147	0	0	0	0	0	0	0	0	0	0	0	0	0	0	0.106778	2.20491	0	0
ENSMUST00000147606.2	0	0	0	0	0	0	0	0	0	0	0	0	0	0	0	0	0	0.062134	0	0	0
ENSMUST00000133201.2	0	0	0	0	0	0	0	0	0	0	0	0	0	0	0	0	0	0	0	0	0
ENSMUST00000191566.1	0	0	0	0	0	0	0	0	0	0	0	0	0.170784	0	0	0	0	0	0	0	0
ENSMUST00000047577.6	0.179171	0	0	11.943	0	3.70299	1.83508	0	2.14346	0.093859	0.053021	0.048542	1.19427	1.05795	1.09765	0.615523	0.027142	0	1.14581	0	0
ENSMUST00000081713.10	4.37723	2.10825	0	9.49441	0	5.80699	2.7473	0	0.743092	0	0.215511	0.08835	1.06963	3.02237	0	1.29251	0.73665	0.611523	4.89379	6.46301	1.96007
ENSMUST00000068304.12	18.2132	19.6234	10.5649	27.1272	33.7942	21.8537	3.76045	5.9889	0.402674	0.080057	0.508802	0	1.93317	1.06367	4.01731	0.033257	0.649306	0	11.6498	15.6463	17.1179
ENSMUST00000006037.12	0	0	0.175842	0.332452	2.75832	0.571181	0.394011	0.19254	0.137144	0.231956	0	0	0	0.078228	0	0	0	0	0	0	0
ENSMUST00000185275.1	0	0	0	0	0	0	0	0	0	0	0	0	0	0	0	0	0	0	0	0	0
ENSMUST00000146784.1	0	0	0	0	0	0	0	1.12029	0	0	0	0	0	0	0	0	0	0	0	0	0
ENSMUST00000133232.1	0	0	0	0	0	0	0	0	0.88651	0	0	0	0	0	0	0	0.203013	0	0	0	0
ENSMUST00000147927.7	0	0	0	1.65087	0	0	0	0	0	0.502242	0	0	0	0	0	0	0	0	0	0	0
ENSMUST00000143603.7	0	0	0	0.497965	0	0	0	0	0	0	0.350097	0	0.057306	0	0.096867	0	0.037056	0.100176	0	0	0
ENSMUST00000139970.7	0	0	0	0	0	0	0	0	0	0	0	0	0	0	0	0	0	0	0	0	0
ENSMUST00000124088.1	0	0	0	0	0	0	0	0	0	0	0	0	0	0	0	0	0	0	0	4.85521	0
ENSMUST00000145280.1	0	0	0	0	0	0	0.99843	0	0	0	0.570819	0	0	0	0	0	0	2.21585	0	0	0
ENSMUST00000027068.10	46.3424	46.8092	40.7044	30.7612	142.19	71.3341	6.49848	5.92933	6.13951	9.18036	12.9749	8.26484	48.5329	26.952	31.9604	17.2357	22.1074	27.7535	130.922	96.2568	147.737
ENSMUST00000185447.1	0	0	0	8.39411	0	7.91686	0.491225	0	3.05348	4.57102	0	0	0.32516	0.199124	0	0	0	0.310286	0	0	0
ENSMUST00000188377.1	0	0	0	0	0	0	0	0	0	0	0	0	0	0	0	0	0	0	0	0	0
ENSMUST00000027071.6	4.11512	4.99913	6.80583	3.487	0.964416	8.81339	10.3836	21.2505	12.129	3.85536	4.85504	11.3858	12.586	16.1065	21.4702	9.9884	10.1154	7.23299	7.48981	4.43898	4.3815
ENSMUST00000156222.1	23.9023	18.294	18.8927	5.14722	9.67914	36.8279	29.7601	46.0591	36.8841	0	13.7963	25.0622	24.6461	28.3995	38.1561	19.8501	27.7385	21.3983	13.8046	26.764	15.4602
ENSMUST00000088542.3	0	0	0	0	1.24302	1.15798	0	0	0	1.68444	0	2.29947	0.240348	0	0	0	0	0	0	0	0
ENSMUST00000027066.12	5.94413	4.23819	3.69238	0.08469	4.20174	8.5458	3.17482	0	0.036214	0	0	0	1.62451	0.79806	0.730154	0	0.228648	0	2.92794	13.1374	15.9078
ENSMUST00000168081.8	2.8281	2.88765	3.86735	0	0	0	0.003852	0	5e-06	0	0	0	0.019295	0.000104	0.001334	0	5.9e-05	0	4.91751	6.29601	2.54746
ENSMUST00000080664.13	0	0	0	0	0	0	0	0	0	0	0	0	0	0	0	0	0	0	1.5829	0	0
ENSMUST00000190337.6	2.14134	0	0.46862	0.018031	5.4959	0	0	0	0	0	0	0	0	0	0	0	0	2.79151	6.86346	1.62687	2.90641
ENSMUST00000189526.1	4.27242	2.82003	7.5348	2.73921	33.0904	4.53792	0	0	0	0	0	0	0	0	0	0	0	0	15.287	1.98269	17.7972
ENSMUST00000188857.6	1.36776	0	0.012716	6.28888	0	3.9656	0	0	0	0	0	0	0	0	0	0	0	0.283094	5.26367	0.003931	0.584927
ENSMUST00000185453.6	8.08876	7.85483	18.6888	0	5.46546	1.78199	0	0	0	0	0	0	0	0	0	0	0	0.413692	20.7733	5.57005	16.2879
ENSMUST00000187790.1	0	0	0.061534	0	0	0	0	0	0	0	0	0	0	0	0	0	0	0.505697	5.57799	1.58726	12.0451
ENSMUST00000185329.1	0.137819	0	0.05985	0	0	0	0	0	0	0	0	0	0	0	0	0	0	0	0	0.119524	1.87513
ENSMUST00000027062.6	0	0	0	0	0	0	0	0	0	2.22648	12.3761	18.9422	27.0452	25.3361	17.6577	4.17867	9.58531	12.7375	0	0	0
ENSMUST00000190719.1	0	0	0	0	0	0	0	0	0	0	6.24345	5.66918	10.7083	3.11146	3.42189	0	1.78525	5.06923	0	0	0
ENSMUST00000188982.1	0	0	0	0	0	0	0	0	0	0	0	0	0	1.88996	0	0	0.1489	0	0	0	0
ENSMUST00000190471.1	0	0	0	0	0	0	0.212775	0	0	0	0	0	0	0.149725	0	0	0	0	0	0	0
ENSMUST00000041447.4	1.91083	2.37939	1.24652	5.46661	2.91691	2.10079	0	0	0	0.17705	0	0	0.024079	0	0	0	0	0	0.545364	0.777478	0.617121
ENSMUST00000175681.2	0.11702	0.39194	0.432421	0	0.038229	0	0	0	0	0	0.133166	0	0	0	0	0	0	0	0	0	0.283528
ENSMUST00000170146.2	0	0.045543	0	0	0.020248	0.012851	0	0	0	0.00744	0	0	0.856938	0.010024	0.012305	0	0	0.005568	0.010371	0	0.405641
ENSMUST00000188371.6	1.00398	1.31641	4.27571	14.3358	0.645187	7.26016	8.65131	0.418126	0	1.05683	10.2989	7.10647	2.92561	5.11424	9.93006	12.4955	7.07695	6.4551	13.7174	9.30412	15.7485
ENSMUST00000186565.6	71.9077	55.4487	38.24	19.0959	25.1902	33.212	13.8428	24.6013	20.3074	7.78246	1.76069	1.99093	3.96027	2.95752	0.73685	0	0	3.37537	166.388	113.918	131.401
ENSMUST00000027057.7	13.3837	24.0895	10.2012	21.7853	24.2661	33.8987	31.0345	22.9221	32.2679	21.1512	11.9192	10.4001	21.7674	26.5944	21.7469	15.513	11.5044	16.4703	75.6476	53.1347	96.2955
ENSMUST00000188684.1	0.195875	0.23034	0.92413	0.48771	1.24214	0.477125	0.389525	0.507583	0	0.113032	0.067586	0.211762	0.152165	0.16488	0.042163	0	0.044265	0.122218	0	0	0
ENSMUST00000040695.4	0	0.499907	0.551045	0.352861	0	0	0	0	0	0	0.052041	0	0	0	0.074706	0.499012	1.84262	0	1.76385	1.18443	0.246117
ENSMUST00000115367.7	0	0	0	1.34753	0	0.494983	0	0	0	0	1.93707	3.89061	0	0	0	2.52014	2.04885	0.961195	0	0	0
ENSMUST00000145070.7	0	0.152656	0.011267	0	0.271668	0	0.36967	1.2409	0	0	0	0.123424	0	0	0	0	0.499854	0	0.87451	0.358208	0.253887
ENSMUST00000151004.1	0	0	0	4.06828	0	0	5.19998	13.7323	3.4976	1.37509	16.0033	10.8976	1.60094	0.116677	1.24537	0	7.78788	7.57535	0	0	0
ENSMUST00000140597.7	1.71766	4.01314	0	0	0	8.76925	0	30.0662	33.7614	7.33765	10.8755	17.9809	0	0	0	2.19802	2.23718	1.13127	0	2.42596	7.22298
ENSMUST00000058437.13	0	0	1.40388	80.2239	40.4667	75.2909	366.192	598.001	340.861	748.027	875.5	846.879	782.847	805.013	712.355	806.131	919.78	1014.15	15.6444	17.1615	5.44872
ENSMUST00000141217.1	0	0	0	0.182463	0	0	0.23442	1.29824	0.315357	1.96892	1.49677	0.67938	1.58325	0.794469	1.82894	1.05317	1.36407	1.58816	0	0	0
ENSMUST00000151017.1	0	0	0	0	0.848315	0.383982	0.112014	0.528093	3.09082	0.942318	0.635097	1.04143	1.13122	1.47633	0.719001	0.489396	0.751634	1.02091	0	0	0
ENSMUST00000149566.1	4.2777	10.0393	1.81282	136.038	19.1753	79.9351	494.355	843.271	501.824	1070.7	1382.28	1024.59	1894.62	2048.93	2021.42	1406.5	1807.6	1903.7	45.6339	30.4917	21.18
ENSMUST00000125005.1	0	0	0	4.94977	0	0	0.957483	2.28278	0	7.6362	7.87558	2.31531	2.26483	1.63284	2.29481	4.35152	2.25055	7.26396	0	0	0
ENSMUST00000027053.7	86.7119	65.5656	73.7772	72.0127	84.7947	96.6686	94.2643	7.04527	62.2175	48.6451	23.6282	24.0035	1.16579	4.64686	3.26195	31.0128	11.0692	9.90378	109.592	96.9897	127.706
ENSMUST00000152626.1	0	0	0	0	0	0	2.86831	0	0	0	0	0	1.44176	0	0	0	0	0	0	0	0
ENSMUST00000162751.7	0	0	0	0	0	0	0	0	0	0	0	0.021143	0	2e-06	0.529577	0.848587	0	0	0	2.64292	0
ENSMUST00000054668.12	0	0	0	0	0	0	0	0	0	0	0	0.033698	0	0.868588	2.99382	0.941241	0	1.09066	0	0	0
ENSMUST00000162627.7	0	0	0	0	0	0	0.162107	0	0	0	0	0.057461	0	0	0	0	0	0	0	0	0
ENSMUST00000027052.12	0	0	0	0	0	0	0	0	0	0	0	0.06055	0	0	0.00122	0.050929	2.56797	0	0.203482	0	0
ENSMUST00000162435.7	0	0	0	0.442442	0	0	0.188001	0	0	0.141443	0	0.067793	0	0	0.89793	0.6348	0	0	0	0	0
ENSMUST00000159558.7	0	0	0.342697	0	0	0	0	0	0	0	0	0	0	0.462277	1.18297	0	0	0	0	0	0
ENSMUST00000128957.8	0.407673	0.031328	1.26935	0	1.96002	0.479903	0	0	0	0.634476	0	0	0	3.39742	0.000323	0	0	0	3.01422	0	2.02326
ENSMUST00000131257.8	0	0	0	0	0	0	0	0	0	0	0	0	0	0	0	0	0	0	0	0	0
ENSMUST00000115360.7	0	0	0	0	10.443	0	0.433995	0	0.474697	0	1.94818	6.13619	0.892614	2.8443	2.59915	0	3.09106	0.066206	25.4561	2.02003	6.54012
ENSMUST00000162007.7	5.50267	15.7642	7.992	0.348278	21.7186	16.1698	0.167378	4.2548	0	1.49088	1.81727	0	6.98801	1.22665	0.692887	0	0	2.78798	31.005	43.7319	25.2237
ENSMUST00000127420.7	0	0	0	0	0	0	0	0	0	0	0	0	0	0	0	0.053275	0	0	0	0	0
ENSMUST00000149320.8	10.7964	3.4101	0.527449	9.13926	0	0	0	1.45063	0	0	0.293618	0	0	0	0	0	0	0	0	0	0
ENSMUST00000151888.7	0	2.5538	0	0	0	1.21589	0	0	0	0	0	0	0	0	0	0	0	0	0	0	0
ENSMUST00000153966.8	5.41196	1.43794	11.6694	2.66005	4.88553	4.74219	0	0	0	1.49649	0	0	0	0	0	0.333301	0	0	11.1579	1.14033	6.4314
ENSMUST00000115359.9	0.809554	0.317892	0	0	0	0	0	0	0	0	2.242	0	2.11933	0.202338	0.268533	4.20833	4.61883	0	1.08237	0	1.58242
ENSMUST00000145092.7	0	0	0	0	0	0	0	0	0	0	0	0	0	0.453568	0.49548	0	0.464478	0	0	0	2.13501
ENSMUST00000144138.3	0	0	0	0	0	0	0	0	0	0	0	0	0	0	0	3.77078	0	0	0	0	0
ENSMUST00000182554.7	7.50704	5.94599	8.73224	2.42933	10.8355	0.783413	1.34693	0.711224	0	0	0	0.083582	0	0.056207	0.066372	0	0	0	4.3598	10.9621	7.47101
ENSMUST00000182080.1	4.56462	6.34377	0	5.01338	2.98745	3.50676	1.91053	0	2.95334	0	4.3998	2.83348	0	3.76948	0	0	0	0.37614	2.31674	2.90357	11.267
ENSMUST00000117146.7	23.0437	19.3479	11.4938	13.1738	42.5785	39.3676	37.7691	32.9779	30.3367	12.5671	23.4739	19.7011	14.6401	15.0491	9.63172	12.8759	17.5802	15.6659	201.441	123.072	193.88
ENSMUST00000133639.1	11.5987	4.24703	0	0	4.75632	0	0	3.28748	0	4.20254	0	0	0	0	0	0.576768	0	0	0	0	0
ENSMUST00000136455.8	0	0	0	0.160719	0	0.183414	1.09098	0.099081	0.134247	0	0	0	0	0	0	0	0.392224	0	0	0	0
ENSMUST00000132919.1	0	0	0	0	2.02734	5.54732	0	1.07342	3.06032	0	0	0.543991	0	0	0	0.388161	0	0	0.717158	0	0
ENSMUST00000188641.6	1.16004	8.13485	2.64729	12.9453	2.15191	2.40132	11.8037	18.6562	32.9926	120.603	68.5073	54.8395	20.6944	16.2982	15.9677	35.1589	52.5481	59.1198	2.71369	19.2645	9.59487
ENSMUST00000115352.9	157.973	73.5204	216.989	114.422	160.228	125.96	157.688	258.528	232.837	569.845	539.293	558.51	111.266	141.789	78.9804	493.309	437.402	489.388	374.692	206.376	282.039
ENSMUST00000186948.6	0	74.6845	53.0238	267.984	205.534	260.421	469.567	530.833	398.591	359.478	449.52	592.613	50.904	70.2063	41.985	429.836	394.358	430.172	171.106	163.421	129.799
ENSMUST00000187910.6	41.3907	0	0	0	0	0	95.1201	35.8531	32.7747	35.4813	59.0299	18.6343	0	6.04384	9.03548	24.401	20.145	14.6051	8.09369	0	4.86904
ENSMUST00000185771.6	0	3.25236	10.0986	11.8495	0	0	9.89944	15.3451	58.5073	35.3339	10.6984	10.8907	0.656072	0	3.14959	26.9518	31.7768	7.38553	0	0	16.1816
ENSMUST00000185393.6	233.044	134.958	307.232	359.475	130.17	369.361	828.903	773.509	802.816	616.955	811.922	686.366	148.796	208.77	109.047	1062.69	1164.67	1280.27	138.428	149.572	100.914
ENSMUST00000186701.1	0	0	0	0.890222	0	0	0.554519	2.37938	1.49937	2.83797	1.39604	1.70056	1.68541	0	0	3.23319	4.70097	2.71531	0.974458	0	0
ENSMUST00000188987.6	0	0	0	0	1.47178	0	0	3.46197	1.95973	3.64185	0	3.81301	2.05106	0.535966	0.606905	1.50354	1.25803	0	0	0	0
ENSMUST00000186541.1	0	0	0	0	0	0	0	0	0	0	0	0	0	0	0	0	0	0	0	0	0
ENSMUST00000190986.1	0	0	0	0	4.82906	0	0	0	0.730812	0	0	0	0.582046	0.414321	0	0	0	0	0	0	0
ENSMUST00000191535.1	0	0	0	0	0	0	0.795274	0	0	0	0	0	0	0	0	0	0	0	0	0	0
ENSMUST00000177501.1	16.8491	0	7.59652	33.2678	22.4367	13.4595	31.2896	124.367	30.916	33.0032	34.5615	24.657	31.6157	52.1806	22.0293	31.747	68.7821	50.9918	6.83586	12.9294	16.1063
ENSMUST00000177532.1	0	0	0	0	0	0	0	0	0	0	0	0	0	0	0	0	0	0	4.04178	0	0.529892
ENSMUST00000065373.5	16.6696	40.3769	45.4408	13.343	7.54129	39.71	13.518	62.5731	11.771	63.0635	25.6461	47.1091	45.8941	53.6755	42.5819	18.3984	30.7506	55.5794	64.5184	30.5836	32.5347
ENSMUST00000176451.1	0	0	0	0	0	6.27369	0	0	0	0	0	0	0	0	0	0.523011	0	0	2.98601	0	0
ENSMUST00000191260.1	2.57183	0	0	2.61586	2.81872	5.99578	0	0.54331	0	0.257917	0.269437	0	0	0	0.190862	0	0.141343	0	0	0	0.880489
ENSMUST00000026881.10	0	1.51747	0	0	1.98574	9.41386	2.92893	30.5338	4.94467	30.6852	12.8429	13.7064	3.98351	1.47555	1.6596	24.1049	3.7823	10.8975	0	4.30745	7.73387
ENSMUST00000190366.1	0	0	0	0	0.157652	0	0	0	0	0	0	0	0	1.00974	0	0	4.09384	0.71407	0	0	0
ENSMUST00000186024.1	0	0	0	2.84099	0	0	0	0.486171	0	0	0	0	0	0.593162	0	0	0	0	0	0	0
ENSMUST00000038382.4	3.0411	0.832826	1.83027	2.35387	0	0.18737	0.154663	1.61364	0.681644	0.24398	0.216876	1.84503	1.10062	0.102154	0.220203	0.493576	0.433515	0.561653	0	0.046758	1.27358
ENSMUST00000026879.7	109.574	75.1333	63.2344	137.747	198.788	182.419	59.4104	24.13	22.9646	14.719	2.11833	1.37059	0	0	0	1.9991	0.711482	1.45831	153.775	149.431	180.627
ENSMUST00000150457.1	0	0	0	0	0.209528	0	0	0	0	0	0	0	0	0	0	0	0	0	0	0	0.228451
ENSMUST00000189736.1	1.45076	1.10207	1.6873	2.17062	3.06722	2.0193	0.753562	0	0	0	0	0	0	0	0	0	0	0	3.85946	1.63422	0.686709
ENSMUST00000189465.1	123.9	0	0	0.206945	0.332818	0.236354	0	0	0	9.34227	0	0	0	0	0	0	0	0	0.640164	103.146	1.53288
ENSMUST00000088476.3	0	0	0.040874	0.884438	0.805062	0.217009	0.086684	0.110688	0.159573	0	0.019719	0	0.031856	0.029293	0.060644	0.065377	0	0.062196	0	0	0.240857
ENSMUST00000159958.7	0.772541	0	0	0	0	0	0	0	0	0	0	0	0.034923	0	0	0.128188	0	0	0	0	0
ENSMUST00000160305.7	2.12348	0	0	0	0	0	0	0	0	0	0	0	0	0	0	0	0	0	0.218581	0	0
ENSMUST00000095075.4	0	0	0	0	0	0	0	0	0	0	0	0	0	0	0	0.002691	0	0	0.042625	1.15151	0
ENSMUST00000130669.1	0	0	0	0	0	0	0	0	0	0	0	0	0	0	0	0	0	0	0	0	0
ENSMUST00000026876.12	0	0	0	0	0	0	0	0	0	0	0	0	0	0	0	0	0	0	0	0	0
ENSMUST00000115340.7	0	0	0	0	0	0	0	0	0	0	0	0	0	0	0	0	0	0	0	0	0
ENSMUST00000115344.1	0	0	0	0	0	0	0	0	0	0	0	0	0	0	0	0	0	0	0	0	0
ENSMUST00000097818.1	0	0	0	0	0	0	0	0	0	0	0	0	0	0	0	0	0	0	0	0	0
ENSMUST00000088463.1	0	0	0	0	0	0	0	0	0	0	0	0	0	0	0	0	0	0	0	0	0
ENSMUST00000097817.3	0	0	0	0	0	0	0	0	0	0	0	0	0	0	0	0	0	0	0	0	0
ENSMUST00000037294.7	0	0	0	0	0	0	0	0	0	0	0	0	0	0	0	0	0	0	0	0	0.212142
ENSMUST00000149505.1	0	1.58323	0	0	0	0	0	0	0	0	0	0	0	0	0	0	0	0	0	0	1.17757
ENSMUST00000027059.10	0.321083	0.17265	0.314564	0.041191	0.276471	0	0.026685	0	0	0	0	0	0	0	0	0.016033	0	0	0.188144	0	0.069849
ENSMUST00000187754.6	0.79402	4.31471	1.96817	0	2.02041	3.91414	0	0	0	0	0	0	0	0	0	0	0	0	0	0.306458	1.21036
ENSMUST00000064976.5	25.629	9.22982	9.1242	0.398142	4.89627	1.36099	0.68682	0	0	0.570072	0	0	0	0	0	0	0	0	16.705	19.2376	28.7264
ENSMUST00000191068.1	0	0	0	0	0	0	0	0	0	0	0	0	0	0	0	0	0	0	0	0	0
ENSMUST00000186972.1	0	0	0	0	0	0	0	0	0	0	0	0	0	0	0	0	0	0	0	0	0
ENSMUST00000088448.11	0.096195	0.03497	0.20111	0	0.824319	0	0.123539	0.247737	0	0	0	0	0	0	0	0	0	0	0.903932	1.41271	0.953325
ENSMUST00000132647.1	0	0	0	0	0	0	0	0	0	0	0	0	0	0	0	0	0	0	0	0	0
ENSMUST00000147480.7	0	0	0	0	0	0	0	0	0	0	0	0	0	0	0	0	0	0	0	0	0
ENSMUST00000128051.1	0	0	0	0	0	0	0	0	0	0	0	0	0	0	0	0	0	0	0	0	0
ENSMUST00000027061.4	0	0	0	0	0	0	0	0	0	0	0	0	0	0	0	0	0	0	0	0	0
ENSMUST00000039046.9	50.2596	70.3839	110.832	0.173251	0	0	0	1.87943	4.14224	0	0	0	0	0	0	0	0	1.43557	3.37731	0	3.79054
ENSMUST00000191111.1	0	0	0	0	0	0	0	0	0	0	0	0	0	0	0	0	0	0.070826	0	0	0
ENSMUST00000189301.1	1.54216	2.83267	5.98145	0.66767	1.65286	0.63982	0	1.31908	1.14546	0	0.199388	0	0	0.11948	0	0	0	0.449455	1.86953	0	2.22407
ENSMUST00000190692.1	0	0.691545	0	14.4857	0.210702	1.58939	2.8617	2.78042	2.45884	0	0	2.45158	0.482457	0.195951	0.451265	0.39815	0.344431	0.219619	0.800717	0.766859	1.0005
ENSMUST00000053266.10	17.6045	18.0027	17.4232	15.0685	8.38079	16.2588	43.2149	24.8717	24.2291	8.64275	11.9415	6.57368	10.4857	13.7687	9.78309	9.7659	19.798	20.3238	14.4162	25.2813	32.7302
ENSMUST00000185296.1	0	0	0	0	0	0	0	0	0	0	0	0	0	0	0	0	0	0	0	0	0
ENSMUST00000188112.1	0	37.2692	0	24.8286	26.6361	45.5003	120.252	76.8355	51.3859	35.0608	47.3508	43.7572	38.9345	51.6319	35.8501	58.7022	76.9381	79.125	0	15.4058	31.7111
ENSMUST00000191061.1	24.4	19.1335	7.85786	29.1654	22.7891	22.3605	68.0755	67.714	62.2671	29.1094	34.9653	10.915	34.6203	39.5136	23.6774	30.3369	70.5772	53.2008	0	29.5737	47.5748
ENSMUST00000190421.1	0	0	0	0	0	0	0.177418	0	0	0	0.202574	0	0	0	0	0.112942	0	0.123837	0	0	0
ENSMUST00000189400.6	0.516886	0.416717	0	0	0	0	0	0	0	0	0	0.044017	0.952006	0.341513	1.93162	0	0.492664	0	0	0	0
ENSMUST00000068880.13	0	0	0.255453	0	0	0	0	0	0	0	0	0	1.76776	0.967698	0	0	2.53013	0	0.168237	0.440187	0.282538
ENSMUST00000167119.7	0	0	0	0	0	0	0	0	0	0	0	0	5.7e-05	0	0	0	0	0	0	6e-06	0
ENSMUST00000187651.1	0	0	0	0	0	0	0	0	0	0	0	0	1.53359	0	0	0	0	0	0	2.11784	0.272986
ENSMUST00000160782.1	0	0	0	0	0	0	0	0	0	0	0	0	0	0	0	0	0	0	0	0	0
ENSMUST00000038447.5	0.210671	0	0.077331	0	0	0	0	0	0	0	0	0	0.152779	0	0.088506	0	0	0	0	0	1.42024
ENSMUST00000037998.5	1.94657	4.73299	5.26267	0.601888	0.527207	0.311187	0.107521	0	0	0.035192	0.23898	0.054501	0	0.222478	0.123682	0.012159	0.346163	0	3.69339	7.16711	4.88718
ENSMUST00000187210.1	0.509157	1.90334	3.5094	0.374172	2.07867	0	0	0	0	0	0	0	0	0	0	0	0	0	14.2357	20.6405	12.726
ENSMUST00000027065.11	39.442	33.3591	24.8439	0.724716	3.26767	9.86419	3.15973	0.535622	0	0.116163	0	1.57785	2.17258	0.07841	4.62679	0	0	0	21.055	21.1735	7.5305
ENSMUST00000027064.7	9.91741	1.3565	5.88104	0	0	0	0	0	0	0	0	0	0	0	0.646063	0	0	0	6.22625	4.92687	7.65232
ENSMUST00000027067.14	0	0	0	0	0	0	0	0	0	0	0	0	1.20696	1.39031	0.794715	1.67792	0.202273	0.518303	0	0	0
ENSMUST00000121676.7	0	0	0	0	0	0	0	0	0	0	0	0	0	0	1.34841	4.24069	0	1.27252	0	0	0
ENSMUST00000124990.2	0	0	0	0	0	0	0.198512	0	0	0	0	0	0	0	0	3.00601	0	1.10055	0.270816	0	0
ENSMUST00000190711.1	0.524236	0.370494	0.525202	1.10404	0	1.59638	0.484776	0.485984	0.981639	0.296846	0.584161	1.00581	1.70406	0.427058	0.786342	0.348392	0	0.437453	1.34117	0.737257	0.307865
ENSMUST00000088407.3	16.7949	20.152	51.9151	37.1911	47.6297	39.0598	24.1014	33.5542	27.4326	64.6776	30.5983	39.5489	4.49702	4.80183	5.17568	12.7958	15.2295	19.1786	48.0675	65.0456	59.0118
ENSMUST00000070223.5	32.4102	37.2275	63.2382	46.3758	83.292	37.4872	28.5743	56.2993	36.3328	104.274	49.2424	42.4555	15.3271	12.7135	13.9839	26.8322	24.2446	23.7209	74.446	96.7897	101.874
ENSMUST00000147615.1	1689.69	1771.23	1582.08	695.3	1523.19	881.688	300.996	114.002	194.039	31.0441	16.1445	11.149	0.915527	0.936517	0.168627	5.91383	6.74088	6.63524	3148.02	3321.71	3273.67
ENSMUST00000029667.12	0	0	0	0	0	1.96395	0	0	0	0	0	0	0.680139	0.221997	0	0	0	0	0	0	0
ENSMUST00000115300.7	0	0	0	0	0	0	0	0	0	0	0	0	0	0	0	0	0	0	0	0	0
ENSMUST00000173058.7	0	0	0	0	0	0	0	0	0	0	0	0	0	0	0	0	0	0	0	0	0
ENSMUST00000174183.7	0	0	0	0	0	0	0	0	0	0	0	0	0	0	0	0	0	0	0	0	0
ENSMUST00000173404.1	0	0	0	0	0	0	0	0	0	0	0	0	0	0	0	0	0	0	0	0	0
ENSMUST00000115299.7	0	0	0	0	0	0	0	0	0	0	0	0	0	0	0	0	0	0	0	0	0
ENSMUST00000134505.1	0	0	1.0713	0	0	0	0	0	0	0	0	0	0	0	0	0	0	0	0	0	0
ENSMUST00000115273.8	0	0	0	0	0	0	0	0	0	0	0	0	0	0	0	0	0	0	0	0	0
ENSMUST00000081544.12	30.1982	18.8617	14.4177	15.2778	31.2213	20.0694	1.18944	0.032499	0	0.061026	0.034731	0.252557	0	0.153804	0	0	0	0	36.9696	21.0413	52.3877
ENSMUST00000097811.9	0	0	0	0	0	0	0	0	0	0	0	0	0	0	0	0	0	0	0	0	0
ENSMUST00000097810.9	0	0	0	0	0	0	0	0	0	0	0	0	0	0	0	0	0	0	0	0	0
ENSMUST00000097809.9	0	0	0	0	0	0	0	0	0	0	0	0	0	0	0	0	0	0	0	0	0
ENSMUST00000164877.7	35.3192	0	11.9889	28.3801	43.5581	28.7388	1.64334	0	0.276732	0.14535	0.079505	0.72577	0	0	0	0	0	0	45.8127	29.2465	52.8685
ENSMUST00000185942.1	13.2509	3.49714	0	0	0	2.21569	0	1.25116	1.10166	0	0	0	0	0	0	0	0	0	0	0	0
ENSMUST00000097808.6	0	0	0	0	0	0	0	0	0	0	0	0	0	0	0	0	0	0	0	0	0
ENSMUST00000073179.5	0	0	0	0	0	0	0	0	0	0	0	0	0	0	0	0	0	0	0	0	0
ENSMUST00000027343.5	8.64147	7.38983	4.2102	3.29081	2.98787	2.06912	2.58095	1.8594	0.060969	3.12484	0.922023	0.869238	2.155	2.17531	1.74031	0.261759	2.33644	0.685998	2.02103	2.67172	6.32848
ENSMUST00000186064.6	0	0	0	0	0.103118	0.034715	0	0	0	0.485857	0	0	0	0.334635	0	1.89424	0.616419	0.05922	0	0	0
ENSMUST00000188677.1	6.72999	0	1.21229	0	3.23613	0	0	0.341025	0	0	0	0	0	1.44076	0	0.207983	0	0	0	3.64919	0
ENSMUST00000189537.1	0	0	0	0	0	0	0	0	0	0	0	0	0	0	0	0	0	0	0	0	0
ENSMUST00000144602.1	0	1.75968	0	0	0	0	0	0	0	0	0	0	0	0	0	0	0	0	0.205061	0	0.202736
ENSMUST00000063663.5	0.099924	0.376726	0.573006	0	0.302529	1.03338	0	0	0.039003	0.102074	0	0	0.030377	0	0.618868	0.324609	0	0.166595	0	0.04851	0.340689
ENSMUST00000140583.1	0	0	0	0	0	0	0	0	0	0	0	0	0	0	0	0	0	0	0	0	0
ENSMUST00000149737.7	0	0	0	0	0.334692	0	0	0	0	0	0.115304	0	0.40144	0	0	0	0	0.071288	0.561969	0	0.10418
ENSMUST00000027339.13	16.6435	8.89907	8.07245	17.1153	41.0843	27.8475	18.591	23.0441	29.7657	23.584	35.4252	37.3771	71.6124	67.6145	62.3868	25.6811	55.3838	41.0722	33.6664	30.5106	18.8698
ENSMUST00000136506.1	0	0	0	0	0	0	0.312755	0	0	0	0	0	0	0	7.42063	1.26334	0	0	0	0	0
ENSMUST00000129254.7	0	0	0	0	0	0	0	0	0	0	0	0	0	0	0	0	0	0	0	0	0
ENSMUST00000148710.7	0	0	0	0	0	0	0	0	0	0	0	0	0	0	0	0	0	0	0	0	0
ENSMUST00000141330.7	7.59809	15.5177	4.60233	0	0	0	0	0	0	0.174652	0	0	0	0	0.754042	0	0	0	4.72632	0	0
ENSMUST00000133398.1	0	0	0.561183	0	0.855793	0	0	0	0	0	0	0	0	0	0	0	0	0	0	0	0
ENSMUST00000027338.3	219.178	156.161	224.369	10.258	29.9597	22.1877	2.60038	8.41673	0	14.9242	13.1022	15.896	31.1391	22.2088	34.1337	12.2771	20.9742	11.5373	106.812	91.1839	133.873
ENSMUST00000155767.2	0	0	0.786405	0	0	0	0	0	0	0	0	0	0	0	0	0	0	0	0.747016	0.98361	1.95662
ENSMUST00000187619.6	2.36071	1.79528	0	4.09444	1.24455	1.4403	2.62902	5.0326	10.2426	0.948968	0.444899	2.31047	2.97861	5.32582	0.016634	0	0.272482	0	7.76402	3.52556	11.3916
ENSMUST00000188712.6	0	0	0	0.025692	3.48787	3.09189	1.91811	0	0	0	0.10542	0	0	0.509082	0.279035	0	0	0	2.33278	0	2.13841
ENSMUST00000187752.6	1.25485	1.91694	1.48352	5.4363	2.48482	1.19701	3.99841	1.47447	0.077835	0	0	0	0.305713	0	0	0	0	0	0.35512	0	0
ENSMUST00000187369.6	3e-06	0	0	0	0	0	0	0	0	1.07437	0	0	0	0	0	0.18917	0	0.176882	0	0	0
ENSMUST00000186331.1	0	0	0	6.58081	30.0841	4.25992	0	1.64276	1.95952	1.42012	3.8237	0.655851	2.04687	7.82707	4.62448	3.07585	0.817721	3.4469	2.73112	3.35832	10.3877
ENSMUST00000027337.14	5.34215	1.8493	2.5392	14.0166	10.3507	7.98528	5.4685	4.27018	2.88091	1.29051	0	0	0	1.13939	0.120513	0	0.521904	0.425825	0.972721	0.390567	1.3383
ENSMUST00000185807.1	0	0	0	0	0	0	0	0	0	0	0	0	0.505987	0	0	0	0	0	0	0	0
ENSMUST00000186999.6	3.98981	0	1.45869	0	2.13695	1.7828	0	0	3.5669	0	0	0	0	0	0	0	0	0	1.32183	0.443855	0
ENSMUST00000185525.1	0	0	0	0	0	0	0	0	0	0	0	0	0	0	0	0	0.271086	0.148933	0	0	0
ENSMUST00000054588.14	0	0	0	0	0	0	0	0	0	0	0	0	0	0	0	0	0	0	0	0	0
ENSMUST00000088349.2	0	0	0	0	0	0	0	0	0	0	0	0	0	0	0	0	0	0	0	0	0
ENSMUST00000124600.1	0	0	0	0	0	0	0	0	0	0	0	0	0	0	0	0	0	0	0	0	0
ENSMUST00000147902.1	0	0	0	0	0	0	0	0	0	0	0	0	0	0	0	0	0	0	0	0	0
ENSMUST00000144297.1	0	0.211844	0	0	0	1.15614	0.163909	0	0	0	0	0.276782	0	0	0	0	0	0	0.031024	2.55432	1.40423
ENSMUST00000115244.8	6.10487	0.661304	1.72048	0.044765	0	1.57236	1.74298	0	0	0	0	0	0	0	0	0	0	0	0	0	0.676696
ENSMUST00000051344.5	1.05588	0	0	0	0	0.617323	0	0	0	0	0	0	0	0	0	0	0	0	0	0	0
ENSMUST00000191471.6	7.13574	2.83223	8.1362	1.4648	0	2.06354	5.29573	6.16543	2.42137	0.353602	2.21236	0.161998	0	2.28313	2.51334	4.84364	3.59806	0	4.47964	4.93868	8.92824
ENSMUST00000186096.6	0	0	0	0	0	0	0	0.82322	0	2.60146	0	4.53849	0	0	0	1.0517	0.684315	0	0	6.68099	0
ENSMUST00000186190.1	0	0	0.383995	0	0	0	0	0	0	0	0	0	0	0	0	0	0	0	0	0	0
ENSMUST00000095062.9	0	0	0.662189	0.102659	0.666148	0.832219	0.118579	0.141894	0.168912	7.53262	1.08785	1.96571	1.43341	0.69107	0.975663	0.099413	2.38624	2.05354	0	0.330674	0
ENSMUST00000187468.1	0	0	0	0	0	2.15266	0	0.2454	0	0	0	0	0	0	0	0.276137	0	0	5.86137	0	0
ENSMUST00000190195.1	15.048	1.66129	9.71148	0	0	12.1297	7.12124	16.0801	6.05183	5.89417	0	3.45794	2.52732	7.68885	2.75202	5.24237	6.76518	3.2202	14.0619	10.2278	19.2919
ENSMUST00000126626.7	6.38977	8.37752	9.05029	1.3745	5.94184	0.736719	2.3161	0	0	0	0	0	0	0	0	0	0	0	6.90958	1.32123	0
ENSMUST00000146592.7	0	0.773974	0	0	0	0	0	0	0	0.074537	0	0	0	0	0	0	0	0	0	1.20023	2.57173
ENSMUST00000135518.7	0	0	0	0	0	0	0	0	0	0	0	0	0	0	0	0	0	0	0	0	0
ENSMUST00000151309.7	0	0	0	0	0	0	0	0	0	0	0	0	0	0	0	0	0	0	0	0	0
ENSMUST00000041838.6	0	0.21756	1.09507	0	0	0	0	0	0	0	0	0	0	0	0	0	0	0	0	0	0
ENSMUST00000153568.7	16.7629	5.18032	4.00651	0.58074	0	1.18775	0	0	0	0	0	0	0	0	0	0	0	0	0	0	2.3408
ENSMUST00000126096.7	60.3894	0	0	3.53087	0	0.584892	0	0	0	0	0	0	0	0	0	0	0	0	0	0	0
ENSMUST00000154102.1	0	0	0	0	0	0	0	0	0	0	0	0	0	0	0	0	0	0	0	0	0
ENSMUST00000190202.1	0	0	0	0.166822	0	0	0	0	0	0	0.064756	0	0	0.044943	0	0.041071	0.05202	0	0	0	0
ENSMUST00000134022.1	0	0	0	0	0	0	0	0	0	0	0	0	0	0	0	0	0	0	0	0	0
ENSMUST00000189254.1	0	0.323694	0.362296	0	0	0	0	0	0	0	0	0	0	0	0	0	0	0	0	0	0
ENSMUST00000097801.3	0	0	0.108562	0.533893	0	0.896962	0.048947	0	0	0	0.028338	0	0	0	0	0	0	0	15.0908	6.776	6.59899
ENSMUST00000059937.4	0	0	0	0	0.145399	0	0.225985	0	0	0	0	0	0	0	0	0	0	0	0	0	0
ENSMUST00000186733.6	34.0095	24.5952	26.9073	14.4632	54.3634	17.6824	30.3957	14.1969	21.832	14.2469	15.3578	17.8524	2.47838	1.44843	2.18171	8.44452	16.304	7.11832	16.9433	22.7658	53.9471
ENSMUST00000088310.9	80.4558	75.4555	28.0083	43.0467	34.6912	50.0554	0.037655	2.14573	0.574957	8.83736	1.53628	0.041149	6.24933	6.40385	5.87168	2.49919	3.10407	12.1943	51.9835	64.9186	39.3996
ENSMUST00000191329.1	0	17.0268	11.5812	28.1165	14.6781	1.17859	0	1.68758	0	0	0	0	0	0.530408	1.35122	0	0	0	0	0	0
ENSMUST00000190190.1	0	0	0	0	0	0	0	0	0	0	0	0	0	0	0	0	0	0	0	0	0
ENSMUST00000187316.1	0	0	0	0	0	0	0	0	0	0	0	0	0	0	0	0	0	0	0	0	0
ENSMUST00000186105.6	0	0	0.219192	0	0.625329	0	0	0	0	0	0	0	0	0	0	0	0	0	0	0	0
ENSMUST00000191245.6	2.44102	0.196564	0	2.33857	0	0	0	0	0	9.97611	0	0	0	4.66303	0.104894	0.477157	0.268211	5.86455	0.742082	0	0
ENSMUST00000191064.6	2.00977	0	0	3.6254	0	0.877195	0.412156	0	0	0	0.20463	0.798369	0	0.085205	0	0	0.52657	0	0	1.22032	0.553188
ENSMUST00000188847.1	0	0.094593	0	0.065411	0	0.070721	0	0.182493	0.052051	0	0.048362	0.087884	0	0.085549	0	0.031566	0.234063	0.061141	0.115385	0.074184	0.076159
ENSMUST00000187600.1	0	0	13.2914	0	0	0	0	10.3709	0	0	0	0	6.55908	0	0	0	0	0	0	10.9459	0
ENSMUST00000185521.1	136.321	112.265	56.5465	67.0652	67.8334	84.5467	76.0372	34.9095	122.678	44.7517	50.8004	43.8696	3.89228	15.1555	7.16187	42.1413	40.8051	33.8228	89.347	111.38	126.882
ENSMUST00000188780.1	16.3107	2.86974	2.34803	0	0.441956	5.62277	2.45614	0	4.95693	0	0	0.000349	0.202135	0.817595	0	0.535387	1.68648	0	1.87876	9.08026	1.58802
ENSMUST00000187968.1	0	0	0	0	0	0	0	3.39308	0	0	1.96054	0	0	0	0	0	0	0	0	0	0
ENSMUST00000185604.1	0	0	0	0	0	0	3.85448	0	0	0	0	0	0	0	0	0	0	0	0	0	0
ENSMUST00000027232.13	0	0.567117	0.250266	1.04664	6.46128	3.0943	5.94551	8.93449	6.52966	25.0047	13.0439	7.13287	6.14673	4.39134	2.68931	7.94538	10.3558	14.9197	0.115132	0	0.607409
ENSMUST00000076587.4	148.738	170.051	139.564	310.517	352.268	477.689	461.673	313.413	514.581	325.302	221.774	315.006	72.6004	63.2859	61.6481	178.592	241.572	284.505	450.582	388.229	413.743
ENSMUST00000153681.1	0	0	0	0	0	0	0	0	0	0	0.108011	0.102963	0	0	0	0	0	0	0	0	0
ENSMUST00000130934.1	0	0	0	3.50903	0	0	0	0	0	0	0	0	0	0	0	0	0	0.278833	0	0	0
ENSMUST00000124445.2	0	0	0.109177	0	0	0	0	0	0	0	0	0.247624	0	0	0.201396	0	0.432024	0	0	0	0
ENSMUST00000202889.1	0	0	0	0	0	0	0	0	0	0	0	0	0	0	0	0	0	0	0	0	0
ENSMUST00000187892.6	12.9988	71.2099	121.736	11.8151	0	0	0	0	2.21688	0.010484	0	0	0	0.472669	0	0	0	0	61.5868	23.5532	0
ENSMUST00000127775.7	15.1745	6.92669	14.4383	0.257048	16.0893	10.0913	12.4504	1.12123	0	0	0	0	1.98727	0	0	0.547736	0	0.288324	11.9457	12.7944	21.5038
ENSMUST00000187659.6	0	0	0	0	0	0	0	0	0	0	0	0	0	0	0	0	0	0	0	13.8229	0
ENSMUST00000135245.2	496.577	343.556	403.868	31.0731	67.8808	29.6777	5.63569	0.929604	2.23224	0.671902	0.192003	0	0	0	0	0	0.962941	0	265.313	188.021	270.153
ENSMUST00000062560.13	0	0	0	0	0	0	0	0	0	0	0	0	0	0	0	0	0	0	0	0	0
ENSMUST00000161773.2	2.32066	0	1.30002	0	0	0	0	0	0	0	0	0	0	0	0	0	0	0	0.11583	0.282155	0
ENSMUST00000027230.2	0.714672	0.76509	0	0	0	0	0	0	0	0	0	0	0	0	0	0	0	0	0	0	0
ENSMUST00000027226.11	0.739008	0	0.999987	0	0	0	0	0	0	0	0	0	0	0	0	0	0	0	2.68036	0.610041	0
ENSMUST00000189878.1	0	0.178788	0.274104	0.915379	0.466254	0.658319	0.468756	0.113158	0.130973	0.074083	0.042746	0.039513	0.070625	0	0	0.088205	0	0.058136	0	0.136361	0.221156
ENSMUST00000188257.6	0	0	0	0	0	0.038826	0	0	0	0	0	0	0	0.02952	0	0.188257	0	0	0	0	0
ENSMUST00000185666.1	0	0	0	0	0	0	0.28679	0	0	0.920292	0.337566	0	0	0	0	0	0	0	0	0	0
ENSMUST00000186984.1	0	0	2.43312	0	0	0	0	0	0	0	0	0	0	0	0	0	0	0	3.21971	0	4.32644
ENSMUST00000171322.2	1.60602	0	0	0	0.065637	0	0.187252	0	0	0	0	0	0	0.021344	0.052711	0	0.04038	0.197776	0.330586	0.224166	1.48292
ENSMUST00000027312.10	97.5635	97.6611	65.3196	28.4955	2.87177	9.48536	56.9915	50.2951	41.4884	16.6766	11.2297	25.125	29.3068	32.4447	35.9364	24.8154	11.0587	24.652	50.9165	70.4678	67.9779
ENSMUST00000189552.1	0	0.144979	0	5.30072	0.91237	0.119724	0	0.146904	0	0.059921	0	0.070946	0	0	0.807003	0	0.07547	0	0.090898	0	0.229502
ENSMUST00000187353.1	0	0	0	2.54796	0.376846	1.40815	2.81334	0.5363	0.614957	0.293477	0.76224	0	0	0.218974	0	0.508495	0.251748	0	0.261901	0	0
ENSMUST00000195006.5	0	0	0	0	0.888723	0	0	0.330815	0	0	0	0	0	0	0	0	0	0	0	0	0
ENSMUST00000140354.7	0	0	0	0	0.097466	7.85072	0	0	0	0	0	0	0	0.096712	0	0	0	0	0	0	0
ENSMUST00000088287.9	25.5206	25.4017	13.6384	12.8662	2.9326	8.38088	5.12985	2.71011	2.22881	0.505522	2.66843	0	0.325139	0.37969	3.23174	0	0.004881	0.016111	14.1187	26.2777	27.5742
ENSMUST00000138024.7	0	0	0	0	0	0	0	0	0	0	0	0.956766	0	0	0	0	0	0	0	0	0
ENSMUST00000135330.7	0	0	0	0	0	0	0	0	0	0	0	0	0	0	0	0	0	0	0	0	0
ENSMUST00000151482.7	0	0	0.201465	0	0	0	0	0	0	0	0	0	0	0	0	0	0	0	0	0	0
ENSMUST00000115174.3	2e-06	0.005616	6.1e-05	0.014785	0.320279	0	0.23729	0	0.105329	0	0	0	1.626	1.07926	1.88953	0	0.432689	0.569026	0	1e-06	0
ENSMUST00000150593.7	0	0	0	0	4.28921	0	0.565342	3.97485	0	0.002459	0	0.096004	0	2.58294	5.7268	0	0	1.31165	0	0	0
ENSMUST00000122822.1	0	0	0	0	0	0	0	0	0	0	0	0	0	0	0	0	0	0	0	0	0
ENSMUST00000132066.3	0	0	0	4.69059	1.21345	7.95403	8.74737	0.133912	15.2937	0.008565	1.00132	0	4.92413	0	4.34928	1.42041	2.99167	0.736504	0	0	0
ENSMUST00000044691.8	0	0	0	2.17688	4.32803	5.5968	3.47552	0	0.285774	0	0.714689	0	2.1845	5.3457	4.2665	0	0.040827	0	0	0	0
ENSMUST00000155484.1	0	0	0	0	0	0.642013	0	0	0	0	0	0	0	0	0	0	0	0	0	0	0
ENSMUST00000187602.1	0	0	0	0	0	0	0	0	0	0	0	0	0	0	0	0	0	0	0	0	0
ENSMUST00000189741.1	0	0	0	0	0	0	0	0	0	0	0	0	0	0	0	0	0	0	0	0	0
ENSMUST00000139143.7	19.2998	21.3192	10.6972	34.0979	18.1619	30.8303	15.6712	9.76493	11.9114	2.09046	2.89855	0.482565	7.64063	6.8426	9.5725	1.04473	3.15693	2.9847	40.8536	21.9794	41.0711
ENSMUST00000019861.12	19.1747	14.2397	8.12922	8.68613	1.21933	0	0	0	1.7149	0	0	0	1.5284	0.859835	0	0.90937	0	0	3.05923	25.5516	0
ENSMUST00000115167.7	0	0	0	0	0	0	0	0	0	0	0	0	0	0	0	0	0	0	0	0	0
ENSMUST00000151055.7	0	0	0	0	0	0	0	0	0	0	0	0	0	0	0	0	0	0	0	0	0
ENSMUST00000194656.5	0	0	0	0	0	0	0	0	0	0	0	0	0	0	0	0	0	0	0	0	0
ENSMUST00000130376.2	0	0	0	0	0	0.876536	0	0	0	0	0	0	0	0	0.406397	0	0	0	0	0	0.868117
ENSMUST00000140163.1	0	0	0	0	0	0	0	0	0	1.5032	0	0	0	0	0	0.858544	0	0	0	0	0.362427
ENSMUST00000044455.7	0.409432	0.095486	0.085413	8.88058	11.6317	8.89875	5.75333	3.04196	7.60904	3.3286	1.55899	1.11934	1.04761	1.58497	0.574591	0.999204	1.38921	1.08401	0	0.062864	0.016992
ENSMUST00000125723.3	0	0	0	0	0	0	0	0	0	0	0	0	0	0	0	0	0	0	0	0	0
ENSMUST00000115161.7	0	0	0	2.56531	0	0	0	0	0	0	0	0	0	0	0	0	0	0	0.684485	0.726359	0
ENSMUST00000129464.7	0	1.12274	0	0	0.295002	0	0	0.168077	0.190783	0.073666	0	0	0	0	0	0	0	0	0	0	0
ENSMUST00000062289.10	0	0	0	0	0.554062	0	0	0	0	0	0	0	0	0	0	0	0	0	0	0	0
ENSMUST00000195350.5	0	0	0	1.07558	0	2.57891	0	0	0	0	0	0	0	0	0	0	0	0	5.94527	1.24625	2.60909
ENSMUST00000126724.7	0	0	0.367146	0	0	0	0	0	0	0	0	0	0	0	0	0	0	0	3.23404	3.01937	2.119
ENSMUST00000139700.2	0	0	0	0	0	0	0.570674	0.709555	0	0	0	3.10544	0	1.21779	0	0	0	0	0	1.02006	0
ENSMUST00000183034.4	0.130103	0	0.692818	0.175262	0.392452	0.37735	0.260282	0.612328	0	0	0.080647	0	0	0.00698	0.022178	0	0.013637	0	0.729475	0.529756	0.07695
ENSMUST00000187486.6	0.386838	1.11764	0.226047	0	1.79795	1.67999	0	0	0	0	0	0	0	0.083055	0	0	0	0.000659	0	0	0
ENSMUST00000182697.7	0	0	0	0	0	0	0	0	0	0	0	0	0	0	0	0	0	0	0	0	0
ENSMUST00000182314.7	0	0	0	0	0	0	0	0	0	0	0	0	0	0	0	0	0	0.171048	0	0	0
ENSMUST00000183331.7	0	0	0	2.35748	0	0	0	0.978527	0	0.02383	0	0	0	0	0	0	0	0.204112	0	0	0.186366
ENSMUST00000097786.9	1.97841	1.04777	0.78228	0	0.421795	0.431254	0.281728	0	0	0	0	0.121951	0.156681	0.121387	0.007003	0	0.24423	0	0	0	0.08656
ENSMUST00000115104.9	3.37466	2.30407	1.19758	2.92939	1.49179	2.46827	0	0.00069	0.432781	0.00065	0	0	0	0	0	0.006874	0	0	0.443263	0	0.468887
ENSMUST00000097785.9	0.060247	0.006089	0.888078	0.365173	0.062995	0	0	0	0	0.017195	0	0	0	0	0	0	0	0	0	0.180924	0.000796
ENSMUST00000182410.2	1.23045	0	0	0	0	0	0	0	0	0	0	0	0	0	0	0	0	0	0	0	3.07799
ENSMUST00000183006.3	0	0	0	0	0	0	0	0	0	0	0	0	0	0.121826	0	0	0	0	0	0	0
ENSMUST00000183302.5	0.368716	0.574272	0.295274	0.038599	0.349227	2.09591	0.013123	0	0.21232	0.027042	0	0.013085	1.47792	0	0	0.071793	0	0.477656	0.786013	0.751693	2.3317
ENSMUST00000185897.6	0.670041	0.13696	0.377718	0	0.136842	0.592167	0	0.018756	0.098821	0.163607	0.016577	0	1.19684	0	0	0	0	0	0	2.16781	0.803285
ENSMUST00000185269.6	0	0.821276	0	0	1.55204	0.76602	0	0.475305	0	0	0.312055	0.121235	0.551956	0	0	0.222554	0.205295	0.193062	0	0	0
ENSMUST00000182335.1	0	0	0	0	0	0	0	0	0.042143	0	0	0	0	0	0	0	0	0	0	0	0
ENSMUST00000189952.1	2.37541	0	0	0	0	0	0	0	0	0	0.147562	0	0	0	0	0.306974	0.030372	0	0.450941	1.26433	2.51719
ENSMUST00000182018.7	6.77212	3.97858	6.60205	0.695051	5.83843	6.99063	0.939698	0	1.19464	0.272828	0.041038	0.489031	1.20547	0.235916	0.456052	0	1.39895	0.418869	1.91587	2.57836	3.61505
ENSMUST00000185736.1	0	0	0	0.395348	0	0.146663	0	0	0	0	0	0	0	0	0	0	0	0	0	0	0
ENSMUST00000183100.7	0	0	2.28127	0	1.3987	5.7097	0	0.301923	0.915601	0	0	4.17351	0	0	0.322134	0	0	0	0	2.2122	2.68792
ENSMUST00000182507.3	0	1.79564	3.27065	0	0	2.42074	0	0	0.315635	0	0.250504	0	0	0	0	0	0.150727	0	0	0	0
ENSMUST00000042493.9	78.367	82.8849	213.231	131.555	71.8464	157.31	153.679	65.518	137.322	69.019	49.7905	46.5877	46.364	47.8131	39.4722	97.3881	78.9459	90.7243	375.485	323.343	365.091
ENSMUST00000188583.1	0	0	0.506424	0	1.21492	0	0	0	0	0	0	0	3.85473	0	0	0	0	0	0	0	0
ENSMUST00000027303.13	6.07576	8.51611	8.96635	16.9869	11.8722	17.3183	22.6747	21.1393	38.0211	12.2348	11.9952	11.9487	11.7692	15.7106	12.9886	13.0628	13.7866	15.9476	30.9441	28.3614	21.9926
ENSMUST00000187077.1	0	0	0	1.63877	0.356164	0	0.055514	0.330874	0	0.14848	0	0.091578	0.453888	0	0	0	0.179104	0	0	0	0
ENSMUST00000137794.7	0	0	0	2.9867	0	0	0	4.05422	0	0	0	0	0	0	0	0	0	0	0	0.721006	0.718939
ENSMUST00000149962.7	3.50742	0	0	0	0	0	0	0	0.543332	0	0	0	0	0	0	0	1.69651	0	0	0	0
ENSMUST00000134327.1	1.12061	4.92415	16.1846	25.5899	10.2556	17.0886	8.16418	39.3496	55.509	2.3159	12.8187	12.2942	7.3586	13.6944	13.6821	1.63999	5.80599	4.28096	108.929	81.4966	62.6082
ENSMUST00000128086.1	0	0	0	0	0	0	0	0	0	0	0	0	0	0	0	0	0	0	0	0	0
ENSMUST00000136770.2	4.10647	0	12.761	12.1818	6.18718	5.04974	16.5735	17.5707	25.2529	2.15797	9.78098	8.84283	5.6342	8.9352	5.55081	5.21586	5.96561	3.00134	58.54	31.6788	30.9866
ENSMUST00000191000.1	0	0	0	0	0	0	0	0	0	0	0	0	0	0	0	0	0	0	0	0	0
ENSMUST00000185610.1	0	0	0	5.35611	2.33467	1.09986	0.863014	0	0	0	0	0	0	0.679043	0.087041	0.075386	0	0.15489	0	3.52475	0
ENSMUST00000027302.13	0	0.601165	10.9092	7.97637	0	0	5.00267	0	11.9941	0	0	3.70722	3.77327	1.22666	1.67983	0.345515	3.65148	0.640563	7.15994	0.216506	3.46735
ENSMUST00000190122.1	2.63471	0	0	0	0	0	0	0	0.544026	0	0	0	0	0	0	0	0.565205	0	0	0	0
ENSMUST00000188884.2	0	0	0	0	0	0	0.88634	0	0	0	0	0	0.16906	0	0	0	0	0	0	0	0
ENSMUST00000186252.1	0	0.067721	1.22842	0.197818	1.55039	0	0.032318	0.038186	0.13874	0.066099	0	0.087266	0.933034	0.064881	0	0	0.036036	0	0.043777	0.108247	0
ENSMUST00000188972.2	0	0.728596	0	0.121041	0	0	0	0	0	0	0	0	0	0.255307	1.46324	0	0	0.136618	0.249352	0	0
ENSMUST00000188019.1	0	0	0	0	0	0	0	0	0	0	0	0	0	0	0	0	0	0	0	0	0
ENSMUST00000027299.9	0	0	0	3.2012	11.9812	0.598209	8.1923	1.65811	6.95286	3.1735	0	0	0	0	0	0	0	0	0	0	0
ENSMUST00000191604.1	0	0	0	0	0	0	0	0	0	0	0	0	0	0	0	0	0	0	0	0	0
ENSMUST00000027298.4	0	0	0.381452	0	7.70783	0	0	0	0	1.42917	0.640099	0	10.9152	19.9354	38.1923	0	0.081758	0	0	0	0
ENSMUST00000115071.3	0	0	0	0	0	0	0	0	0	0	0	0	0.413136	0	0	0	0	0	0	0	0
ENSMUST00000190790.6	0	0	0	0	0	0	0	0	0	0	0	0	0	0	0	0	0	0	0	0	0
ENSMUST00000047840.8	0	0	0.562776	0	0	0	0	0	0	0	0	0	0	0	0	0	0	0	0	0	0
ENSMUST00000052670.10	0	0	0	0	0	0	0	0	0	0	0	0	0.025691	0	0	0	0	0	0	0	0
ENSMUST00000159747.8	0	0	0	0	0	0	0	0	2.07725	0	0	0	0	0.30032	0	0	0.020258	0	0	0	0
ENSMUST00000162599.7	0	0	0	0	0	0	0	0	0	0	0	0	0	0	0	0	0	0	0	0	0
ENSMUST00000159021.7	0	0	0	0	0	0	0	0	0	0	0	0	0	0	0	0	0	0	2.63564	0	0
ENSMUST00000047664.15	0	0	0.508308	0	0	0.361618	0.101316	1.20819	0	0.13043	1.65466	0	0.448409	0.613231	0.604826	0.195397	0.384116	0.19305	0.404757	0	0
ENSMUST00000162760.7	0	0	0	0	0	0	0	0	0	0	0.021196	0	0	0	0.148129	0	0	0	0	0	0
ENSMUST00000159059.1	0	0	0	0	0	0	0	0	0	0	0	0	0	0	0	0	0	0	0	0	0
ENSMUST00000160855.1	0	0	0	0	0	0	0.243068	0.250431	0.469043	0	0.327546	0.212016	0	0	0	0	0.051998	0	0.453646	0	0
ENSMUST00000211073.1	0	0	0	0	0	0	0	0	0	0	0	0	0	0	0	0	0	0	0	0	0
ENSMUST00000167518.7	0	0.270151	0.000191	2.24014	0	0.706526	2.61051	10.5786	11.5553	6.28723	13.6267	1.15029	1.46551	1.03202	2.33788	0	1.01784	1.41121	0	3.80041	1.7076
ENSMUST00000047534.11	2.90981	7.29808	3.63558	0.695979	10.9627	1.30663	4.31629	13.1147	0.673397	22.1871	0.040378	6.88137	14.309	19.1698	16.7407	12.5849	14.2123	9.4749	3.46575	7.19168	5.99934
ENSMUST00000170092.7	0	0	0	2.07022	2.94458	2.04095	0	0	0	0	0	23.1061	0	0.384224	0	13.964	10.1039	12.7414	17.6891	2.10315	0
ENSMUST00000185469.6	0	0	0	0.744886	2.94183	2.99053	0	0	0	0.330206	0	2.32405	0	0	0	0	0	4.10315	6.10146	0	0
ENSMUST00000191307.6	0	0	0	0	0	0	0	0	0	0	0	0	0	0	0	0	0	0	1e-06	0	0
ENSMUST00000185279.1	1.88969	0	0	0	0	0	0	0	0	0	0	0	0	0	0	0	0	1.41683	5.77214	0	0
ENSMUST00000185231.1	0	0	0	0	0	0	0	0	0	0	0	0	0	0	0	0	0	0	0	0	0
ENSMUST00000140534.1	0	0	0	0	0	0	0	0	0	0	0	0	0	0	0	0	0	0	0	0	0
ENSMUST00000156687.7	0	0	0	0	0	0.675946	0.043041	0.028508	0	0	0	0	0	0.17533	0.022376	0.030826	0.032792	0	0	0.123299	0
ENSMUST00000027297.10	16.3218	7.13821	6.9399	3.66088	7.57449	2.42763	0.071619	0.133836	0	0.283953	0.040113	0.073204	12.72	20.4205	14.899	0	1.31646	0	1.90821	9.05384	10.5932
ENSMUST00000152654.2	0	0	0	0	0	0	0	0	0	0	0	0	0	0	3.15979	0	0	0	0	0	0
ENSMUST00000191722.1	0	0	0	0	0	0	0	2.2025	0	0	0	0	0	0	0	0	0	0	0.643616	0	0
ENSMUST00000088174.3	3.05229	4.4091	2.83249	1.49433	28.6915	6.90292	8.82081	6.61232	3.6589	5.30685	11.91	6.32993	9.54072	9.89037	9.702	6.972	10.5452	10.4886	17.5252	17.0197	16.4981
ENSMUST00000194670.1	0	0.155321	2.2837	0.72648	0.381191	0.364829	0.344664	0.099266	0.604584	0.124671	0	0	0	0.029336	0	0.02705	0.038573	0.027291	0	0	0.293959
ENSMUST00000046875.13	0.245712	0.685577	0.61581	2.83492	2.69315	0.571753	7.31201	4.06274	4.25764	9.37287	1.05736	1.62807	1.10957	1.95914	0.877747	3.91683	1.75781	2.02865	1.14211	1.43161	0
ENSMUST00000173999.7	0.021378	0	0	7.77529	0	5.24538	13.1241	14.5612	18.4671	11.1252	10.9167	17.6274	7.86038	7.19633	9.20232	8.54124	21.493	9.05571	4.36348	1.90608	0.335808
ENSMUST00000174266.7	1.86245	0	1.76639	0	0	3.79541	5.01937	0.340255	0	0.116952	0	0	0.220211	0	0.229707	0	1.46913	1.30432	0.636381	0	0
ENSMUST00000173250.1	0	0	0	0	0	0	0	0	0.904208	0	0	0	0	0.223403	0	0	0	0	0	0	0
ENSMUST00000174224.7	0	0	0	0	0	0	0.263533	0	0	0	0	0	0	0	0	0	0	0	0	0	0
ENSMUST00000173166.1	0	0	0	0	0	2.47861	0	0	0	0	0	0	0	0	0	0	0	0	0	0.101598	0
ENSMUST00000173082.1	0	0	0	0	0	0	0	0	0	0	0	0	0	0	0	0	0.370152	0	0	0	0
ENSMUST00000174716.7	0	2.94189	1.02453	0.110855	1.46707	0.084531	4.69408	1.33658	5.84659	0.056769	0.099836	0.039083	0	0	0	0	0	0.481021	0	1.25795	0
ENSMUST00000174142.1	0	0	0	0	0.165658	0	0	0	0	0	0	0	0	0	0	0	0	0	0	0.328465	0
ENSMUST00000172592.1	1.41962	0	0	0	0	0	0	0	0	0	0	0	0	0	0	0	0	0	0	0	0
ENSMUST00000192159.1	0	0	0	0	0	0.959669	3.46457	0	0	0	0	0	0	0	0	0	0	0	0	0	0
ENSMUST00000056946.7	0	0	0.787481	2.8276	1.30573	2.73687	1.25441	1.67196	0.933402	0.510482	0.326327	0.841212	0.529213	0.211255	0.279486	0.328791	0	0.081599	0.619046	0.763188	0
ENSMUST00000188666.2	0	0	0	0	0	0	0	0	0	0	0	0	0	0	0	0	0	0	0	0	0
ENSMUST00000126413.7	0	0	1.22157	0	0	0	0	0	0	0	0	0	0	0	0	0	0	0	3.72891	0	0
ENSMUST00000142319.7	0	0	0	0	0	0	0	0	0	0	0	0	0	0.482796	0.196722	0	0	0	0.7571	0.853562	0
ENSMUST00000150747.7	0	0	0	0	1.1146	0	0	0	0	0	0	0	0	0	0	0	0	0	0	0	0
ENSMUST00000145179.7	0	0	0	0	0	0	0	0	0	0	0	0	0	0	0	0	0	0	0	0	0
ENSMUST00000124280.7	0	0	0	0.08942	0	0	0	0	0	0	0	0.182167	0	0	0	0	0	0	0	0	0
ENSMUST00000097778.8	0	0	0.775894	3.21597	4.13495	3.5931	0.03577	4.99948	0	0	0	0	0.496971	0.449242	1.59285	0	0	1.23785	6.2059	0.968274	0
ENSMUST00000116629.8	0	0	0	32.967	53.8625	27.0295	17.1919	3.92596	7.49737	0	1.22988	0.88064	6.1715	2.83293	5.39103	1.50063	1.93862	3.14813	0.00021	0.281151	0.549934
ENSMUST00000115031.7	0	0	0	0	0	0.11581	0	0	0	0	0	0	0	0	0	0	0	0	0	0	0
ENSMUST00000115032.7	0	0	0	0	3.7e-05	0	0.00026	0.90793	0	0	0	0	0	0.068893	0.318849	2.01909	0	0	0	0	0
ENSMUST00000137906.1	0	0	0	0.8473	0	0.154497	0	0.418309	0	0	0	0	0	0	0	0	0	0	0	0	0
ENSMUST00000192874.1	0.18893	0	0	0.187545	0.179718	1.18111	0.229107	0.154721	0.374031	0.024088	0.03566	0	0.02186	0.048043	0	0.088623	0.027954	0.645556	0	0	0.04207
ENSMUST00000115029.1	0	0	0	0	0.612835	0	3.51437	0	0.071237	0	0	0	0.605912	0	0	1.93653	0	0	0	0	0
ENSMUST00000140218.1	0	0	0	0	0	0	0	0	0	0	0	0	0	0	0	0	0	0	0	0	0
ENSMUST00000147123.7	0	0	0	0	0	0	0.483831	0	0	0	0	0	0	0	0	0	0	0	0	0	0
ENSMUST00000141121.1	0	0	0	0	0	0	0	0	0	0	0	0	0	0	0	0	0	0	0	0	0
ENSMUST00000185912.6	0.105175	0	0	16.6497	14.147	7.97154	17.7007	6.40618	37.4815	0.000139	4.9334	4.98365	7.79826	5.34492	4.54988	6.19566	7.92196	8.11037	0.03718	0.70864	0
ENSMUST00000010597.9	0	0.861058	0.575684	12.8484	0	7.64427	7.66633	14.8507	0	8.78551	0	3.20826	0	0	1.03644	0	0	0	0	0	1.24397
ENSMUST00000186470.1	0	1.30059	1.36375	1.36307	0	0	0	0	0	0	0	0	3.28506	1.0028	0	0	0	0.032262	0	0	0
ENSMUST00000188961.6	0	0	0	0	0	0	0	0	0	0	0	0	0.043928	0.648573	3.68836	0	0	0.020877	0	0	0
ENSMUST00000188528.6	0	0	0.714997	0	0	0	0	0	0	0	0	0	0.23283	0	0	0	0	0.168078	0	0	0
ENSMUST00000185621.2	0	0	0	0	0	0	0.40914	0	1.90212	0	0	0	0	0	0	0	0.182902	0	0	0	0
ENSMUST00000187628.1	0	0.881027	0	0	3.29235	0	0	0	0	0	0	0	0	0	0	0	0	0	0	0	0
ENSMUST00000185614.1	0	0	0	0.176036	0	0	0	0.063029	2.92047	0.719576	0.8706	0	0	0	0	0	0.783219	0	0	0	0
ENSMUST00000188957.1	0	0	0	0	0	0	0	0	0	0	0	0	0	0	0	0	0	0	0	0	0
ENSMUST00000179162.6	0.194473	0.049925	0	0.114423	0.971272	0	0.035856	0	0	0	0	0	0.022264	0	0	0.394478	0	0.07257	0.138221	0.166029	0.044218
ENSMUST00000202030.1	0	0	0	0	0	0	0.368447	0	0	0	0	0	0	0	0	0	0	0	0	0	0
ENSMUST00000140452.3	2.2392	2.12675	0	4.19423	2.71941	3.11874	0.769572	0.440593	0	0	0	0	1.22042	0.855265	0	1.99623	0	0.083822	3.54067	5.24095	0.325106
ENSMUST00000192969.5	0	0	0.911204	0	2.46795	1.01737	0.65034	0.291384	0	0	0	0	0	0.418044	0	0.889592	0	0	0	4.0068	0
ENSMUST00000125304.7	1.69934	2.34162	1.89985	0.4086	1.03512	1.69265	0	0.525668	0.403411	0	0.102018	0	1.31715	0.205491	0.567743	0	0	0	1.80875	4.12321	0.762926
ENSMUST00000134594.7	0	0.071324	0.056786	0.172589	0.286752	0.17582	0.255957	0.037628	0.278233	0	0	0.151999	0	0	0	0.088509	0.050059	0.174829	0	0	0
ENSMUST00000115011.7	1.09308	0.539976	1.64705	0	0	0	0	0	0	0	0	0	0	0.310995	0	0	0	0	1.59388	13.1817	10.1435
ENSMUST00000001171.12	0	0.311892	0	5.86836	14.7867	4.60815	3.76392	0	0	0.699217	1.01699	0	3.24016	4.8972	6.82617	2.74255	0	4.6355	0	0.200151	6.47299
ENSMUST00000152088.1	0	0	0	0	0	0	0	0	0	0	0	0	0.305798	0	0	0	0	0	0	0	0
ENSMUST00000123583.1	4.27275	0.31746	11.9598	0	3.94659	1.01451	0	0	0.37931	0	0.127177	0	0	0.295087	0	0	0	0	0	0	0.585986
ENSMUST00000193502.1	0	1.50786	1.57851	0.14772	0.193577	0.516037	0.653342	0.665209	1.00521	0.290893	0.171842	0.099963	0	0	0	0.174618	0.28553	0	0	0.170308	0.351691
ENSMUST00000153128.1	4.3757	3.96301	4.20908	1.37769	5.90328	2.95924	6.19281	2.906	1.06108	11.933	4.05426	6.11624	7.23732	10.3396	5.87814	9.6082	8.83037	10.0428	1.31464	0.047362	0.71066
ENSMUST00000192530.1	0	0	0	0	0	0	0	0.993756	0	0	0	0	0	0	0	0	0	0	0	0	0
ENSMUST00000001166.13	0	0	0	10.6005	6.8868	15.831	16.2195	4.38665	6.2493	2.97718	5.72239	4.93963	1.98811	1.08367	1.13829	2.27769	2.40651	2.16882	0.03848	0	0.245666
ENSMUST00000097776.3	0	0	0	0	0	0	0	0	0	0	0	0	0	0	0	0	0	0	0	0	0
ENSMUST00000154225.1	0	0	0	0	0	0	0	0	0	0	0	0.76169	0	0	0	0	0	0	0	0	0
ENSMUST00000195264.1	0	0	0	2.95196	0.963318	32.1595	1.76088	8.40369	4.91833	0.930333	0	0	0.280635	0.103627	0	0.628334	0	0.439625	0	0	0
ENSMUST00000135100.1	0	0	0	0	0	0	0	0	0	0	0	0	0	0	0	0	0	0	0	0	0
ENSMUST00000193083.5	0	0	0	22.5624	9.56069	18.7142	0	0	1.56978	0	0	0.000111	0	1.06678	0	0	0	0	0	0	0
ENSMUST00000054665.9	0	0	0	0	0	0	0.078685	0	0	0	0	0	0	0	0.16181	0	0	0	0	0	0
ENSMUST00000194853.2	0	0	0	0	0	0	0	0	4.47027	0	0	0	0	0	0	0	0	0.107493	0	0	0
ENSMUST00000193991.2	0	0	0	0	0	0	0.248651	0	0	0	0.269184	0	0	0.160859	0	0	0	0	0	0	0
ENSMUST00000191849.5	0	0	0	0.111267	0	0	0	0.077771	1.81174	0	0	0.96087	0	0	0	0.374769	0	0	0	0	0
ENSMUST00000207088.1	0	0	0	0	0	0	0	0	0	0	0	0	0	0	0	0	0	0	0	0	0
ENSMUST00000207843.1	0	0	0	0	0	0	0	0	0	0	0	0	0	0.322271	0	0	0	0	0	0	0
ENSMUST00000001172.11	0.533613	0.139951	0	16.6898	3.80298	8.3092	3.80239	3.78554	9.2888	7.69278	1.81446	1.23157	3.65682	2.70367	3.24835	4.34427	3.50623	0.564893	0	5.38024	0
ENSMUST00000194894.3	0	0	0	18.3244	0	17.7022	17.3099	0	31.5891	11.1411	2.07119	5.62118	0	1.81109	6.23377	7.46651	3.6827	0.243304	0	7.13668	0
ENSMUST00000207922.1	0	0	0	0	0.158177	0.060615	0	1.07809	0	0	0	1.4659	0	0	0	1.68753	0.654885	1.64434	0	0	0
ENSMUST00000208690.1	0	0	0.541466	12.1279	8.68805	8.31466	2.40813	0	0.67167	0	0	0	1.29183	0.190792	0.528833	1.37268	0	0.457289	0	0	0
ENSMUST00000208269.1	0	0	0	0.53991	0.136174	0.482621	1.00313	0.332893	1.4406	0.299649	0	0.313988	0	0	0	0.293351	0.240219	0.285435	0.093347	0	0
ENSMUST00000191677.5	0.021945	0.400566	0.00776	0.121516	0.077641	0	0	0	0	0	0	0	0	0	0	0	0.00211	0	0	0	0
ENSMUST00000191642.5	0	0	0	0	0	0	0	0	0	0	0	0	0	0	0	0	0	0	0	0	0
ENSMUST00000195620.5	0	0	1e-06	0	0	0	0	0	0	0	0	0	0	0	0	0	0	0	0	0	0
ENSMUST00000114991.7	0.134368	0	0.044147	1.12471	0	0	0	0	0	0	0	0	0	0	0	0	0.019546	0	0	0	0
ENSMUST00000191785.1	0	0	0	1.59433	0	0	0	0	0	0	0	0	0	0	0	0	0	0	0	0	0
ENSMUST00000195160.1	0	0	0	0	0	0	0	0	0	0	0	0	0	0	0	0	0	0	0	0	0
ENSMUST00000193382.5	0	0	0	0	0	0	0	0	0	0	0	0	0	0	0	0	0	0	0	0	0
ENSMUST00000195339.2	0	0	0	0	0	0	0	0	0	0	0	0	0	0	0	0	0	0	0	0	0
ENSMUST00000170295.7	0.564497	0	0	0	1.66859	0	0	0	0.132899	0	0	0	0	0	1.88093	0	0	0	0	1.20813	2.80132
ENSMUST00000193548.5	14.5713	10.846	32.2359	7.1118	0.76411	0	3.13086	0	0	0	0	0	0	0.507249	0	0	0	0	10.2646	0	16.009
ENSMUST00000193763.5	5.64654	0	11.1572	0	0	0	4.48086	0	3.63845	0	0	0	0	0	0	0	0	0	0	0	0
ENSMUST00000194025.1	6.26307	0	0	0	0	0.503982	0.696036	0.688953	3.38315	0	0	2.2731	0	0	0	0	0	0	0	0.68787	0
ENSMUST00000194839.5	1.6097	0	0	0	0	0	0	0	0	0	0	0	0	0	0	0	0	0	0	0	0
ENSMUST00000193155.5	0	0	0	0	0	0	0	0	0	0	0	0	0	0	0	0	0	0	0	0	0
ENSMUST00000195729.1	0	0	0	0	0	0	0	0	0	0	0	0	0	0	0	0	0	0	0	0	0
ENSMUST00000114981.2	0	0.368228	4.19814	4.07992	0	1.27936	0	0.781287	0	0	0	0	0.316973	4.29969	5.62195	0	0	0	1.51444	0.569525	0
ENSMUST00000193210.5	60.3705	41.5751	64.3835	69.6063	31.8913	49.9611	34.1747	56.8038	43.4677	90.9281	86.1749	80.7602	142.053	181.143	177.503	57.9054	79.1487	56.9222	117.871	129.635	70.6961
ENSMUST00000195151.5	0	5.62723	0	0	0	0	1.94872	0	7.51372	0	0	0	0.934375	2.04676	1.80375	0	5.04632	4.47288	0	0	0
ENSMUST00000191790.5	0	0.555179	0	0	2.50857	3.66214	0	0	0	0	0.579265	0	1.15026	1.75353	0.583869	0	0.721531	0	0.344821	0	0
ENSMUST00000192859.1	0	0	0	0	0	0	0	0	0	0	0	0	0	0	0	0	0	0	0	0	0
ENSMUST00000193235.1	32.4618	37.2453	27.8829	80.9529	46.8256	34.5344	54.537	80.9683	71.7932	108.572	149.85	76.6527	157.077	206.043	183.615	87.4317	80.0747	84.4258	117.877	121.672	80.2319
ENSMUST00000081180.5	0	0	0	0	0	3.40302	2.69146	0	0	0	13.1228	0	0	1.28373	3.00402	2.64978	0	2.69677	6.0392	8.80148	0
ENSMUST00000043951.9	0.473404	0.49448	0.216575	0	2.88196	1.26355	0.865202	2.20582	1.21013	10.6849	20.1345	10.4081	66.1838	119.134	71.5665	15.545	17.9029	16.6377	4.10152	0	3.1559
ENSMUST00000159675.1	0	0	0	0	0	0	0	0	0	0	0	0	0	0	0	0	0	0	0	0	0
ENSMUST00000162684.2	0	0	0	0	0	0	0	0	0	0	0	0	0	1.08722	0.173973	0	0	0	0	0	0
ENSMUST00000159448.7	0	0	0.725779	0	0	0	0	0	0	0	0	0	0.397347	0	0	0	0	0	1.14945	0	0.229001
ENSMUST00000160084.1	0	0	0	9.15782	5.69486	5.83946	4.75287	4.88038	0.63896	0.265278	0	0	0	0	0	0	0	0	2.79716	0	0
ENSMUST00000160043.1	0	0	0	0	0	0	0	0	0	0	0	0	0	0	0	0	0	0	0	0	0
ENSMUST00000162662.1	0	0	0	0	0	0	0	0	0	0	0	0	0	1.06698	0	0	0	0	0	0	2.06872
ENSMUST00000192873.2	0	0.526115	0	0	0	0	0	0	0	0	0	0	0	0	0	0	0	0	0	0	0
ENSMUST00000208994.1	0	0	0	0	0	0	0	0	0	0	0	0	0	0	0	0	0	0	1.17443	0	1.84263
ENSMUST00000195374.1	0	0	0	0	0	0	0	0	0	0	0	0	0	0	0	0	0	0	8.6615	0	0
ENSMUST00000193459.2	0	0	0	0	0	0	0	0	0	0	0	0	0	0	0	0	0	0	0	0	0
ENSMUST00000027291.6	0	0	0.952869	0	0	0	0	5.18577	0.442803	1.34408	0	0	0	0	0	0	0.108085	0.11329	0	1.90164	0
ENSMUST00000185871.1	0	0	0	0	0	0	0	0	14.7697	0	0	0	0	0	0	0	0	0.649596	0	0	0
ENSMUST00000186624.1	0	0	0	0	0	0	0	0	0	0	0	0	0	0	0	0	0	0	0	0	0
ENSMUST00000190128.1	0	0	0	0	0	0	0.236385	8.02062	2.2296	1.77628	5.75874	2.54211	0.099423	0.295572	0	1.40721	2.23815	0	0.486972	1.71797	0
ENSMUST00000027290.11	29.4449	26.8661	7.50788	2.36119	4.70291	7.94169	4.65318	3.95428	4.9165	3.45922	0.088852	1.37548	13.2792	15.1474	11.6182	5.00615	3.9077	2.04881	7.77712	7.97656	12.1672
ENSMUST00000194563.5	0.070936	0.078027	0.008363	0.008737	0.72803	0.580348	0.062559	0.214419	0.776031	1.0834	0.421907	0.000733	1.11157	0.045832	0.920729	0.082678	0.070562	0.034217	0.890623	0.801033	0.298639
ENSMUST00000191381.1	0	0	0.050099	0	0	0	2.90685	0	0	0	0	0	0	0	4.45216	0	0	0	0	0	0
ENSMUST00000187917.1	0	0	0	0	0	0	0	0	0	0	0	0	0	0	0	0.370823	0	0	0	0	0
ENSMUST00000189470.1	5.099	6.0626	2.7921	0	0	6.60111	6.33355	2.772	1.95069	0.258095	1.17332	0	6.55995	1.0119	1.25656	0	0.126574	0	0	2.60864	0
ENSMUST00000190442.1	0	0	0	0	0	0	0	0	0	0	0	0	0	0	0	0	0	0	0	0	0
ENSMUST00000186486.1	0	0	0	0	0	0	0	0	0	0.362614	0.252548	0	0.675524	0	0	0	0	0	0	0	0
ENSMUST00000185964.2	0	0	0	0	0	0	0	0	0	0	0	0	0	0	0	0	0	0	0	0	0
ENSMUST00000117172.8	0	0	0.351574	0	0.89723	0.661803	0	0	0	0	0	0	0	0	0	0	0	0	0	0	0
ENSMUST00000124404.7	0	0	0.342656	0	0	0	0	0.131957	0.147905	0	1.31044	0.549767	0	0	0	0	0	0	0	0	5.68878
ENSMUST00000067178.13	0	0	0	0	0	0	0	0	0	0	0	0	0	0	0	0	0	0	0	0	0
ENSMUST00000162449.6	0	0	0	0	0	1.47005	0	0	0	0	0	0	0	0	0	0	0	0	0	0	0
ENSMUST00000027289.13	0	0	1.86386	0	0.395389	0.057754	0	0	0	0	0	0	1.08463	0.329917	0.423552	0.713926	0.476115	0.027132	0	0	0
ENSMUST00000194890.1	0	0	0	0	0	0	0	0	0	0	0	0	0	0	0	0	0	0	0	0	0
ENSMUST00000194048.1	0	0	0	0	0	0	0	0	0	0	0	0	2.76395	0.670769	0.980578	4.61771	5.84015	0.473852	0	0	0
ENSMUST00000195450.1	0	0	0	0	0	0.763429	0	0	0	0	0	0	5.58283	6.08841	3.48861	5.27411	3.97306	0.627857	0	0	0
ENSMUST00000169057.2	0	0	0	0	0	0	0	0	0	0	0	0	0	0	0	0	0	0	0	0	0
ENSMUST00000194320.1	0	0	0	0	0	0	0	0	0	0	0	0	0	0	0	0	0	0	0	0	0
ENSMUST00000191981.5	0	0	0	0	0	0	0	0	0	0.534129	0	0	1.50614	0	0	0	0	0	0	0	0
ENSMUST00000195272.5	0	0	0	0	0	0	0	0	0	0	0	0	0	0	0	0	0	0	0	0	0
ENSMUST00000194195.5	0	0	0	0	0	0	0	0	0	0	0	0	0	0	0	0	0	0	0	0	0
ENSMUST00000027288.9	0.131143	0	0	0	0.145874	0.059308	0.14181	0	0	0.035648	0.221681	0.071063	0.208646	0	0	0	0.020623	0	0	0	0.133951
ENSMUST00000146676.1	0	0	0	0	0	0	0	0	0	0	0	0	0	0	0	0	0	0	0	0	0
ENSMUST00000027287.10	2.19945	1.49065	0.708853	2.6422	2.18113	1.56257	0.372663	0	0	0.021008	0.166972	0	0.115836	0.645561	2.55226	0.380198	0.012273	0.438217	2.22681	0.994322	5.59237
ENSMUST00000193024.1	0	0	0	0.456434	0	0.147689	0	0.052554	0	0	0	0	0	0	0	0	0	0	0	0	0
ENSMUST00000140264.7	0	1.88138	0	0.925283	0	0	0	0	0.846921	0	0	0	0	0	0	0	0	0	0	0	0
ENSMUST00000132401.7	0.048568	0	0	0	1.60731	0	0	0	0	0	0	0	0	0	0	0	0	0	0.702975	0.172853	0
ENSMUST00000136846.7	0	2.5364	0	0	0	0	0	0	0	0	0	0	0	0.753697	0	0	0	0	0.014069	0	0
ENSMUST00000132615.7	0	0	0	0	0.090501	0	0	0	0	0	0	0	0	0	0	0	0	0	0	0	0
ENSMUST00000193774.5	0	0	0	0	0	0	0.160298	0	0.870637	0	0	0	0	0	0	0	0	0	2.05528	0	1.48401
ENSMUST00000137266.7	0.138899	0	0	0	0	0	0	0	0	0	0	0	0	0	0	0	0	0	0	0.501682	0
ENSMUST00000058307.14	0.031368	0.292675	0	0.000155	0	0	0	0	0	0	0.005439	0	0.167718	0.036515	0.046741	0	0	0	0	0	0
ENSMUST00000114933.8	0	0	0.10515	0	0	0.92749	0	0	0	0	0	0	0	0	0	0	0	0	0	0	0
ENSMUST00000168546.2	0.136854	0.375037	0	0.351014	0	0	0	0	0	0	0.041785	0	0.254478	0.103853	0.043948	0	0	0	0	0	0
ENSMUST00000123124.1	0	0	0	0	0	0	0	0	0	0	0	0	0	0	0	0	0	0	0	0	0
ENSMUST00000027286.6	14.227	16.0673	9.89381	4.24446	6.58878	4.92941	7.73906	9.48597	6.41807	28.8817	30.4956	24.3694	63.4381	58.4236	56.1169	28.1479	32.244	32.377	14.8021	17.6464	18.0024
ENSMUST00000192179.1	0	0	0	0	0	2.42684	0	0	0	0	0	0	0.079591	0	0.068696	0	0	0	0	0	0
ENSMUST00000114925.9	1310.79	1039.61	886.267	116.786	188.862	210.353	53.8834	0	8.94641	6.45288	4.88073	18.9336	57.7733	22.6997	41.0205	18.1777	31.5166	29.1935	511.211	486.273	519.048
ENSMUST00000027285.12	516.289	597.214	1099.92	260.226	384.705	287.721	88.4111	28.9528	46.4151	7.29095	9.58905	14.9985	29.4483	17.1543	26.4498	12.2347	23.1457	9.78052	403.243	589.287	488.605
ENSMUST00000144617.7	28.2465	13.2939	29.7828	0	4.44847	6.02847	5.64178	0	0	0	0	1.6072	3.12283	2.97856	1.57613	0	0.917577	3.91149	13.7773	9.82314	2.10495
ENSMUST00000193979.5	61.2089	21.6019	50.4987	11.3782	28.7309	9.59791	3.8138	0	2.60428	0.969295	0	0	0	0.66996	0	0	2.86612	4.00216	30.9209	13.6989	14.1374
ENSMUST00000118059.2	311.252	329.664	147.5	229.571	278.962	251.196	75.1021	75.4859	82.924	12.3125	13.3252	7.35301	0.824618	19.3602	0	1.84742	0	15.7064	203.216	185.736	192.458
ENSMUST00000193713.1	0	15.4152	29.0716	0	0	0	0	0	0	0	0	0	0	0	0	0	0	1.96766	9.30466	34.078	4.92829
ENSMUST00000134184.1	20.2651	0	3.00114	0	0	0	0	0	0	0	0	0	1.46402	1.89493	4.29615	0	0	0	0	2.29325	0
ENSMUST00000042161.14	9.98485	2.51226	0.995493	0.086941	1.14389	6.255	1.10092	0	0	0.243352	3e-05	0.842512	1.25589	1.89982	3.43254	1.01368	2.45157	1.92579	8.12176	4.42066	3.31831
ENSMUST00000151952.7	0	6.82593	4.83955	5.49052	8.78454	0	0.457416	1.29826	0.84414	1.41045	1.49282	0	0.441147	0	0	1.91243	0	0	0	1.93864	1e-06
ENSMUST00000154819.7	0.308294	0.443023	0.77346	0	4.81451	3.53094	0	1.84521	4.1861	0	0.837934	0	0	0	0	0	0	0.131126	6.61631	1.9679	4.83797
ENSMUST00000143636.7	0	0	0	0.503087	8.89251	0	0	0	0	0	0	3.48166	0	0	0	2.97065	0	0.336085	6.1823	10.1508	0
ENSMUST00000149791.7	0	0	0	0	0	0	0	0	0	0	0	0	1.84475	0	0	0	0	0	0	0	0
ENSMUST00000148047.1	0	0	0	0.34618	0	0	0	0	5.76293	0	0	0	0	0	0	0	0	0	4.32128	0	2.98562
ENSMUST00000194660.1	0	0	0	0	0	0	0	0	0	0	0	0	0	0	0	0	0	0	0	0	0
ENSMUST00000195598.1	0	0	0	0	1.96493	0.679786	0	1.03771	0.609829	0	0	0	0	0	0	0.429293	0	0	0	0	0
ENSMUST00000160023.5	1.92612	0.668645	0.588521	10.6966	0.195227	7.57104	2.70827	5.4258	4.64713	8.20812	2.89234	0.173524	11.8293	8.15223	25.6078	0.88937	5.45459	2.72174	0.079583	2.75342	1.32311
ENSMUST00000162875.7	0.578911	0.149411	0.097039	0.682805	0.145724	0	0	0.230839	0.765613	0.06314	0	0	0.812841	0.730252	1.51543	0	0.661725	0	0	0.234584	0
ENSMUST00000160589.1	0	0	0	0	0	0	0	0	0	2.79501	0	0	0	0	0	0	0	0	0	0	0
ENSMUST00000041815.14	0	0	0	1.30728	0	0	0	0	0	0	0	0	0.475281	0	0.060371	0	0	0	1.52464	0	0
ENSMUST00000114902.7	10.0352	8.14961	10.9419	7.15812	11.2792	7.32584	0.079327	0	1.13481	0	0	0.128345	0	0.053975	0.742071	0	0	0.639726	8.58012	13.2006	15.988
ENSMUST00000088072.9	5.477	0.188201	0.123844	1.00746	1.13139	0.156876	0	0.137834	0.158507	0	0.069628	0.122823	0	0	0.016766	0	0	0.67062	0	1.12647	0
ENSMUST00000151735.7	5.29429	4.85786	2.53282	6.13671	13.1057	9.95631	0	0.138442	0	0.112893	0	0	0.805988	0.714203	0	0	0	0.81579	24.4599	8.38441	8.48341
ENSMUST00000123082.7	0.181051	0.13242	0.476536	0	1.74527	0.590384	0	0.061756	1.24074	0	0	0.200721	0.272457	1.2082	2.01254	0.816301	0.122376	0	0.526821	0.348999	3.14783
ENSMUST00000155852.6	0	0	0	0.123218	0	0	0	0	0	0	0	0	0	0	0	0	0	0	2.15313	4.87434	3.24529
ENSMUST00000193669.1	0.56399	0.51459	0	0	2.75143	1.69807	0	0	0	0.12082	0	0.394072	0	0.300601	0	0	0	0	7.2314	4.98579	0.566263
ENSMUST00000134024.1	0	0	0	0	0	0	0	0	0	0	0	0	0	0	0	0	0	0	0	0	0
ENSMUST00000128085.1	5.84517	4.02992	3.69847	3.25583	0	0	0	0	0	0	0	0	0	0	0	0	0	0	16.7611	3.29102	19.0467
ENSMUST00000041621.4	18.0012	7.93767	11.7784	4.6233	1.20547	0.854498	1.65452	10.6768	6.31443	0.16759	9.94097	14.5211	1.47331	4.60763	0.875837	1.98141	5.39583	8.97998	125.622	116.245	154.545
ENSMUST00000142670.1	4.13971	2.52153	1.56061	0	0.54008	0	0.18549	0	0	0.174079	0	1.65264	0	0	0	0	0	0	21.5763	15.6655	31.9549
ENSMUST00000144440.1	1.83251	0	2.07304	0	0	0	0.206533	0	0	0	0.509099	0.398604	0	0	0	0	0	0	2.82469	6.40335	15.019
ENSMUST00000139725.7	0	0	0	0	0	0	0	0	0.314889	0	0	0	0	0	0	0	0	0	0	0	0
ENSMUST00000027257.9	127.72	83.4193	106.057	10.5287	5.53387	5.60795	12.4407	4.8914	0	0.721973	10.9926	16.5057	26.3821	23.521	35.7973	9.41546	9.37275	9.24885	99.8607	126.53	68.0208
ENSMUST00000131754.1	0	0	0	0	0	0	0	0	0	0	0	0	0	0	1.51758	0	0.132231	1.30073	0	0	0
ENSMUST00000127170.1	15.2284	16.7416	0	0	0	0	0	3.37715	0	0	2.76872	7.93244	13.0792	14.4295	18.772	0	6.23809	0	6.04547	0	6.87942
ENSMUST00000138806.1	0	0	0	0	0	0	0	0	0	0	0	0	0	0	0	0	0	0	0	0	0
ENSMUST00000027256.11	0	0	0	0	1.08515	0	0.307709	3.39202	1.02131	16.5433	17.8827	16.4659	9.86174	9.30516	8.401	28.6762	18.4844	15.037	7.57489	8.46203	1.59909
ENSMUST00000193673.5	0	0	0	0	6.49646	0	1.385	3.64289	2.13479	12.2327	17.6434	23.8636	13.3868	16.0918	16.3402	25.3845	20.0249	27.8052	4.16394	2.71674	5.30623
ENSMUST00000161694.1	0	0	0	0	0	0	0	0	0	0	0	0	1.33288	0	0	0	1.27384	0	0	0	0
ENSMUST00000160082.2	0	0	0	0	0	0	1.49502	0	0	0	0	0	0.508807	0.274309	0.38974	0.096172	0.276987	0	0	0	0
ENSMUST00000194857.5	5.51722	0	7.40418	0	9.77192	0	4.71346	28.0818	8.779	67.5531	72.6869	88.6544	86.3523	104.653	81.5669	120.668	179.915	119.986	8.64222	5.03406	11.0358
ENSMUST00000195373.1	9.0969	5.00112	12.3002	0	19.9797	4.76537	11.8843	66.6232	29.6322	148.516	186.955	128.889	220.703	234.667	203.526	273.124	255.715	213.412	31.3939	14.9417	13.7493
ENSMUST00000162513.1	0	0	0	0	0	0	0	0	0	0.247597	0.554566	0	0.480404	0.34758	1.25402	0.522783	1.31076	1.06208	0	0	0
ENSMUST00000078307.6	0	0	0	0	0	0	0	0	0	0	0	0	0	0	0	0	0	0	0	0	0
ENSMUST00000144184.1	0	0	0	0	0	0	0	0	0	0	0	0	0	0	0	0	0	0	0	0	0
ENSMUST00000027254.9	0	0	0	0	0	0	0	0	0	0	0	0	0	0	0	0	0	0	0	0	0
ENSMUST00000114894.1	0	0	0	0	0	0	0	0	0	0	0	0	0	0	0	0	0	0	0	0	0
ENSMUST00000162031.7	7.38829	7.65701	4.24458	16.4256	13.3688	7.8597	12.7987	27.0541	18.0387	11.7935	18.2417	13.7004	10.6162	11.7739	10.6973	5.37986	10.8167	5.57178	45.0841	33.3172	44.5994
ENSMUST00000193832.5	0.205814	0.111081	0	0.778873	0.387288	3.56641	0	0.450829	2.44026	0.204058	1.53249	0.0499	1.39158	1.92925	1.51945	0	0.359428	0.434672	0.134462	0	0.501769
ENSMUST00000195247.5	8.00648	9.33775	10.3201	35.459	68.9477	51.5446	68.5392	77.5064	48.0784	122.752	85.4868	88.1198	91.2346	96.2038	77.877	41.4316	89.249	87.1104	330.859	201.776	282.132
ENSMUST00000194747.1	0	0	0.160677	1.9899	9.75766	0	4.88171	2.44614	1.18416	0.122771	0.588035	0	3.29058	0	0.721316	0.262163	0.272887	0.516605	0.73283	1.65073	2.68197
ENSMUST00000192960.5	0	0	0	0	0	0	0.413362	10.097	0	3.71877	8.66273	6.88016	0	2.16643	1.68265	0	3.22868	0	27.0544	0	7.18277
ENSMUST00000195032.5	4.23359	4.39142	3.33908	11.1616	0	2.41111	5.13237	4.3478	0	4.52551	0.905082	0	0.769612	2.7736	1.13528	2.39933	0.721907	14.3103	45.471	28.3342	45.8973
ENSMUST00000192237.1	42.5476	37.4476	8.53512	4.07052	0	0.001574	0.417903	1.46326	0	4.60189	10.8409	4.74835	0.128193	12.6798	7.49306	7.53138	27.0162	0.706993	181.563	162.868	201.153
ENSMUST00000194692.1	0	0.214206	0.431813	0	0	0	0	0	0	0	0	0	0	0	0	0	0	0	0	0	0.510819
ENSMUST00000027252.7	27.9654	53.4537	33.5015	35.9771	30.7997	35.3936	36.1049	54.0706	40.0006	6.83524	11.0257	22.1051	16.485	15.3436	18.0916	19.5386	18.9734	28.8542	30.5472	40.8926	42.5224
ENSMUST00000192548.5	146.661	196.832	177.677	66.5261	58.5905	48.5875	53.2611	22.5642	24.9542	15.4648	1.58809	10.2934	8.29082	4.57687	0	19.381	10.43	10.278	137.18	112.079	158.97
ENSMUST00000193806.5	0	0	0	0	0	0	0	0	0	0	0	0	0	0	0	0	0	0	0	0	0
ENSMUST00000193151.5	0	0	0	0	0	0	0	0	0	0	0	0	0	0	2.76769	0.66722	0	0	0	0	0
ENSMUST00000195664.1	0	0	0	0	0	0	0	0	0	0	0	0	0	0	0.800974	4.07911	0	0	0	0	0
ENSMUST00000027251.11	60.7924	28.4114	24.9586	32.3011	26.196	29.6965	24.7456	10.8241	19.3741	9.55863	4.23975	6.92857	3.89471	0.76961	4.56155	0	0	3.6506	18.7546	17.3992	19.2925
ENSMUST00000194650.5	5.04123	9.7616	0	0	0	0	0	0	0	0	0.191774	0	0	1.80793	0.361128	1.44438	0.127742	2.48367	0	19.6771	7.82555
ENSMUST00000193008.1	0	0	0	0	0	0	0.221994	0	0	0	0	0	0	0	0	0	0	0	0	0	0
ENSMUST00000193113.1	0	0	0	0	0	0	0	0	0	0	0	0	0	0	0	0	0	0	0	0	0
ENSMUST00000194815.5	0	0	0	1.19394	0	0	0	0	0	0.854382	0	0	0	0	0	0	0	0	0	0	0
ENSMUST00000193472.1	0	0	0	0.917065	3.68597	0	0	0.226902	0	0	0	0	0	0	0	0	0	0	0	0	0
ENSMUST00000192697.1	0	0	0	0	0	0	0	0	0	0	0	0	0	0	0	0	0	0	0	0	0
ENSMUST00000193922.1	0	0	0	0	0	0	0	0	0	0	0.956064	0	0	0	0	0	0	0	0	0	0
ENSMUST00000192594.5	0	0	0	0	0	0	0	0	0	0	0	0	0	0	0	0	0	0	0	0	0
ENSMUST00000193697.5	2.40655	0	1.11139	0	0	0	0	1.40815	0	1.97951	0	0	0	0	0	0	0	0	0	0	0
ENSMUST00000195383.1	0	0	0	0	0	0	0	0	0	0.523913	0.628706	0	0	0	0	0	0	0	0	0	0
ENSMUST00000095027.8	2.45586	2.00872	0.519742	3.62641	10.1985	2.51198	1.17079	1.34244	1.07306	0.085172	1.06533	0	0	0.042756	0.592486	0.472878	0.222299	1.0978	2.16781	3.22011	5.76651
ENSMUST00000039827.13	1e-06	0	0	0	0	0	0	0	0	0	0	0	0	0	0	0	0	0	0	0	0
ENSMUST00000136641.2	0	0	0	0	0	0	0	1.58452	0	0	0	0	0	0	0	0	0	0	0	0	1.74866
ENSMUST00000027250.13	0	2.15831	0	0.254696	0	0	0	2.49303	0	1.0152	0.172385	0.77315	0	0	0	0.716539	0	0	0	1.97803	0.446607
ENSMUST00000134963.1	0	0	1.6927	0	0.513495	0	0	0	0	0	0	1.3992	0	0	0	0.218856	0	0	0	0	0.713443
ENSMUST00000147695.7	1.11451	2.88303	1.19093	3.2641	1.22435	2.55355	0.017464	0	0.3556	0	0	0.018299	0	0	0.376982	0	0	0	3.52091	0.919108	3.13085
ENSMUST00000039612.4	0	0	0	0	0	0	0	0	0	0	0	0	0	0	0	0	0	0	0	0	0
ENSMUST00000191724.1	0	0	0	13.5684	9.24624	19.0004	4.10398	3.78078	0	0	0	0	0	0	0	0	0	0	0	0	0
ENSMUST00000027249.11	0	0	0	0	0	0	0	0	0	0	0	0	0	0	0	0	0	0	0	0	0
ENSMUST00000193441.5	0	0	0	0	0	0	0	0	0	0	0	0	0	0	0	0	0	0	0	0	0
ENSMUST00000192948.5	0	0	0	0	0	0	0	0	0	0	0	0	0	0	0	0	0	0	0	0	1.18732
ENSMUST00000194361.5	1.27506	0.341568	0.859906	0	0	0	0	0	0	0	0	0	0	0	0	0	0	0	0	0	0.320384
ENSMUST00000194657.1	0	0	0	0	0	0	0	0	0	0	0	0	0	0	0	0	0	0	0	0	0
ENSMUST00000193435.5	0	0	0	0	0	0	0	0	0	0	0	0	0	0	0	0	0	0	0	0	0
ENSMUST00000192175.1	0	0	0	0	0	0	0	0	0	0	0	0.083566	0	0	0.016082	0	0	0	0	0	0
ENSMUST00000195731.1	0	0	0	0	0.162315	0	0.027466	0.191339	0.222691	0.120112	0.095668	2e-06	0	0.035471	0	0.038206	0	0.041421	0	0	0
ENSMUST00000088029.7	0	1.35699	0.583169	0	0	0	0	0	0	0	0	0	0	0	0	0	0	0	0	0	1.03205
ENSMUST00000160214.1	0	0.075637	0	0	0	0	0	0	0	0	0	0	0	0	0	0	0	0	0	0	1.75986
ENSMUST00000027247.10	1.40112	2.45982	4.84279	0.260633	0.166537	0.429023	0.368652	1.66186	1.21767	1.06497	2.14634	0.706071	6.17001	5.12276	7.24664	1.64965	1.15597	3.01794	3.31456	1.96943	2.40922
ENSMUST00000193489.1	0	0	0	0	0	0	0	0	0	0	0	0	0	0	0	0	0	0	0	0	0
ENSMUST00000194552.1	42.5904	64.7486	124.136	7.07541	12.8157	8.68441	8.47206	1.81515	2.33861	18.6831	19.1241	15.4046	54.6687	85.0716	78.5835	14.9399	34.2694	20.6693	76.3555	46.7975	46.4228
ENSMUST00000193073.1	145.333	169.647	275.13	32.4715	29.8549	14.7212	27.4193	25.6178	32.9751	80.5496	80.5661	66.9707	239.906	283.58	324.252	55.4667	130.716	83.9739	135.978	113.917	107.46
ENSMUST00000173050.7	0	0	0	0	0	0	0	0	0	0	0	0	0	0	0	0	0	0	0	0	0
ENSMUST00000056815.8	9.91546	5.71077	3.51618	1.17669	0.416262	0.726734	0	0.036117	0	0.357683	0.03377	1.11113	0	0.120081	0.022864	0.040958	0.537419	0.10721	5.20044	2.44985	3.72791
ENSMUST00000172825.1	0	0	3.11031	1.03456	0	1.6367	0	0	0	0	0	0	0	0	0	0	0	0	1.2526	4.55646	5.67693
ENSMUST00000086535.11	0	0.825192	8.17865	37.2173	16.2459	40.4338	46.5566	82.6915	42.6315	221.785	210.865	201.672	155.077	124.776	137.043	256.297	134.411	113.374	25.0124	11.6073	8.17174
ENSMUST00000194746.5	1.70905	1.20118	0	0.974047	0	8.24099	6.90112	14.6841	2.33938	17.6551	1.64724	4.37031	6.63628	2.51912	0	9.44766	48.5414	46.4091	0	0	0
ENSMUST00000178079.7	8.39142	0	6.55656	50.2455	0	98.8007	242.417	549.936	294.026	608.697	559.805	736.454	305.239	326.641	262.138	547.645	417.867	397.943	25.2403	66.1195	38.4825
ENSMUST00000179954.7	0	3.08114	1.23273	112.455	49.9406	23.8144	26.2509	88.7014	24.4391	160.609	127.815	89.1392	31.9453	36.7888	18.2609	197.734	161.576	142.683	0	5.60105	22.6123
ENSMUST00000195123.5	0	0	0	0	0	3.6323	0	5.73272	0	4.35531	10.9257	53.2154	0	0	1.86383	10.7764	0	0	2.9411	0	0
ENSMUST00000191855.1	0	0	0	20.2437	41.9464	3.00071	97.253	173.925	111.734	202.407	290.116	479.091	51.1071	8.80211	5.52879	108.664	79.417	94.5863	0	2.54026	1.53565
ENSMUST00000054462.10	200.256	153.219	62.7806	20.8962	35.1889	46.9729	7.18638	0.395044	5.63929	2.03232	0.096759	0.628031	1.9467	0.670508	2.31738	2.25641	0	0.202454	42.9434	75.4049	56.5767
ENSMUST00000192099.1	105.644	184.753	20.7319	6.99666	10.1194	1.27398	2.52917	0	0	3.02934	0	2.17298	1.41627	0	0	0	0	0	18.0137	14.5586	12.066
ENSMUST00000192531.5	0	0	0	0	0	0	0	0.209059	0	0	0	0	0	0	0	0	0	0	0	0	0
ENSMUST00000193823.1	0	0	0	0	0.260666	0	0	0.192264	0	0	0	0	0	0	0	0	0	0	1.22393	0	0
ENSMUST00000195854.1	0	0	0	0	0	0	0	0	0	0	0	0	0	0	0	0	0	0	0	0	0
ENSMUST00000161515.7	6.80383	3.21141	1.66978	0	0	0	0	0	0	0	0	0	0	0	0	0	0	0	8.91908	2.49961	13.625
ENSMUST00000003219.13	45.4032	20.8879	22.5242	4.65448	5.6865	1.38102	1.20999	1.43488	0.909809	1.78294	2.57809	6.15505	0.448278	2.33352	1.98795	2.03601	2.31376	2.74127	21.1271	18.384	0
ENSMUST00000160145.1	163.737	98.4371	56.0482	24.2853	25.0884	10.9681	20.8476	18.4392	14.2349	13.8459	11.0062	24.4775	11.929	13.6019	10.3381	15.8542	22.0047	24.98	86.3209	72.1599	62.2174
ENSMUST00000195567.1	240.163	186.459	104.438	29.4242	18.0886	26.6342	33.2334	46.529	18.4057	34.8781	23.5586	41.4631	18.2842	12.1818	7.9412	22.5761	36.6484	28.598	186.236	116.317	98.7832
ENSMUST00000062525.10	4.09844	0.510078	2.02229	40.6662	12.0417	7.61546	26.4264	18.9366	19.7453	108.15	56.827	53.123	33.698	29.6656	28.2282	58.1735	65.3232	69.1437	1.77619	1.3069	0
ENSMUST00000195136.1	0	0	0.614656	2.56539	0.48044	0	2.05976	0	0	0	0	0.326712	0	0	1.80951	0.182698	0.866159	0.833106	0	0	0
ENSMUST00000153381.1	0	0.763039	0	1.8022	1.53948	0.643732	1.32358	0.759471	0	0	0	0	1.07728	0.253461	0	0	0	0	0	0	0
ENSMUST00000195705.1	0	0	0	0	0	0	0	0	0	0.625038	0	0	0	0	0	0	0.38345	0	0	0	0
ENSMUST00000053355.5	0.552658	0.127087	0.058755	0.414175	0.114331	0.098924	0.019326	0.092103	0.026008	0	0	0	0.166421	0	0	0.034179	0.011585	0.056398	0.080522	0.033263	0
ENSMUST00000151913.2	1.88883	0.25372	2.12929	0	0	0	0	0	0	0	0	0	0.224732	0	0.144762	0	0	0	1.75161	3.04227	0
ENSMUST00000126760.1	0	0	0	0	0	0	0	0	0	0	0	0	0	0	0	0	0	0	0	0	0
ENSMUST00000171319.3	0	0	0	0	0	0	0	0	0	0	0	0	0	0	0	0	0	0	0	0	0
ENSMUST00000168431.6	7.66302	3.9525	0.976867	2.21506	1.29826	0	0	0.343458	0.029843	2.30342	4.15838	2.71664	7.24764	10.1612	7.21237	5.98596	8.19254	2.186	6.48332	2.48585	0
ENSMUST00000163854.8	0	0	2.65839	0.359753	0	1.36075	0	0	0	0	0	0	0.933101	1.30535	3.88381	0	0	0	0	1.09676	3.69245
ENSMUST00000193661.1	0	0	0	0	0	0	0	0	0	0	0	0	0	0	0	0	0	0	0	0	0
ENSMUST00000191761.5	2.73733	3.94115	0.532408	0	0	0	0	0	0	0	0	0	0	0	0	0	0	0	0	0.949749	0
ENSMUST00000193682.5	0	0	1.97933	0	0	0	0	0	0	0	1.61439	0	0	0.925769	0.541102	0	0.350672	0	0	0	0
ENSMUST00000195860.5	0	0	0	0	0	0	0	0	0	0	0	0	0	0	0	0	0	0	0	0	0
ENSMUST00000195259.5	0	0	0	0	0	0	0	0	0	0	0	0	0	0	0	0	0	0	0	0	0
ENSMUST00000195636.5	0	0	0.171917	0	0	0	0	0	0	0	1e-06	1.60804	0.13539	0	0	0.034387	0	0	0	0.219045	0
ENSMUST00000192509.5	0	1.95605	0	4.43027	0	0	0	0	0	0	0	0	0	0	0.175454	0	0	0	0	0	0.405844
ENSMUST00000193514.5	0	0	0	0	0	0	0	0	0	0	0	0	0	0	0	0	0	0	0	0.581314	0
ENSMUST00000194163.1	0	0	0	0	0	0	0	0	0	0	0	0	0	0	0	0	0	0	0	0	0
ENSMUST00000195356.1	0	0	0	0	0	0	0	0	0	0	0	0	0	0	0	0	0	0	0	0	0
ENSMUST00000192355.5	0	0	0	0	0	0	0	0	0	0	0	0	0.247434	0	0.109572	0	0	0	0	0	3.96489
ENSMUST00000191964.1	0	0	0	0	0	0	0	0	0	0	0	0	0	0	0	0	0	0	0	0	0
ENSMUST00000191865.1	0	0	0	0	0	0	0	0	0	0	0	0	0	0	0	0	0	0	0	0	0
ENSMUST00000192194.1	0	0	0	0.098481	0.632996	0	0.125178	0	0	0.063524	0.072129	0	0.117707	0.042564	0	0	0.03776	0	0	0	0
ENSMUST00000192884.1	0	0	0	0	0	0	0	0.026755	0	0	0	0	0	0	0	0	0	0	0	0	0
ENSMUST00000191657.1	0	0	0.545437	0	0	0	0	0	0	0	0.943098	0	0	0	0	0	0	3.40538	0	0	0
ENSMUST00000191671.5	4.27641	0	5.58723	0	0	0	0	0	0	0	0	0	0	0	0	0	0	0	0	4.06157	0
ENSMUST00000027243.12	0	0	1.96567	0	0	0	0	0	0	0	0	0	0	0	0	0	0	0	0	2.40958	2.03012
ENSMUST00000195770.1	0.46662	3.2905	2.9745	0	0	0	0	0	0	0	0	0	0.464918	0.420287	0	0	0	0	0	2.28322	5.76454
ENSMUST00000194913.1	0	0	0.815366	0	0	0	0	0	0	0	0	0	0	0	0	0	0	0	0	0	0
ENSMUST00000027241.10	0	0	0	0	0	0	0	0	0	0	0	0	0	0	0	0	0	0	0	0	0.251511
ENSMUST00000114795.2	5.21356	8.71805	5.56394	1.4889	1.32327	0	0.068358	0.027112	0	0.02355	0	0	0.132444	0.206812	0.153204	0	0	0.222886	5.54985	5.39744	4.0271
ENSMUST00000195402.1	4.06815	10.3971	4.11531	0	0.981665	0	0	0	0	0	0	0	0	0	0	0	0	0	11.197	8.49664	14.0801
ENSMUST00000192551.1	0	0	0	0	0.150645	0	0	0	0.077708	0	0	0	0	0	0	0	0	0	0	0	0.120232
ENSMUST00000095020.8	0	0	0	0	0	0	0	0	0	0	0	0	0	0	0	0	0	0	0	0	0
ENSMUST00000194296.5	0.219335	0.358592	0.121935	0	0.884459	0	0	0	0	0	0	0	0	0	0	0	0	0	0	0	0
ENSMUST00000193388.1	0	0	0	0	3.34471	0	0	0	0	0	0	0	0	0	0	0	0	0	0	0	0
ENSMUST00000174335.7	0	0	0	0	0	0	0	0	0	0	0	0	0	0	0	0	0	0	0	0	0
ENSMUST00000173881.7	0	0	0	0	0	0	0	0	0	0	0	0	0	0	0	0	0	0	0	0	0
ENSMUST00000097772.9	0	0	0	0.347277	0	0	0	0	0	0	0	0	0	0	0	0	0	0	0	0	0
ENSMUST00000173514.7	0	0	0	0	0	0	0	0	0	0	0	0	0	0	0	0	0	0	0	0	0
ENSMUST00000053043.7	0	0	0	0.580462	0.334155	0	0	0.075367	0.227362	0	0	0.02607	0	0.044258	0.089453	0	0.015669	0	0	0	0
ENSMUST00000167723.7	3.40055	1.77468	5.65659	0	0	0	0.897987	0	0	0	0	0	0	0	0	0	0	0	0	1.56768	0
ENSMUST00000193391.5	0.004717	6.72379	0	0.95888	0	0	0	0	0	0	0	0	0	0	0	0	0	0	0.721055	0	0
ENSMUST00000193793.5	0	0	0	0	0	0	0	0	0	0	0	0	0	0	0	0	0	0	0	0	0.1225
ENSMUST00000087983.7	0	0	0	0	0	0	0	0	0	0	0	0	0	0	0	0.167785	0	0	0	0	0
ENSMUST00000195684.5	0	0	0	0	0	0	0	0	0	0	0	0	0	0	0	1e-06	0	0	0	0	0
ENSMUST00000108044.3	0	0	0	0	0.049829	0.042986	0	0	0	0	0.029558	0	0	0	0	0	0	0	0	0	0
ENSMUST00000027237.11	0.172734	0	0.065213	0.453397	0	0.036413	0	0	0	0	0.024967	0.226862	0	0	0	0	0	0	0.683435	0	0.725333
ENSMUST00000163057.7	0	0	0	0	0	0	0	0	0	0	0	0	0	0	0	0	0	0	0	0	1.12495
ENSMUST00000159724.1	0	0.490849	0.33848	0.395712	0.085932	0.150863	0.132379	0	0.840633	0.045624	0.153992	0.046728	0	0.062158	0	0.032152	0.174611	0.06578	0.061311	0.308546	0.173983
ENSMUST00000160468.1	0	0	0	0	0	0	0	0	0	0	0	0	0	0	0	0	0	0	0	0	0
ENSMUST00000027233.8	1.0882	0.794297	0.426575	0	0	0	0	0	0	0	0	0	0	0	0	0	0	0	1.51244	0.395598	2.81083
ENSMUST00000192849.1	10.854	8.203	6.14424	0	0	0	0	0	0	0	0	0	0	0	0	0	0	0	0	2.60996	0
ENSMUST00000193371.1	0	0	0	0	0	0	0	0	0	0	0	0	0	0	0	0	0	0	0	0	0
ENSMUST00000192454.1	3.35397	0.685377	0	0	0	0.287365	0	0.099412	0	0	0	0	0	0	0	0	0	0	0	1.37543	10.572
ENSMUST00000027231.12	0	0	0	0	0	0	0	0	0	0	0	0	0	0	0	0	0	0	0	0	0
ENSMUST00000192345.1	0	0	0	0	0	0	0	0	0	0	0	0	0	0	0	0	0	0	0	0	0
ENSMUST00000192294.1	0	0	0	0	0	0	0	0	0	0	0	0	0	0	0	0	0	0	0	0	0
ENSMUST00000039672.5	23.2251	14.9754	15.7592	0.587912	2.71604	2.29754	1.41888	0.320156	0	0.153	2.08216	0.316581	4.0106	1.74219	2.42939	0	0.066888	0.65761	9.50575	21.152	15.5252
ENSMUST00000131390.7	0	0	0	0	0	0	0	0	0	0	0	0	0	0	0	0	0	0	0.943996	0	0
ENSMUST00000144385.1	0	0	0.071058	0	0	0	0	0	0	0	0	0	0	0	0	0	0	0	0	0	0
ENSMUST00000114765.3	2.32749	4.2364	3.00425	0	6.36133	0	1.47005	3.02436	0	0	0	0	0	0	0	0	0	0	18.7959	7.38345	15.6107
ENSMUST00000054883.3	0.084689	0.044864	0	0	0	0.07933	0	0	0	0	0.346968	0.042268	0.019119	0.014544	0	0.323717	0.012678	0	0	0.105793	0
ENSMUST00000057208.12	32.1898	34.0452	46.738	26.4745	13.7389	11.4502	16.5998	19.4125	18.8099	17.1101	20.8623	27.088	57.4176	46.9921	64.6779	43.8002	52.1967	32.8731	39.6151	37.0453	46.1037
ENSMUST00000185376.6	0	0	0.32179	0	0	0	3.84587	0	0.351847	0	0	1.27527	0	1.55069	0.310264	0.578014	0.07596	0.047098	2.12651	0	0.236464
ENSMUST00000185523.6	0	0	0	0	0	0	0	0	0	0	0	0	3.17794	0	0	0	0	0	0	0	0
ENSMUST00000188174.6	1.22684	0	0	0	0	0	0	0	0	0	0	0	0	0.342795	0	0	0	0	0	0	0
ENSMUST00000187414.1	0	0	0.173718	0	0	0	0	0	0	0	0	0	0	0.310269	0	0	0	0	2.51961	0	0
ENSMUST00000201108.3	0	0	3.4806	0	3.75267	0	3.11233	12.5232	0	0.501024	3.76057	5.41528	7.21369	4.27696	0	3.83067	5.62068	0	0.740881	0	0
ENSMUST00000202358.1	0	3.47267	0	0	0	0	0	0.000323	0	5.47714	8.37479	0	0	0	4.55053	0	0	2.16448	0	2.82628	0
ENSMUST00000188621.1	0	0	0	0	0.132769	0	0.067369	0	0	3.24649	0	0	0.076449	0	0	0	0	0	0	0	0
ENSMUST00000179766.2	0	0	0.27239	0	0.129447	0	0	0	0	0	0	0	0	0	0	0	0	0	0	0	0
ENSMUST00000179655.1	0	0	0	0	0	0	0	0	0	0	0	0	0	0	0	0	0	0	0	0	0
ENSMUST00000187998.1	0	0	0	0	0	0	0	0	0	0	0	0	2.10276	0	0	0	0	0	0	0	0
ENSMUST00000114761.1	0	0	0	0	0	0	0	0	0	0	0	0	0	0	0	0	0	0	0	0	0
ENSMUST00000095014.7	1.75864	0	0.658591	5.86821	0	0	0.386518	0	0	0	0	0.233848	0	0	0	0	0	0	4.23118	0.974774	0.537256
ENSMUST00000186694.6	35.784	36.5037	14.1606	6.16844	27.4827	17.2883	5.85773	2.48756	2.98153	5.93499	3.15059	4.10115	1.8705	3.30701	3.39565	2.49435	3.51728	1.21723	11.8019	14.6301	15
ENSMUST00000188598.1	0	0	0	0	0	0	0	0	0	0	0.040632	0	0	0	0	0	0.021018	0	0	0	0
ENSMUST00000188728.1	0	0	0	0	0	0	0	0	0	0	0	0	0	0	0	0	0	0	0	0	0
ENSMUST00000190427.6	0	0	0	0	0	0	0.134117	0	0	0	0	0	0	0	0	0	0	0	0	0	0
ENSMUST00000187525.1	1.11559	0	0	12.8101	0	2.79653	2.25627	0.168548	0.094832	0	0	2.1722	0.258861	0.906037	0.662368	0.683807	2.5627	0	0.208296	0	2.21052
ENSMUST00000187872.1	0	0	0	0	0	0	0	0	0	0	0	0	0	0	0	0	0	0	0.078386	8.67446	0.855096
ENSMUST00000189010.1	0	0	0	0	0	0	0	0	0	0	0	0	0	0	0	0	0	0	0	0	0
ENSMUST00000010434.7	16.7418	15.2797	5.49895	18.9896	2.42816	11.399	10.2702	21.4718	7.6188	16.8279	9.28886	9.02273	11.6335	13.9735	14.4444	6.894	7.92938	11.3331	27.9805	19.8749	20.15
ENSMUST00000008280.13	0	0	0.279342	0	0	1.57885	0	0	0	0.088809	7.13453	0	28.2533	76.479	46.8773	0	5.04614	3.05736	0	0	0.464911
ENSMUST00000185893.1	0	0	0	0	0	0	0	0.118682	0	0	0	0	0	0	0	0	0	0	0	0	0
ENSMUST00000187357.1	0	0	0.728809	0	0	0	0	0	0	0	0	0	0	1.28549	0	0	0	0	0	0	0
ENSMUST00000187435.6	0	0	0	0	0	1.3523	0	0	0	0	0	0	0	0	0	0	0	0	0	0	5.23766
ENSMUST00000136648.7	0	0	0	1.4117	0.190966	1.10893	0.103691	0	0.382626	0.093593	0	0	0.085886	0	0	0.184818	0	0	0	0	0
ENSMUST00000086421.8	0	0	0	0.882873	0	0.931608	0	0.181777	0	1.58083	1.56302	3.60829	4.29982	3.70367	3.06237	0.670559	5.65084	2.95006	0	4.27093	0.490537
ENSMUST00000124817.1	0	0	0	0	0	0	0	0	0	0	0	0	0	0	0	0	0.101386	0	0	0	0
ENSMUST00000202540.1	0	0	0	0	0	3.91819	0	0	0	0	0	0	0	0	0	0	0	0	0	0	0.109366
ENSMUST00000114744.2	0	0	0	0	0	0	0	0	0	0	0	0	0	0	0.428368	0	0.403776	0	0	0	2.84811
ENSMUST00000027217.8	0	0	0	0	0	0	0	0	0	0	0	0	0	0	0	0	0	0	0	0	0
ENSMUST00000126008.7	0.88288	2.15898	1.26171	2.29756	0.084193	0.073221	0	0.048069	0	0	0.357968	0.531399	0.092922	0	0.065478	0	0.027556	0	0.485258	0.771258	3.01313
ENSMUST00000076997.12	38.8735	55.3278	31.8914	12.0704	13.3793	9.18128	1.80042	5.78022	0.56883	5.94279	2.16617	0	3.38331	1.38515	0.238732	0.308661	3.83107	0.044438	49.914	23.6507	32.9372
ENSMUST00000139451.7	3.98357	4.60325	4.28045	4.42682	0	2.59455	0	0	0	0	0	0	0.327237	0	0	0	1.52448	0	14.189	16.3702	4.94094
ENSMUST00000136179.7	0	1.37475	0.913729	0	3.99936	4.22104	0	0	0	0	0	0	0	0	0	0	0	0	0	0.708341	0
ENSMUST00000153317.5	0	0	0	0	0	0	0	0	0	0	0	0	0	0	0	0	0	0	0.245784	2.00487	0
ENSMUST00000134860.7	0	0	0	0	0	0	0	1.16367	0	2.1137	0	0	0	0	0	0	1.8363	0	0	2.84002	0
ENSMUST00000136704.1	0	0	0	0.712291	0	0	0	0	0	0	0	0	0	0	0	0	0.274341	0	0	0	0.760345
ENSMUST00000128261.1	0	0	0.712137	0	0	0	0	0	0	0	0	0	0	0	0	0.627625	0	0	0	0	0
ENSMUST00000185579.6	0	0	0	4.48761	0.981665	1.69746	0	0	0	0	0	1.1063	0	0	0	0.338727	0	0	1.3694	0	0
ENSMUST00000087933.9	3.61748	1.21977	1.40275	0	0	0	0	2.28332	0	2.2e-05	0	0	0	0.319703	1.36775	0.243058	2.09601	2.15982	6.36132	0.559434	1.26271
ENSMUST00000190401.6	0.305362	0	3.14395	0.381949	0.048317	0	0	0.718326	0	2.01941	0.034749	0.12597	0	0.348899	0	0	0	0.107665	0	5.33033	0
ENSMUST00000186028.1	0	0	0	0	0	0	0	0	0	0	0.11232	0	0	0	0	0	0	0	0	0	0
ENSMUST00000188313.6	5.25804	6.72811	2.00699	3.54791	3.7478	2.3689	12.1067	6.55658	8.76336	3.4162	3.34302	6.22103	7.61181	10.0543	6.89059	3.433	5.92127	5.9112	5.37834	7.46104	11.9461
ENSMUST00000188302.6	0	0	0	0	0	0	0	0	0	0	0	0	0	0	0	0	0	0	0	0	0
ENSMUST00000189388.6	0	0	0	0	0	0	0	0	0	0	0	0	0	0	0	0	0	0	0	0	0
ENSMUST00000186441.1	1.93614	0	0.462005	0	0	0	0	0	0	0	0	0	0	0	0	0	0	0	0.684709	0	0
ENSMUST00000190207.1	0.389766	4.73921	1.74312	1.95578	0	0.040032	0.519396	8.39795	8.12522	8.52648	2.4355	1.64167	8.79449	9.94163	8.78223	2.58686	4.70487	5.89307	0	0	2.39344
ENSMUST00000187115.1	0	0	0	1.54486	0	0	0	9.94777	0	2.11168	0.682408	0	0.582055	1.58336	0	0	0	1.64712	0	0	0
ENSMUST00000061421.3	0	0	0	0	0	0	0	0	0	0	0	0	0	0	0	0	0	0	0	0	0
ENSMUST00000162750.1	0	0	0	0	0	0	0	0	0	0	0	0	0	0	0	0	0	0	0	0	0
ENSMUST00000159881.1	0	0	0	0	0	0	0	0	0	0	0	0	0	0	0	0	0	0	0	0	0
ENSMUST00000168641.1	0	0	0	0	0	0	0	0	0	0	0	0	0	0	0	0	0	0	0	0	0
ENSMUST00000027215.11	0	0	0	5.4555	6.19131	10.9296	8.61392	9.78433	4.25601	0.947246	12.0782	5.9121	7.16728	6.17176	1.36046	2.54542	1.57627	5.95694	3.01684	2.68106	0
ENSMUST00000156392.7	102.687	105.724	107.76	24.2553	69.7792	24.7506	16.0596	40.4819	23.3654	9.36755	14.112	28.1212	27.2371	34.1667	28.2034	26.2314	41.1857	23.4177	98.8022	56.9908	83.8653
ENSMUST00000128190.7	0	0	0.765122	0	0	0	0	0	0	0	0	0	0	0	0	0	0	0	0	0	0
ENSMUST00000147571.7	4.91381	0	7.38869	3.94492	7.85603	1.19056	10.9897	3.24094	0	1.31565	0	1.09457	1.49758	0.343134	1.35158	0.753156	2.48778	3.64422	1.37943	5.62129	0.916723
ENSMUST00000133677.7	0	0	1.34347	0	0	0	0	0	0	0	0	0	0	0.975549	0	1.15466	2.97959	0	0	1.38221	0
ENSMUST00000150911.7	71.5747	28.7953	75.2241	10.3858	20.3718	35.4053	6.10391	0	7.02951	2.9126	13.8045	17.6725	19.7678	16.8108	20.5046	20.9003	17.8196	4.11789	82.7697	45.4491	51.4266
ENSMUST00000152239.7	0	0	0	0	0	0	0	0	0	0	0	0	0	0	0	0	0	0.616101	0	0	0
ENSMUST00000129702.1	0	0	0	0	0	0	0	0	0	0	0	0	0	0	0	0	0	1.11557	0	0	0
ENSMUST00000147661.7	2.24999	5.31608	10.8889	0.56132	3.58848	2.62697	1.70937	4.77185	0	0	1.66691	1.67325	1.47594	2.05437	1.49366	2.57105	11.5817	4.60829	0.689808	1.76828	1.44432
ENSMUST00000127923.7	0	0	0.165237	0	0	0	0	0	0	0	0	0	0	0	0	0	0	0.403669	0	0	0
ENSMUST00000143327.1	0	1.83146	9.07731	12.3865	12.8369	4.64158	3.35855	3.30007	0	0	0	0	0.454779	3.83094	0	4.32604	3.27259	2.21763	14.7793	6.37698	1.96701
ENSMUST00000149502.7	0	0	0	0	0	0	0	2.06764	0	0.79726	0	0	0	0	0	0.594423	0	0	0	0	0
ENSMUST00000125540.1	0	0	0	7.8	7.09003	0	0	0	0	0	0	0	0	0	0	0	5.57768	0	0	0	0
ENSMUST00000065767.8	3.96905	16.6364	12.0865	0	0	0	0	0	0	0	0	0	0	0	0	0	0	0	0.965002	19.1584	6.58373
ENSMUST00000141125.7	7.08737	6.61694	0	0	0.383878	0	0	0	0	0	0	0	0	0	0	0	0	0	4.07841	0	0
ENSMUST00000027213.13	0.049344	0	0	0	0	0	0	0	0	0	0.076802	0	0	0	0.134573	0	0	0	0	0	0
ENSMUST00000149665.1	0	0	0	0	0	0	0	0	0	0	0	0	0	0	0	0	0	0	0	0	0
ENSMUST00000152643.1	0	0	0	0	0	0	0	0	0	0	0	0	0	0	0	0	0	0	0	0	0
ENSMUST00000155917.7	0	0	0	0.274416	0	0	0	0	0	0	0	0	0	0	0	0	0	0	0	0	0
ENSMUST00000138521.7	3.58442	0	0	0	0	0	0	0	0	0	0	0	0	0	0	0	0	0	0	0	0
ENSMUST00000035991.7	4.84086	4.74964	1.78739	1.84366	7.04315	0	0	0	0	0.763783	0	0	0	0.97528	0.744733	0	0	0.071232	0.721546	5.63499	5.73268
ENSMUST00000186280.1	0	0	0	0	0	0	0	0	0	0	0	0	0	0	0	0	0	0	0	0	0
ENSMUST00000114709.2	0	1.2717	1.25009	0	6.85973	3.56506	0	0	0	0	0	0	0	0	0	0	0	0	9.85151	3.98216	5.24014
ENSMUST00000129068.1	0	0	0	0	0	0	0	0	0	0	0	0	0	0	0	0	0	0	0	0	0
ENSMUST00000188376.1	0	0	0	0	0	0	0	0	0.101296	0	0.547004	0	0	0	0.132668	0	0	0	0	0	0
ENSMUST00000027214.3	11.7976	10.4648	5.16464	0.132597	58.7725	81.6549	34.5737	25.7949	8.67618	8.72098	2.95063	0.887093	1.18022	1.17339	2.06829	3.72566	2.49425	3.09044	16.4424	26.5871	17.5635
ENSMUST00000131177.7	0	0	0	0	0	1.67603	0	0	0	0	0	0	0	0	0	0	0	0	0	0	0
ENSMUST00000139510.7	0	0	7.38069	0	0	0	0	0	0	0	0	0	0	0	0	0	0	0	0	0	0
ENSMUST00000145406.1	0	0	3.27771	0	0	0	0	0	0	0	0	0	0	0	0	0	0	0	0	1.02915	0
ENSMUST00000137380.7	0	0	0	0	0	0	0	0	0	0	0	0	0	0	0	0	0	0	0	0	0
ENSMUST00000155862.1	0	0	0	0	0	0	0	0.76733	0	0	0	0	0	0	0	0	0	0	0	1.32364	0
ENSMUST00000054801.3	0	0	0	0	0	0.357309	0	0.076985	0.132433	0.034629	0.097258	0	0	0	0	0.180664	0	0.200979	0	0	0
ENSMUST00000150062.1	0	0	0	0	0	0	0	0	0	0	0	0	0	0	0	0	0	0	0	0	0
ENSMUST00000074525.9	0	0	0	0	0	0	0	0	0	0	0	0	6.21659	3.01774	8.49199	0	0	0	0	0	0
ENSMUST00000160854.7	0	0	0	0.276055	0	0	0	0	0	0	0	0	0	0	0	0.133737	0	0	0	0	0
ENSMUST00000159555.7	0	0	0	0	0	0	0	0	0	0	0	0	5.97296	6.82263	7.09111	0	0	0	0	0	0
ENSMUST00000161793.1	0	0	0	0	0	0	0	0	0	0	0	0	0	0	0	0	0	0	0	0	0
ENSMUST00000161066.7	0	0	0	0	0	0	0	0	0	0	0	0	0.712624	0	0	0	0	0	0	0	0
ENSMUST00000162600.1	0	0	0	0	0	0	0	0	0	0	0	0	5.6e-05	1.29634	0	0	0	0	0	0	0
ENSMUST00000129611.1	0	0	0	0	0	0	0	0	0	0	0	0	0	0	0	0	0	0	0	0	0
ENSMUST00000087883.12	0	0	0	0	0	0	0	0	0	0	0	0	0	0	0	0	0	0	0	0	0
ENSMUST00000189818.1	0	0	0	0	0	0	0	0	0	0	0	0	0	0	0	0	0	0	0	0	0
ENSMUST00000123204.1	0	0	0	0	0	0	0	0	0	0	0	0	0	0	0	0	0	0	0	0	0
ENSMUST00000190943.1	0	0	0	0	0	0	0	0	0	0	0	0	0	0	0	0	0	0	0	0	0
ENSMUST00000185687.1	0	0	0	0	0	0	0	0	0	0	0	0	0	0	0	0	0	0	0	0	0
ENSMUST00000186021.1	0	0	0	0	0	0	0	0	0	0	0	0	0	0	0	0	0	0	0	0	0
ENSMUST00000086430.4	0	0	0	0	0	0	0	0	0	0.037578	0	0	0	0	0	0	0	0	0	0	0
ENSMUST00000150143.1	0	0	0	0	0	0	0	0	0	0	0	0	0	0	0	0	0	0	0	0	0
ENSMUST00000134681.7	0	0	0	0	0	0	0	0	0	0	0	0	0	0	0	0	0	0	0	0	0
ENSMUST00000131535.1	0	0	0	0	0	0	0	0	0	0	0	0	0	0	0	0	0	0	0	0	0
ENSMUST00000027139.14	40.4357	23.8321	19.546	27.21	2.49848	8.29326	24.1916	27.2272	21.2127	6.95605	11.4197	6.98628	3.62244	5.04639	2.65319	12.054	9.66945	11.9594	49.3881	23.8878	33.538
ENSMUST00000154436.7	0	0	0	0	0	0	0	0	0	0	0	0	0	0	0	0	0	0	0	0	0
ENSMUST00000142145.1	0	0	0	0	0	0	0	0	0	0	0	0	0	0	0	0	0	0	0	0	0
ENSMUST00000147308.1	38.239	0	21.7821	0	0	0	0	0	0	0	0	0	0	0	0	0	0	0	0	0	0
ENSMUST00000143737.7	0	0	0	23.7983	6.79361	12.926	28.2021	23.4174	51.7817	9.03334	6.03491	18.9131	18.9181	20.7623	18.166	12.5288	44.8213	21.301	0.000729	20.5781	5.24905
ENSMUST00000146602.1	0	0	3.6902	0	0	0	0	0	0	0	0	0	0	0	0	0	0	0	0	0	0
ENSMUST00000135662.7	0	0	0	0	3.39582	0	0	4.43575	2.21397	1.50468	0	10.836	1.50708	1.39485	2.72591	4.18882	4.47154	3.47266	0	0	0
ENSMUST00000186308.1	0	9.15201	0	18.1006	11.4259	22.5039	44.5826	86.6071	93.9064	30.5931	27.9431	45.129	14.8062	27.8432	17.9743	26.0323	40.4234	55.7385	0	0	0
ENSMUST00000186651.1	0	0	0	13.5447	0.716953	15.8014	55.5796	80.0895	62.2115	10.2681	30.9537	41.7406	10.3109	17.5677	6.64596	13.947	24.5309	18.4214	0	0	0
ENSMUST00000184038.1	0	0	0	0	0	0	0	0	0	0	0	0	0	0	0.160031	0	0	0	0	0	0
ENSMUST00000183590.1	0	0	0	0	0	0	0	0	0	0	0	0	0	0	0	0	0	0	0	0	0
ENSMUST00000027137.10	0	0	0	0	0	0	0	0	0	0	0.728426	0.244796	8.2581	21.6497	18.708	0.737065	0.215148	0	0	0	0
ENSMUST00000191247.6	0	0	0.045277	0	0.055399	0	0	0	0	0	0	0	0	0	0.024595	0	0.409859	0	0	0	0
ENSMUST00000188252.6	0	0	0	0	0	0	0	0	0	0	0	0	0	0	0	0.379399	0	0	0	0	0
ENSMUST00000186822.1	0	0	0	0	0	0	0	0	0	0	0	0	0	0	0	0	0	0	0	0	0
ENSMUST00000187420.6	0	0	0	0	0	0	0	0	0	0	0	0	0	0	0	0	0	0	0	0	0
ENSMUST00000187406.6	0	0	0	0	0	0	0	0	0	0	0	0	0	0	0	1.0534	0	0	0	0	0
ENSMUST00000186804.1	0	0	0	0	0	0	0	0	0	0	0	0	0	0.44546	1.01873	0	0	0	0	0	0
ENSMUST00000186755.1	0	0	0	0	0	0	0	0	0	0	0	0	0	0	0	0	0	0	0	0	0
ENSMUST00000188209.1	0	0	0	0	0	0	0	0	0	0	0	0	0	0	0	0	0	0	0	0	0
ENSMUST00000069293.8	1.79107	0.915934	1.30219	0.234467	0.39233	0.667791	0.197161	0.17791	0.359076	0	1.24502	0.920644	0	0.024195	0	0	0	0	0.512469	0.325622	0.534328
ENSMUST00000190792.1	0	0	0	0	0	0	0.091051	0	0	0	0	0	0	0	0.027513	0	0	0	0	0	0
ENSMUST00000187548.1	0.29194	0.284847	0.333685	0.209707	0.456007	0.656429	0.264908	0.301832	0.173216	0	0.024239	0	0.019447	0	0	0	0	0	0.262381	0.119319	0.253636
ENSMUST00000185557.1	0.556368	0	0	0	0	0	0.460785	0	0	0	0	0	0	0	0	0	0	0	0	0	0
ENSMUST00000185879.1	10.3229	11.8181	6.43524	4.17528	2.22051	0.941348	1.49969	0.737246	0	0	0	0	0	0.108285	0	0	0	0	0.288101	0.998035	2.30006
ENSMUST00000189749.6	5.84541	3.69148	2.75479	2.99299	2.12461	0.768001	1.09666	0.882097	1.05999	0	0.281541	1.00555	0.008116	0	0.007091	0	0	0	4.3092	5.69675	5.79575
ENSMUST00000178395.1	0	0	0	0	0	0.460875	0	0	0	0	0	0	0	0	0	0	0	0	0	0	0
ENSMUST00000189339.6	24.2772	19.0628	23.2641	3.6197	1.76174	5.87534	0	6.16532	0	0	0	0.824804	0	0	0	0	0	0	30.2367	20.8261	40.4479
ENSMUST00000191499.1	17.8613	14.0887	16.7474	7.83748	3.46154	14.1031	5.06205	0	0	0	0	0	0	0	0	0	0	0	60.7507	39.6693	15.4821
ENSMUST00000187094.1	25.0605	21.1779	18.5111	12.1321	25.01	21.7195	6.33524	4.22771	5.76228	0	0	0	0	0	0	0	0	0.579777	69.578	67.1392	56.9482
ENSMUST00000027131.5	128.593	134.592	87.0688	45.2553	56.1087	49.632	16.7502	29.8025	16.5361	5.73314	14.3419	6.08667	6.30288	2.94965	3.47745	4.49283	7.20318	7.23592	111.842	85.2955	84.4572
ENSMUST00000141226.2	0	0.496129	0.143493	0.157544	1.23168	0.30674	0.370395	0.83705	1.07515	0.100028	0	0	0	0.198676	0	0.439283	0.036809	0	0.363089	3.82984	0.256555
ENSMUST00000186852.1	9.29324	8.99863	57.411	0	5.47837	0	0	0	0	0	0	2.25961	0	0	0	0	0	0	18.7089	6.88368	0
ENSMUST00000185520.1	0	0	7.4489	0	0	0	0	0	0	0	0	0	0	0	0	0	0	0	0	0	0
ENSMUST00000186103.6	0	0	0	0.213564	0	0	0	0	0	0	0	0	0	0	0	0	0	0	0	0	0
ENSMUST00000139157.7	0	0	0	0	0	0	0	0	5.5882	0	0	0	0	0	0	0	0	0	7.96836	0	0
ENSMUST00000114565.7	0	0	0	1.16546	0	7.94776	0.125565	0	0	0	0	0.044972	0	0	0	0	0.051423	0	1.54136	0.104481	0
ENSMUST00000081851.3	0.612494	0.727828	0.786146	0	0	0.293174	0	0	0	0	0	0	0	0	0	0	0	0	0.763307	3.26299	3.27562
ENSMUST00000051572.7	0	0.178422	0	0	0	0	0	0	0	0	0	0	0	0	0	0	0	0	0	0	0
ENSMUST00000189542.6	0.232187	0	0	3.12602	8.0407	3.06374	0.513706	3.31999	0.589599	0	0.120874	0.685056	0.348548	0.340653	0.07186	0.091918	38.4986	0	0.502441	0.709128	0
ENSMUST00000186003.6	0	0	0.048097	0	0	0	0	0	0.488787	0.822676	0	0	0.141821	0	0	0	0.000873	0.533688	1.20567	0	0
ENSMUST00000190103.6	0	0	0	0	4.55048	2.84795	0.895287	0	0.831875	0.039238	0	0	0.442333	0.056022	0.647894	0.489356	0	1.61329	0	0	0
ENSMUST00000027279.11	0	3.46367	1.26788	28.4753	10.5363	17.4359	51.7222	250.191	83.0715	46.1276	15.1547	30.282	39.726	43.3107	44.5244	11.9608	15.6729	14.8511	3.813	5.28209	0.305012
ENSMUST00000186684.6	1.4107	0	0	0	0	2.82368	0	0	0	0	0	0	0	0	0	0	0	0	0	0	0
ENSMUST00000188204.6	0	0	3.80979	35.1215	22.8458	30.7202	13.8944	1.41406	0	0	0	0	0	0	0	0	0	6.13894	0	0.332863	0
ENSMUST00000188051.6	2.46187	0	0	0	0	0	0	0	0	0	0	0	0	0	0	0	0	0	0	0	0
ENSMUST00000185534.1	0	0	0	0.976437	0	0	0	0.921941	0	0	0	0	0	0	0.760463	0	0	0	0	0	0
ENSMUST00000185961.1	0	0	0	0	0	0	0	0	0	0	0	0	0	0	0	0	0	0	0	0	0
ENSMUST00000188303.1	0.175001	0	0	0	0.267993	0.081269	3.33134	1.03677	2.88952	0	0.049325	0	0.568953	0.401735	0	0	0.976386	0	0	0	0
ENSMUST00000046390.13	0	2.08257	6.18119	6.54658	4.76429	2.61191	13.5389	12.1459	16.5381	15.3589	13.5821	14.2842	11.9764	4.90135	4.6758	10.3604	13.7242	12.4148	6.1679	3.3691	6.58346
ENSMUST00000114537.8	4.39703	1.57267	1.53157	13.8134	0	0	0	0.513708	0	0	0.832062	1.18954	0	1.31916	1.6801	0	4.34282	0	2.83857	0	0.770965
ENSMUST00000114541.7	0	0	0	0	0	0	0	0	0	0	0	0	0	0	0	0	0	0	1e-06	0	0
ENSMUST00000018561.13	0	0	0	0	2.64025	4.90902	0.529119	8.99298	0	0.687547	0.166697	0	0	0	0	0	0	0	0	1.97792	0
ENSMUST00000145367.1	0	0	0	0	0	0	0	0	0	0	0	0	0	0	0	0	0	0	0	0	0
ENSMUST00000140731.7	0	4.64981	2.9523	0	11.6097	0	0	1.89097	0	0	0	0	0	0	0	0	0	0	6.3318	7.98383	19.8843
ENSMUST00000140930.1	0	0	0	0	0	0	0	0	0	0	0	0	0	0	0	0	0	0	0	0	0
ENSMUST00000136273.1	6.0462	0	2.99137	0	0	0	0	0	0	0	0	0	0	0	0	0	0	0	0.342705	5.06479	10.4058
ENSMUST00000136701.1	0	0	0	0	0	0	0	0	0	0	0	0	0	0	0	0	0	0	0	0	0
ENSMUST00000126952.1	0	0	0	0	0	0	0	0	0	0	0	0	0	0	0	0	0	0	0	0	0
ENSMUST00000144694.1	0	0	0	0	0	0	0	0	0	0	0	0	0	0	0	0	0	0	0	0	0
ENSMUST00000135125.7	2.56452	5.28109	10.1745	0	0	0	0	0	0	0	0	0	0	0	0	0	0	0	0	0	0
ENSMUST00000151525.7	0.159945	0.290436	9.34133	2.17556	2.39522	2.00277	1.39491	0.923242	0.257737	0.04167	0.098261	0.850666	0	0	0	1.40552	1.19596	1.00484	0.109547	0.26163	0
ENSMUST00000123299.1	7.48161	0	2.94043	0	0	0	0	1.29263	0	0	0	0	0	0	0	0.773051	0	0	0	1.98949	0
ENSMUST00000126657.1	0	0	0	0.615607	0.158889	0	0.079996	0.044596	0	0.330326	1.57553	0.340401	0	0	0	0.271634	0.097356	0	0	0	0
ENSMUST00000168302.7	4.43469	3.51349	3.12233	8.92995	22.5248	7.38815	0.577346	2.56005	0	0	0.482368	0	0	0	0	0	0	0	11.2067	10.2006	15.1646
ENSMUST00000027277.6	0	0	0	0	0	0	0	0	0	0	0.140144	0	0	0	0	0	0	0	0	0	0
ENSMUST00000187053.1	0	0	0	0	0	0	0	0	0	0.128254	0	0	0	0	0	0	0	0	0	0	0
ENSMUST00000187554.1	0	0	0	0	0	0	0	0	0	0	0	0	0	0	0	0	0	0	2.10831	0	0
ENSMUST00000186574.6	0	0	0.211407	0	0	0	0	0.07668	0	0	0	0	0	0.847552	0.48987	0	0	0	0	0	0
ENSMUST00000070968.13	0	0	0	0	0	0	0	0	0	0	0	0	0	0	0	0	0	0	0	0	0
ENSMUST00000191435.6	0	0	0	0	0	0	0	1.13777	0	0	0	0	0	0	0	0	0	0	0	0	0
ENSMUST00000186857.6	0	0	0	0	0	0	0	0	0	0.107081	0	0	0	0	1.33434	0	0	0	0	0	0.000132
ENSMUST00000188681.6	0	0	0.713802	0	0	0	0	0	0	0	0	0	0	0.576664	0	0	0	0	0	0	0
ENSMUST00000189347.6	0	0	0	0	0	0	0	0.207112	0	0	0.051688	0	0.042073	0	0.622453	0	0.053047	0	0.074108	0	2.07189
ENSMUST00000186186.1	0	0	0	3.20308	0	0	0	0	0	0	0	0	0	0	0	0	0	0	0	0	0
ENSMUST00000185743.1	0	0	2.50455	0	0	0	0	0	0	0	0	0	0	0	0	0	0	0	0	0	0
ENSMUST00000186057.6	0	0.225674	0	0	0	0	0	0.183304	0	0	0	0	0	0	0	0	0	0	0	0	0.495183
ENSMUST00000189075.1	0	0	0	0	0	0	0	0	0	0	0	0	0	0	0	0	0	0	0	0	0
ENSMUST00000189244.6	0.275277	0	0	0.522813	0.13584	0.116977	0	0	0.045107	0	0	0.035965	1.29485	0.866114	0	0.099624	0	0	0.321784	1.19422	0
ENSMUST00000189336.1	0	0.409497	0	0	0	0	0	0	0	0	0	0	0	0	0	0	0	0	0	0	0
ENSMUST00000114513.8	0	0.403672	0.386605	0.446251	3.55625	1.37009	0	0.207877	0	0	1.32624	0.105686	3.4338	2.88048	1.49998	2.47797	11.9192	0.744774	1.6497	0	0
ENSMUST00000114512.7	3.16155	0	0.466094	9.52444	7.9365	7.97235	3.41141	4.24444	1.17205	0	0	0	0	0	0	0	0	0	0	0	1.17142
ENSMUST00000156887.7	0	0	0	10.68	0	0	0	0	1.35626	0	0	0	1.85969	0	0	0	0	0	7.70781	0	1.33558
ENSMUST00000136654.1	0	0	0	0	0	0	0	0	0	0	0	0	0	0	0	0	0	0	0	0	0
ENSMUST00000126221.1	0	0	0	0	0	0	0	0	0	0	0	0	0	0	0	0	0	0	0	0	0
ENSMUST00000138906.7	0	0	0	0	0	0	0	0	0	0	3.20661	0	0	0	0	0	0	2.18371	0	0	0
ENSMUST00000114510.7	0	0.320493	0	0.261719	11.2594	0.993658	1.15005	1.20814	0.628784	2.33507	1.20762	2.21231	2.94036	4.27139	3.18294	1.9028	5.61892	4.0796	0.588999	1.32116	0
ENSMUST00000114509.7	0	0	0	0	0	0	0	0	0	0	1.72569	0	0	0	0	0	1.17057	0	0.408786	0	0
ENSMUST00000155587.7	0.394584	0.648373	0.074314	2.98275	2.5522	0	1.92893	8.57877	5.96718	22.0224	23.1826	13.5056	36.1197	29.8042	33.4193	6.74203	25.5565	14.6767	0	0.457441	0.430943
ENSMUST00000129107.1	0	0	0	0	32.613	0.010478	4.23373	3.77623	0.969031	4.90643	3.08899	8.97834	7.60168	11.3855	8.6294	3.52828	20.8167	5.18913	0	0	0
ENSMUST00000123324.7	0.62877	0	0	0	0	0	0	0	0	0	0	0	0	0	0	0	0	0	1.1364	1.96972	4.00604
ENSMUST00000139273.7	0	0.441847	0	1.80476	0	0.727336	2.23696	0	0	0	0.343107	0	0	0.365164	0	1.77668	0.819416	0	0.775853	0	0
ENSMUST00000148917.1	0	0	0	0.729097	0.842643	0.357612	0.413295	0.043747	0	0.041742	0.764352	0	0	0	0	0	0	0.031572	0	0	0
ENSMUST00000147825.7	1.12776	1.36864	0.389961	0	2.11545	0	0	0	0	0	0	0	1.85602	3.41529	0	0	3.88984	0	1.46059	1.45652	0
ENSMUST00000145514.7	0	0	0	0	0	2.77173	0	0.98894	1.60739	0	0	0.059042	0	0	0	0	0.155678	0	0	0	0
ENSMUST00000151694.1	1.0733	0	0	0.845235	0	5.34039	0	0.75573	0	1.46324	0	0	2.60665	0.39726	0	0	0	0.624162	0	2.13032	0
ENSMUST00000142976.1	0	0	0	0	0	2.23754	0	0	0	0	0	0	0	0	0	0	0	0	0	0	0
ENSMUST00000186764.6	0	0	0	0	0.819749	0	0	0.874914	0	0	0	0	0.396374	0.284579	0.837345	0	0.815983	0	0	0	1.05953
ENSMUST00000069792.13	17.1719	20.5916	12.293	14.2488	33.6859	31.0293	6.17147	1.8142	0.062919	2.23476	3.44412	4.99073	9.88074	9.52948	7.76466	0.760784	3.63977	2.37956	41.5692	37.7867	26.3898
ENSMUST00000170269.1	0	0	0	0	0	0	0	0	5.83109	0	0	0	0	0	0	0	0	0	0	0	0
ENSMUST00000167732.1	0	0	0	0	4.73216	0	0	0.846097	0	0	0	0	0	0	4.90439	0	0	1.0328	0	0	0
ENSMUST00000168082.1	0	0	0	0	0	0	0	0	0	0	0	0	0	0	0	0	0	0	0	0	0
ENSMUST00000165859.7	1.24103	0.734028	0.456065	0	0	0	0	0	0	0	0	0	0	0	0	0	0	0	0	0	0
ENSMUST00000188507.6	0	0	0	0	0	0	0	0	0	0	0.072342	0	0	0.023729	0.20083	0	0	0	0	0	0
ENSMUST00000185483.6	1.08603	1.07413	2.53015	0	0	0	0	0	0	0	0	0	0	0	0	0	0	0	0	0	0
ENSMUST00000190108.6	0	0.229395	0.363738	0	0	0	0	0	0	0	0	0	0	0	0	0	0	0.046885	0	0	0
ENSMUST00000185790.6	5.52688	4.95554	9.76124	0	0	0	0	0	0	0	0.196052	0	0	0	0	0	0	0	0	0.398832	0
ENSMUST00000186903.6	0	0	0	0	0	0	0	0	0	0	0	0	0	0	0	0	0	0	0	0	0
ENSMUST00000190452.6	0	0	0.308909	0	0	0	0	0	0	0	0	0	0	0	0	0	0	0	0	0	0
ENSMUST00000191076.1	0	0	0	0	0	0	0	0	0	0	0	0	0	0	0	0	0	0	0	0	0
ENSMUST00000156876.7	9.17626	8.89955	5.8504	8.70246	12.3649	8.94003	1.54319	0	0.458879	0	0	0	0.32901	0.148756	0.663642	0	0	0	5.04308	10.3842	8.55104
ENSMUST00000147758.7	0.641363	0.343895	0.464991	4.398	0	5.88288	2.11677	0.170337	2.41773	0	0	0.096766	0.047262	0	0.578337	0	0	0	3e-06	8.8e-05	0.907658
ENSMUST00000188126.1	0	0	0	0	0	0	0	0	0	0.482721	0	0	0	0	0	0	0	0	0	0	0
ENSMUST00000087701.3	0	0	0	0	0	0	0	0	0	0	0	0	0	0	0	0	0	0	0	0	0
ENSMUST00000149887.1	0	0	0	0	0	0	0	0	0	0	0	0	0	0	0	0	0	0	0	0	0
ENSMUST00000147421.1	1.07067	0.225464	0.534552	0.963701	0	0.079072	0.288181	0.481399	0	0	0	0	0	0	0	0.030317	0.656575	0	0	3.16452	2.08479
ENSMUST00000027271.8	0	0.528477	0.953624	0.101711	0.121167	0.169505	0.077816	0.595674	0.054017	0.02003	0	0.043598	0.160492	0.26881	0.118731	0.014698	0.015339	0.014742	0.082441	0.207529	2.32558
ENSMUST00000177279.7	0	0	0	0.668449	0	0	0	0.929392	0	0	0	0	0	0	0.069809	0	0	0	0	0	0
ENSMUST00000159607.1	0	0	0.112896	0	0	0	0	0	0	0	0	0	0	0	0	0	0	0	0	0	0
ENSMUST00000162576.7	0	0	0.68779	0	0	0	0	0	0	0	0	0	0	0	0	0	0	0	0	0	0
ENSMUST00000162351.1	0	0	0	0	0	0	0	0	0	0	0	0	0	0	0	0	0	0	0	0	0
ENSMUST00000159725.1	0	0	0	0	0	0	0.323524	0	0.481209	0	0	0	0	0	0	0	0.599761	0	0	0	0
ENSMUST00000186922.1	0	0	0	0.172648	0	0.097644	0.115125	0.039936	0.191846	0.238482	0.275984	0	0.143336	0.080765	0.293772	0.068765	0	0.027852	0	0	0
ENSMUST00000159352.7	0	0	0.109287	5.72305	0	0	0.843497	6.96652	0	0	0	2.70241	0.228121	0	0	0	0	0	0	0	0
ENSMUST00000161125.7	0	0	0	0	0	0	0	0	0	0	0	0	0	0	0	0	0	0	0	1.29706	0
ENSMUST00000044478.6	0	0.139629	0	8.81599	0	6.46185	4.23324	39.5557	11.9133	29.3122	15.9424	8.28303	9.39549	15.1864	10.7122	7.99517	8.76743	7.62779	0.697397	0	0
ENSMUST00000161552.1	0	0	0	0	0	0	0	0	0	0	0	0	0	0	0	0	0	0	0	0.529314	0
ENSMUST00000159431.1	0	0	0	0	0	0	0	0	0	0	0	0	0	0	0	0	0	0	0.001736	0	0
ENSMUST00000162609.1	0	0	0	0	0	0	0	0	0	0	0	0	0	0	0	0	0	0	0	0	0
ENSMUST00000050567.10	1.09429	0.191073	0.003682	0.00066	0.004352	0.003019	0	0	0	0	0.043247	0.003862	2.09818	5.27607	2.72454	0	0.488097	0.367599	1.42879	0.00207	0.010649
ENSMUST00000114492.7	2.79769	0.903053	0.728469	0.054902	0.423957	0.595958	0	0	0	0	0.804172	0.225474	0	0.455311	0.313237	0.662883	0.500669	0	0	0.625216	0.692243
ENSMUST00000114493.1	0	0	0	0	0	0	0	0	0	0	0	0	0	0	0	0	0	0	0	0	0
ENSMUST00000191441.1	18.6677	2.7026	15.6862	10.3364	0	14.1241	0	0	0	0	0	0	0	6.11756	2.66644	0	0	4.94873	6.63344	21.3838	14.8523
ENSMUST00000190831.6	0	0	0	0	0	0	0	0	0	0	0	0	0	0	0	0	0	0	0	0	0
ENSMUST00000186266.1	0	0	0	0	9.47995	0	0	0	0	0	0	1.66885	10.1171	9.72074	7.95754	2.19148	10.1187	0.020842	0	0	0
ENSMUST00000190726.1	0	0	0	0	0	0	0	0	0	0	0	0	0	0	0	0	0	0	0	0	0
ENSMUST00000027269.6	0	0	0	0	0	0	0	0	0	0	0	0	0	0	0	0	0	0	0	0	0
ENSMUST00000191197.1	0	0	0	0	0	0	0	0	0	0	0	0	0	0	0	0	0	0	0	0	0
ENSMUST00000072235.9	0	0	0	0	5.59042	0	0	0	0	0	0	0	0	0	1.03222	0	0	0	0	0.430399	0
ENSMUST00000190748.1	0	0	0	0	0	0	0	0	0	0	0	0	0	0	0	0	0	0	0	0	0
ENSMUST00000027267.13	5.98266	9.44811	8.83723	1.52544	0.140375	0.131246	0	0.269351	0.101928	0.183291	4.91701	0.265307	1.9279	2.7102	3.03877	3.29132	0.80259	1.04464	43.9977	26.0172	42.1246
ENSMUST00000135246.7	20.0094	9.4727	4.36864	0	0	2.40253	1.48855	0.617596	0	0	0	0	0	0	0	0	0	0.082817	7.4333	3.9812	0
ENSMUST00000142922.1	4.1107	1.60677	0.150002	0.234321	0	2.65587	0.036735	0	2.05945	0.455258	4.42067	0	0	0	0	0	0.134921	0	0.576922	1.01065	0.907169
ENSMUST00000128337.7	5.03183	4.74926	4.46461	0	0	1.85982	0	0	4.64554	0	0	0	0	0	0	0	0	0	3.99552	1.08554	4.17741
ENSMUST00000133358.1	0	0	0	0	0	0	0	0	0	0	0	0	0	0	0	0	0	0	0	0	0
ENSMUST00000126590.1	0	0	0	0	0	0	0	0	0	0	0	0	0	0	0	0	0	0	0	0.920752	0
ENSMUST00000126412.1	0	0	0	0	0	0	0	0	2.6348	0	0	0	0	0	0	0	0	0	0	0	0
ENSMUST00000188890.1	0	0	0	0	0	0	0	0	0	0	0	0	0	0	0	0	0	0	0	0	0
ENSMUST00000135746.7	0	0	0.061217	0	0	0	0	0.019182	0	0	0.042426	0	0.070725	0.050625	0	0	0	0.026503	0	0	0
ENSMUST00000027266.3	12.3486	10.3393	20.0499	0	0	5.74733	1.95226	1.70661	3.81431	23.5697	24.3383	15.1429	12.7441	25.9927	32.7446	6.10471	11.286	24.2062	12.6788	9.41289	2.22499
ENSMUST00000190734.1	0	0	0	0	1.16621	0	0	0	0.468451	0	0.368729	0	0	0.198277	0	0	0	0	0.720172	0	1.0327
ENSMUST00000027265.9	25.1654	8.39166	14.0502	4.16719	9.34663	4.06355	4.01917	10.2154	0.815099	14.8206	18.286	17.12	1.13764	11.3066	15.3114	24.4602	12.2651	12.5663	34.0484	41.7372	57.5869
ENSMUST00000151296.7	6.27342	0	0	1.54473	2.23415	0	14.3578	0	0	3.68972	3.8007	2.83117	3.13006	4.13588	2.98245	9.36602	5.03685	1.88007	10.2241	5.15064	7.00602
ENSMUST00000135786.7	0	0	0	0	0	0	0	0	18.5062	0	0	2.24826	0	1.11784	0	0.992943	0	0	0	0	0
ENSMUST00000153939.1	0.505324	24.2851	0.21645	0.143059	0.486694	0	0.253961	14.5425	0.516827	0.032041	0.380707	0.224291	0.283117	0.146109	13.6299	0.046311	0.536265	18.4734	0.041585	47.5927	36.7976
ENSMUST00000114484.7	0	0	0	0	0.954309	0	0	0	0	0.796891	0	0	0.549819	0	0	0.289055	2.63505	0	0	0	0
ENSMUST00000135614.7	0	0	0	0	0	0	0	0	0	0	0	3.49923	0	0.322473	0	0	0	0	0	0.731391	0
ENSMUST00000150115.1	0	16.5428	0	0	11.9018	6.88798	2.6388	8.53618	10.4955	0	2.35986	0	12.9041	11.4166	11.0554	0.00033	1.62652	12.5149	45.6556	16.098	3.84965
ENSMUST00000144660.2	0	0	0	0	0	0.232736	0.549258	0	0	0	0.553222	0	0	0	0	0.058635	0.408653	0.064624	0	0	0
ENSMUST00000027264.9	5.91909	5.87856	1.52295	41.4642	44.7636	28.9765	54.4448	33.1619	36.4917	53.8835	46.9966	80.2289	83.853	109.092	106.847	39.556	44.8672	66.4411	69.6467	49.519	87.0188
ENSMUST00000123519.8	0	0	0	0	0	0	4.08892	11.048	0	0.924748	0.719056	6.5825	7.37128	13.4806	2.86474	0	3.55227	0.947221	0.980191	0	0.510433
ENSMUST00000147021.8	7.04732	1.3565	4.95753	0	1.11496	0	0.34388	0	0.165064	0	0	0.835171	0	0	0	0	0	0	0	0	0
ENSMUST00000154402.2	0	0	0	0	0	0	0	0	0	0	0	0	0	0	0	0	0	0.150965	0	0	0
ENSMUST00000136468.1	0	0	0	0	0	0	0	0	0	0	0	0	0	0	0	0	0	0	0	0	0
ENSMUST00000094964.6	1.16421	0.395753	0.312933	0.179176	0.661245	0.131545	0.01253	0.089033	0.011995	0.274839	0.010054	0.968447	0	0	0	0	0	0	0.444453	0.327537	0.638198
ENSMUST00000189677.1	0	0.404985	0	0	0	5.35755	4.107	0.476991	0	0	0	7.68984	0.187986	0	0	0	0.23216	1.45798	8.40235	0.33881	0.350445
ENSMUST00000027263.13	0	0	0	1.97845	4.47706	0	11.3905	5.12439	6.50935	11.0793	6.1302	11.5149	6.0522	7.03993	6.82201	11.719	15.739	8.29134	0	0	0
ENSMUST00000187066.1	0	0	0	0	0	1.09835	0.819435	0.303091	0	1.27744	0	0	0.158504	0	0.047042	0.373168	0.303726	0.279622	0	0.096572	0.098581
ENSMUST00000185920.1	0	0	0	0	0	0	0	0	0.552102	0	0	0	0	0	0	0	0	0	0	0	0
ENSMUST00000120904.7	4e-06	0	0	5e-06	5.4e-05	5e-06	2.9e-05	6.3e-05	1e-06	1.5e-05	4e-06	8e-06	1e-06	0	6e-06	0.574137	0.47516	5e-06	1e-06	1e-06	4e-06
ENSMUST00000087659.10	1.44133	0.507218	0.301125	1.08007	3.43824	2.11447	2.19868	5.50238	1.59872	0.725352	0.588305	1.97548	0.094583	0.049983	0.81886	0.000689	0.0007	0.371252	0.681938	1.11115	2.57226
ENSMUST00000150677.7	0	0	0	0	0	0	0	0	1.92537	0	0	0	0	0	0	0	0	0	0	0	0
ENSMUST00000152870.1	0	0.88348	0	0	0	0	0	0	1.18847	0	0	0	0	0	0	0	0	0	2.14819	0	0
ENSMUST00000097741.2	0	0	0	0	0	0	0	0	0	0	0	0	0	0.533828	0.256727	0	0	0	0	0	0
ENSMUST00000146850.1	0	0	0.097199	0	0	0.111811	0	0	0	0	0	0	0	0	0	0	0	0	1.99263	0	0
ENSMUST00000161988.1	1.13719	0.221671	0	0.294145	0	0	0.104759	0.506835	0	0	0.11909	0	0	0	0	4.13704	0	0	5.69567	0	0
ENSMUST00000027128.10	0	0	1.14679	0	1.98818	0	0	0	0	0	0	0.252839	0	0	0.044363	0	0	0	0	0.090676	0
ENSMUST00000160472.7	0.491486	0	0	0.489519	0	0	0	0	0	0	0	0	0	0	0	0	0	0	0.056059	0	0.051778
ENSMUST00000163072.7	0	0.345799	0.27012	0	0	0	0	0	0	0	0	1.78101	0	0	0	0	0	0	0	0	0
ENSMUST00000159682.1	0	0	0	0	0	0	0	0	0	0	0	0	0.412258	0	0.007023	0	0	0	0	0.01522	0
ENSMUST00000041638.7	11.6828	11.3141	4.86645	9.56757	7.75177	10.544	9.28542	12.9393	6.24399	2.05038	2.76924	6.36075	7.30551	7.8417	9.08992	2.53419	4.45096	2.02877	6.28916	10.0282	8.9262
ENSMUST00000190419.1	0	0	0	0	0	0	0	0	0	0	0	0	0	0	0	0	0	0	0	0	0
ENSMUST00000189906.1	0	0	0	0	0	0.503104	0	0	0	0	0	0	0	0	0	0	0	0	0	0	0
ENSMUST00000097739.4	1.768	2.03765	2.01501	0.43958	0.433479	0.03361	0	0	0	0	0.54668	0.052747	3.42948	0.478034	1.78727	0	0.19812	0	2.9769	1.06593	0.416221
ENSMUST00000185817.1	0.249807	1.47143	3.07545	4.59128	0	0	0	0	0	0	0	0	0	0	0	0	0	0	0	0	0
ENSMUST00000187949.1	0	0	0	0	0.206883	0	0	0.080098	0	0	0	0	0.298261	0	0	0	0	0	0	0.120571	0
ENSMUST00000189506.1	0	0	0	0	0	0	0	0	0	0	0	0	0	0	0	0	0	0	0	0	0
ENSMUST00000189563.1	75.9646	74.3448	53.0279	110.424	136.484	93.6393	27.7622	14.521	11.5987	5.89279	5.2622	6.50584	3.70363	1.72004	1.58851	0.446808	2.19705	3.77212	216.734	151.436	229.269
ENSMUST00000179030.7	25.1274	15.6513	14.3302	13.6279	41.2277	26.077	2.49613	0	7.08455	0.535343	0	0	0	0	0.091808	0	0	0	4.60918	21.8062	11.3745
ENSMUST00000044359.15	5.1e-05	7.97539	9.91172	5.48721	14.8031	6.00214	0	3.11959	0	7e-06	0	0	0	0	1e-06	0	0	0	4.53422	4.16045	12.6819
ENSMUST00000178156.7	26.1549	34.9629	21.2949	38.962	59.8748	67.5013	7.45154	6.67345	0.478744	0.387221	0	1.13674	0	0	0	0	0	0	29.2243	27.1292	31.9141
ENSMUST00000178226.2	11.0369	1.2e-05	0	0	7e-06	8.75102	3.12023	0.09263	0	0	0	0.051019	0	0.448356	0	0	0.62056	0	3.84928	0.778913	2.41116
ENSMUST00000177704.7	0	0	0	0	0	0	0	0.202096	0	0.102263	0	0	0	0.133319	0	0	0.111817	0.032048	0	0	0
ENSMUST00000179242.1	0	0	0	0	0	0	0	0	0	0	0	0	0	0	0	0	0	0	0	0	0
ENSMUST00000179398.1	0	0	0	0	0	0	0	0	0	0	0	0	0	0	0	0	0	0	0	0	0
ENSMUST00000178685.1	0	0	0	0	7.66031	0	0	0	1.01439	0	0	0	0	0	0	0	0	0	0	1.51435	0.605246
ENSMUST00000178935.7	0	0	0	0	0	0	0	0	0	0	0	0.05538	0	0	0	0	0	0	0	0	0
ENSMUST00000177919.7	39.6809	18.1546	16.9094	20.0172	36.0392	8.13701	0	0	5.81454	0	0	0	0.234182	0	0	0	0	0	2.88407	0	4.23023
ENSMUST00000180189.7	0.564639	0.85487	0.328671	7.49454	5.76441	4.87483	3.7407	1.725	1.50599	0.295792	0.477489	0.520481	0	0	0.078742	0.463653	0.33838	0.079362	0	0	0.696349
ENSMUST00000180327.7	0	0	0	0	0	0	0	0	0	0	0	0	0	0	0	0	0	0	0	0	0
ENSMUST00000178905.1	0	0	0	0	0	0	0	0	0	0	0	0	0	0	0	0	0	0	0	0	0
ENSMUST00000177679.1	0	0	4.80887	0	0	0	0	0	0	0	0	0	0	0	0	0	0	0	0	0	0
ENSMUST00000027127.13	250.443	195.463	143.039	169.047	135.032	146.608	111.336	121.409	89.8935	47.6751	19.873	34.5038	25.9571	24.5107	19.9432	32.3512	33.1535	24.024	83.3256	112.006	101.265
ENSMUST00000190175.1	0	0	0	0.298248	0	0	0	0.867219	0.670353	0	4.89794	14.7979	9.83566	21.2534	8.61311	0	18.2033	19.3286	0	0	0
ENSMUST00000185429.1	0	7.08225	0	0.779844	0.746793	0.720818	1.2475	0.818777	0.088363	0	0	0	0	0.790601	0.05874	0	0.059927	0.047138	0	0	0
ENSMUST00000187500.6	0	0	0	7.25932	0	0	0.685054	0.936416	0	0.254975	0.255187	0.119685	0.047071	0.032357	0	0.105971	0.167836	1.58555	0	0	0
ENSMUST00000188859.6	0	1.45902	0	2.72374	2.30109	1.59258	0	1.55567	0	0.65261	0	0	0.875573	0.193736	0	0	0.35293	0	0	0	0
ENSMUST00000191303.1	27.4062	0	59.6356	0	26.3272	22.7794	3.34675	1.21054	0	2.64615	2.1982	1.22238	1.0259	0.212827	0	0.410315	0	0	0	0	0
ENSMUST00000189051.1	0	0	0	7.68492	0	0	2.30912	0.267165	0	0	0	0	0	0.667075	0	0	0	2.28053	0	0	0
ENSMUST00000188419.1	0	0	0	0	0	0	0	0	0	0	0	0	0	0	0	0.081061	0	0	0	0	0
ENSMUST00000087617.10	0	0	0	19.6437	9.48226	0.000177	0	0	3.71537	0	0	0	0	0	0	1.32065	4.68174	0	0	2.93395	0
ENSMUST00000027125.6	171.327	135.469	120.439	92.3581	172.406	88.3926	72.4367	30.7323	17.0785	7.48434	29.9629	11.4446	17.1671	25.3365	14.0606	8.27511	16.6741	24.6596	183.416	234.607	225.116
ENSMUST00000185474.1	0	0	0	0	2.32037	5.54739	0	0	0	0	0	0	0	0	0	0	0	0	0	0	0
ENSMUST00000185918.1	0	0	0	0	0	0	0	0	0	0.05359	0	0	0	0	0	0	0	0	0	0	0
ENSMUST00000027123.14	41.8578	46.3805	46.2161	61.1385	27.5423	34.8199	28.4793	19.612	9.86411	34.5873	70.7334	43.1487	190.741	151.681	160.399	50.9539	86.6465	58.7953	77.3051	83.5131	67.3991
ENSMUST00000127861.7	25.7034	15.9739	27.0058	5.92089	4.26065	8.85373	0.910056	2.67728	6.68313	1.99171	0.238819	0	0.66357	1.54947	2.98233	0	0.625331	3.62078	17.3898	24.1213	13.0457
ENSMUST00000144077.2	0	3.64248	7.53885	0	0	0	0	1.45414	0	0	0	0	0.379473	0	0	0	0.445192	0.321375	6.27715	2.92815	0
ENSMUST00000075242.6	151.134	152.09	165.796	49.9879	77.6643	47.1875	29.5486	30.2065	28.0104	232.195	205.44	121.258	372.685	409.487	379.508	106.404	129.581	121.812	179.563	184.457	172.625
ENSMUST00000134628.1	0	0	0	0	0	0	0	0	0	0	0	0.153616	0	0	0	0	0	0	0	0	0
ENSMUST00000159311.7	1.10436	0.772987	1.19249	3.18758	0.621554	0	8.80594	25.3729	23.0121	29.6246	16.9827	22.9331	15.6407	7.61801	14.1548	9.49964	18.6742	19.9504	0.991836	0	0.545772
ENSMUST00000162364.7	7.4413	4.82621	11.0351	2.52937	2.51616	5.12322	3.26161	17.9212	14.0396	20.7407	18.7491	13.5181	12.4258	20.8008	22.0359	15.9244	18.7282	19.588	13.2387	14.2839	8.65374
ENSMUST00000162930.7	0	0	0.384829	0	0	0	0.109074	0.125586	0	0.105172	0	0	0	0	0.089364	0	0.066972	0	0.145691	0	0.174227
ENSMUST00000027122.13	151.216	144.394	179.583	53.955	36.2995	53.6141	57.4189	53.3915	25.1166	22.4037	33.1717	31.9038	16.0088	12.0822	0.823711	16.7648	16.5414	20.5195	233.904	211.848	213.986
ENSMUST00000161122.1	54.9749	65.8391	65.6582	20.1692	17.3925	30.8381	10.1418	17.1488	0	0	9.24901	15.3708	4.33432	0	1.75079	0	4.53193	29.368	117.2	118.994	90.3159
ENSMUST00000162553.1	231.436	207.506	321.114	62.9917	65.4256	62.1607	52.1567	18.7773	6.61159	5.00508	35.4024	61.5072	15.3114	9.25934	0	9.62616	31.5282	33.4667	356.11	312.42	277.091
ENSMUST00000159743.1	25.8807	15.7259	38.8442	3.06383	8.71337	1.26684	0.538506	0	0	0	0	0	0	0	0	0	0	0	16.7931	20.2015	21.818
ENSMUST00000187422.1	0	0	0	0	0	0	0	0	0	0	0	0	0	0	0	0	0	0	0	0	0
ENSMUST00000027121.14	0	0	0	0	0	0.052884	0.517485	1.1459	0	1.79261	0.77505	1.8512	0	0.19275	1.14588	0.297431	0.034294	0.838155	0.211787	0	1.13865
ENSMUST00000132055.7	0	0	0	0	0	0	0	4.4993	0	0.108115	3.33636	4.49419	0.307041	0.63476	0	2.87894	0.353173	0.42222	0	0	0
ENSMUST00000114428.2	0	0	0	0	0	0	0	1.98918	0	0	0	3.31986	0	0	0	0	0	0	0	0	0
ENSMUST00000133294.1	0	0	0	0	0	0	0	0	0	0	0	0	0	0.503429	0.006946	0	0	0	0	0	0
ENSMUST00000141107.1	0	0	0	0	0	0	0	0	0	0	0	0	0	0	0	0	0	0	0	0	0
ENSMUST00000061334.9	0.351276	0.461639	0.251582	10.5927	5.33969	7.61961	9.56069	3.75547	12.7636	1.52773	2.02915	1.92396	1.17284	2.6479	2.08371	1.15869	1.49174	1.5398	0.907328	0.329148	0.359289
ENSMUST00000161810.1	0	0	0	0	0	0	0	0	0	0	0	0	0	0	0	0	0	0	1.27995	0	0
ENSMUST00000173983.7	0.210005	0	0	0	0	0	0	0	0	0	0	0	0	0	0	0	0	0	0	0	0
ENSMUST00000114423.6	0	0	0	0	0	0	0	0	0	0	0	0	0	0	0	0	0	0	0	0	0
ENSMUST00000087585.9	0	0	0	0	0	0	0	0	0	0	0	0	0	0	0	0	0	0	7.41517	0	0
ENSMUST00000159564.8	0	0.391783	0	0	0	0	0	0	0	0	0	0	0	0	0	0	0	0	0	0	0
ENSMUST00000159398.1	0	0	0	0	0	1.29748	2.82065	2.2266	0	0.252666	0	0	0	0	0	0	0	0	0	0	0
ENSMUST00000174065.1	0	0	0	0	0	0	0	0	0	0	0	0	0	0	0	0	0	0	0	0	0
ENSMUST00000042986.9	0	0	0	0	0.107994	0	0	0	0	0	0	0	0	0	0	0	0	0	0	0	0
ENSMUST00000187059.1	0	0	0	0	0	0	0	0	0	0	0	0	0	0	0	0	0	0	0	0	0
ENSMUST00000062085.5	0	0	0	0	0	0	0	0	0	0	0	0	0	0	0	0	0	0	5.40761	0	0
ENSMUST00000042857.13	0	0.336851	0	0	0	0	0.351168	0	0	0.773293	0.473056	0.610373	0.947773	0.653475	0.368757	0.264246	0.187291	0.241157	1.35827	1.05303	0.556418
ENSMUST00000114415.9	4.03052	2.15666	0	2.44949	0.728524	0.212604	0	0	0.11116	3.49862	0	0	1.83	0.681961	0.452869	0	1.06645	0.332624	1.24226	6.58862	2.36835
ENSMUST00000177424.1	2.80328	0	1.37939	0	10.1592	4.72711	1.02739	0.494618	0	2.66563	6.194	4.22223	23.6621	26.6989	25.7197	5.41296	11.2644	9.98632	0.003198	0.831118	9.34978
ENSMUST00000176759.1	1.39994	0	0	0	0	0	0	0	0	7.58778	0	0	0	0	0.712008	0	0	0	7.41007	0	0
ENSMUST00000177282.1	0	0	0	0	0	0	0	0	0	0	0	0.514564	0	0	0	0	0	0	0	0	0
ENSMUST00000042734.2	34.9038	37.6076	14.4801	20.0459	19.3207	35.375	4.46652	4.54189	7.05738	6.70646	2.30239	4.05141	1.88467	5.23433	2.85743	4.19637	4.17835	0.653371	51.6324	62.1511	46.1092
ENSMUST00000185952.1	0	0	0	0.791194	0	0	0	1.20026	1.37627	0	0	0	0	0	0	0	0	0	0.696559	0	0
ENSMUST00000187255.1	0	0	0	0	0	0	0	0.895967	0	0	0	0	0	0	0	0	0	0	0	0	0
ENSMUST00000162686.7	0	2.63303	3.65991	2.99547	2.41516	0	0	6.08765	0	5.86388	5.29925	7.71315	12.3318	13.4324	4.47567	7.59518	4.17968	12.223	2.63158	2.87842	1.56199
ENSMUST00000097732.10	0	0	0.563353	0	0	0	0	0.269122	0	0	0.315917	0	0	0.250962	1.3025	0	0	0	0	0	0
ENSMUST00000079998.12	12.554	11.653	13.0382	16.8316	5.45552	0.830283	3.79597	9.70807	0	13.3154	33.0558	1.80391	12.1723	21.1117	8.95355	14.1483	12.8745	24.0695	9.7064	7.37355	8.54473
ENSMUST00000162663.1	17.16	23.8124	21.7862	1.76503	3.21147	2.32871	0.131388	11.5025	0	19.6918	30.622	15.4984	33.1682	47.578	23.5738	27.8371	14.7156	29.3282	9.85548	0.42823	9.27734
ENSMUST00000161727.7	0	0	0.920484	0	0	0	0	0.9049	0	0	0.193993	0	0	0	0.166232	0	0	0	0	0	0
ENSMUST00000160837.7	0	2.13889	9.52675	0	0	0	0	0	0	0	0.944692	0	2.01907	5.65261	6.06961	0	7.68013	0	0	0.674936	0.327532
ENSMUST00000161092.1	0	0	0	0	0	0	0	0.67727	0	0	0	0	0	0	0	0	0	0	0	0	0
ENSMUST00000163039.7	2.46891	0.897105	8.24889	4.94411	3.75012	0	0.53653	9.04204	0	0.400388	4.60124	0.683699	0.101796	0	0	3.78579	5.20321	0	0.433566	0	5.07947
ENSMUST00000160118.4	3.1889	1.55058	0.728277	0	0	0	0	0.749406	0	0	0.528734	0	0.310011	0.603449	0.474122	0.197523	0	1.6837	0	0	3.06975
ENSMUST00000161780.2	0	0	0	0	0	0	0.436242	0.517971	0	0	0	0	0	0.218673	0	0.258657	0.202758	0	0	0	0
ENSMUST00000027114.5	1.04971	0	0.168686	2.484	1.22227	0.056688	1.08083	8.39384	4.89446	8.52142	7.24641	10.0108	10.2617	11.4055	8.78898	10.9243	18.382	14.5006	0	0	0
ENSMUST00000185709.1	1.33721	0.001263	0	0.048101	0.250986	0	0.0446	0	0	0	0	6.89126	0.076658	0.03619	0.047254	0	0	0.021623	0	1.5578	0
ENSMUST00000172287.7	0	0	0	0	0	0	0	0	0	0	0	0	0	0	0	0	0	0	0	0	0
ENSMUST00000168905.7	0	0	0	0	0	0	0	0	0	0	0	0	0	0	0	0	0	0	0	0	0
ENSMUST00000172068.7	0	0	0	0	0	0	0	0	0	0	0	0	0	0	0.294051	0	0	0	0	0	0
ENSMUST00000163239.7	0	0	0	0	0	0	0	0	0	0	0	0	0	0	0.031081	0	0	0	0	0	0
ENSMUST00000163922.1	0	0	0	0	0	0	0	0	0	0	0	0	0	0	0	0	0	0	0	0	0
ENSMUST00000167971.7	0	0	0	0	0	0	0	0	0	0	0	0	0	0	0	0	0	0	0	0	0
ENSMUST00000170139.7	0	0	0	0	0	0	0	0	0	0	0	0	0	0.634451	0.019371	0	0	0	2.82025	0	0
ENSMUST00000171699.7	0	0	0	0	0	0	0	0	0	0	0	0	0	0	0	0	0	0	0	0	0
ENSMUST00000164302.7	0	0	0.081397	1.15624	0	0	0	0	0.324273	0	0	0	1.38021	0.832088	0	0	0	0	2.61768	0	0
ENSMUST00000167085.7	0.231097	0	0	0	0	0	0	0	0.31047	0	0	0	0.056027	0.470537	0	0	0	0	0.084222	0.456977	0
ENSMUST00000168016.7	0	0	0	0	0	0	0	0	0	0	0	0	0	0	0	0	0	0	0	0	0
ENSMUST00000165235.1	0	0	0	0	0	0	0	0	0	0	0	0	0	0	0	0	0	0	0	0	0
ENSMUST00000168895.1	0	0	0	0	0	0	0	0	0	0	0	0	0	0	0	0	0	0	0	0	0
ENSMUST00000169772.2	0	0	0	0	0	0	0	0	0	0	0	0	0	0.514621	0.08201	0	0	0	0.402085	0	0
ENSMUST00000164353.1	0	0	0	0.046099	0	0	0	0	0	0	0	0	0	0.8402	0	0	0	0	3.31522	2.40172	0
ENSMUST00000164963.7	38.1848	31.8559	18.5487	4.61124	4.19969	7.14466	1.05336	13.5042	6.52003	24.5982	4.12497	3.33555	9.97335	12.9541	5.29327	16.3701	6.41104	15.5473	17.2141	5.45094	6.09605
ENSMUST00000114410.9	0	0	4.92056	2.31694	8.44731	8.08104	10.4584	0	16.6831	19.7921	3.4391	7.46432	3.09266	1.39548	3.84683	6.62082	6.05974	7.40515	5.22631	11.1716	11.9365
ENSMUST00000161608.7	2.58568	0	0	14.0523	3.64825	0	9.09303	0.651741	0	0	1.05768	0	0	2.24231	0	0	0	1e-06	0	9.44073	0
ENSMUST00000163061.7	0	0	0	0	0	0	0	0	0	0	0	0	0.039307	0	0	0	0	0	0	0	0
ENSMUST00000159826.1	0	0	0	0	0	0	0	0	0	0	0	0	0	0	0	0	0	0	0	0	0
ENSMUST00000160614.8	0	0	0	0	0	0	0	0	0	0	0	0	0	0	0	0	0	0	0	0	0
ENSMUST00000163006.1	0	1.33715	0	0	0	0	0	0	0	0	0	0	0	0	0	0	0	0	0	0	0
ENSMUST00000068000.9	22.3863	6.57614	7.35683	0	0	0	0	0.62247	0	0	0	0	0	1.65919	1.81687	0	1.22254	0.170257	1.67507	0	0
ENSMUST00000189298.1	0	0	0	0	0	0	0	0	0	0	0.073862	0	0	0	0.373885	0	0	1.37726	0	0	0
ENSMUST00000162410.7	0	0	0	0	0.964834	0.182911	0	0	0.477176	0	2.83606	0	0	0.145405	0	0	0.176768	0	0	0	0
ENSMUST00000160130.1	0	0	0	0.286827	0.860669	0.087882	0.452468	0.030337	0.94266	0.134234	0.092046	0	0	0	0	0.038954	0	0.019247	0	0	0
ENSMUST00000027202.8	30.295	42.2707	23.1547	45.5373	34.5409	31.4455	26.9467	16.7721	34.7541	3.45902	6.06891	10.2518	9.98228	10.3658	10.3826	3.405	6.68123	7.06136	23.7755	16.6618	24.7859
ENSMUST00000190746.1	0	0	0	0	15.5859	0	0.21929	0	4.77326	0	0	0	0	0	0	0	0	0	0	0	0
ENSMUST00000001027.6	0	0	0	0	0	0	0	0	0	0	0	0	0	0	0	0	0	0	0	0	0
ENSMUST00000160168.1	2.48787	0	0	0	0	0	0.016822	0.020066	0.967056	0	0	0	0	0	0.014152	0	0	0.019023	0	0	0
ENSMUST00000161549.1	0	0	0	0	0	0	0	0	0	0	0	0	0	0	0	0	0	0	0	0	0
ENSMUST00000040999.13	0	0	0	0	0	0	0	0	0	0	0	0	0	0	0	0	0	0	0	0	0
ENSMUST00000159014.1	0	0	0	0	0	0	0	0	0	0	0	0	0	0	0	0	0	0	0	0	0
ENSMUST00000162011.2	0	0	0	0	0	0	0	0	0	0	0	0	0	0	0	0	0	0	0	0	0
ENSMUST00000160815.1	0	0	0	0	0	0	0	0	0	0	0	0	0	0	0	0	0	0	0	0	0
ENSMUST00000040442.5	3.309	4.13634	1.97812	0.033871	3.49917	3.09978	0	0.86557	0	1.10426	1.98895	1.07028	0	0	0.071878	0	0.209599	0.170895	2.18266	1.08041	0.568935
ENSMUST00000161833.7	0	0.371796	0	0	0	0	0.029121	0	0.118112	0	0	0	0	0	0	0	0	0.204925	0.327101	0	0.299182
ENSMUST00000159240.1	0	0	0	0	0	0	0	0	0	0	0	0	0	0	0	0	0	0	0	0	0
ENSMUST00000189059.1	0	0	0	0.087247	0	0	0	0	0	0	0.063949	0	0	0	0	0	0	0	0	0	0
ENSMUST00000161926.1	0	0	0	0	0	0	0	0	0	0	0	0	0	0	0	0	0	0	0	0	0
ENSMUST00000114366.2	0.079731	0.127559	0.058113	0.061587	0	0	0.020043	1.79023	0.026923	0.060217	0	0.020795	0.331885	0	0	0.02813	0.058941	0.174979	0	0	0
ENSMUST00000050552.14	15.9183	16.2861	19.9597	148.328	96.406	112.495	215.976	348.494	265.045	145.353	159.231	126.541	139.373	132.553	109.089	155.837	177.027	225.114	13.7558	13.9963	22.4237
ENSMUST00000188898.6	0	0	0	0	0	0	0	0	0	0	0	0	0	0	0	0	0	0	0.500536	0	0
ENSMUST00000188630.6	0	0	0	99.183	96.6418	164.813	155.524	19.6403	54.216	0	0	0	0	0	0	0.540781	0	0	0	0	0
ENSMUST00000186949.1	0	0	0	34.3608	5.97925	76.3066	40.9517	3.31666	0	0	0	0	0	0	0	0	0	0	0	4.18041	0
ENSMUST00000156931.7	0	0	0	0	0	0	0.152124	0	0.203541	0	0.039002	0	0.031617	0	0	0.025586	0.022018	0.052182	0.091485	0	0.059647
ENSMUST00000139787.7	0	82.6893	0	0	0	0	11.3461	0	0	0	0	0	0	4.21832	0	0	0	0	0	0	0
ENSMUST00000141570.7	0	0	0	0	0	0.562873	0	0	0	6.27956	0.429455	0	0	1.62649	0	0	0	0	1.14248	0	1.42837
ENSMUST00000123580.7	0	0	0	0	1.17691	0	0	0	0	0	0	0	0.55634	0.515423	0	0	0	0	0	0	0
ENSMUST00000034868.13	276.49	159.709	195.554	12.15	8.41243	2.38222	0.477125	16.6119	25.3336	1.29181	11.112	6.48373	14.8351	18.9502	13.018	9.46737	20.2158	10.9629	288.777	272.813	346.7
ENSMUST00000148330.7	92.5193	52.2828	37.7718	21.4083	0	10.1142	16.1505	0	12.6453	14.6707	1.47612	1.73931	22.757	12.4473	16.9553	0	0	3.55146	85.6564	49.425	69.2551
ENSMUST00000151338.7	2.29756	3.13105	7.17671	8.27958	28.5665	26.6793	2.07193	5.37286	0	0	1.30373	1.85159	0.428654	0	1.60684	0	0	1.84706	11.9003	0.97592	7.11799
ENSMUST00000129303.1	0	0	0	0	0	0	0	0	0	0	0	0	0	0	0	0	0	0	0.214104	0	0
ENSMUST00000186552.6	0	0	0	0	0	0	0	0	0	0	0	0	0	0	0	0	0	0.364221	0	0	0
ENSMUST00000135380.1	0	0	0.675716	0.951899	0	0	0	0	0	0	2.86003	0	0.13627	0	0	0	0.146469	0	0	0	0
ENSMUST00000129577.7	241.734	91.2246	158.373	0.108638	8.56812	0	0	0.039376	0	0	0.925185	0	0.101249	0.207685	0	0	0	0	0	0.072776	87.3461
ENSMUST00000131051.1	3.00342	0	1.31718	0	0	0	0	0	0	0	0.497108	0	0	0	0	0	0	0	0	0	0
ENSMUST00000147258.1	0	0	0	0	0	0	0	0	0	0	0	0	0	0	0	0	0	0.370247	0	0.875306	0
ENSMUST00000117069.7	0	0.490023	0.556415	0	0	0	0	0	0	0	0.27006	0	0.653846	2.44641	0.937662	6.97231	5.4713	0.711123	0	3.11438	0
ENSMUST00000114348.7	0	1.53654	0	9.73409	0	0	3.70438	2.45798	0	0.516276	15.932	5.28533	6.55732	11.5904	19.7673	12.301	5.80907	15.5103	1.23835	0	1.023
ENSMUST00000081677.11	0	1.29057	0	0	1.25024	1.45268	3.32591	0	0	0.934675	24.062	7.44658	14.1243	1.38084	12.5715	3.94215	12.6271	6.37549	19.2439	1.19565	5.92016
ENSMUST00000186242.1	0	0	0	0	0	2.69491	0	0.563829	0	1.69473	0	0	1.8517	0	0.668675	0	0	0	0	2.21286	0
ENSMUST00000114345.8	0	0	0	0	0	0	0	0	0	0	0	0	1.1566	3.17332	0	0	0.209363	0	0	0	0
ENSMUST00000190048.6	3.86287	0	0	0	0	0.384827	0	0.053657	0	0	0	0	0	0	1.08437	0	0	0	0	0	0
ENSMUST00000185990.1	0.00047	0	0	0	0	0.000281	0	0.028294	0	0	5.7242	1.17307	3.21724	0	0	6.30323	3.16748	5.57107	0	0	1.76587
ENSMUST00000124550.1	0	0	0.531408	0	1.78445	0	0	0	0	0.446092	3.47066	0	2.81457	0	0.467324	2.15589	0	0	0	0	0
ENSMUST00000188896.1	0	0	0	0.077906	0	0	0.197526	0	0.069278	0.053678	0.182237	0	0.051168	0.036683	0	0	0.031771	0	0.072706	0.45998	0.093888
ENSMUST00000087521.12	0	0	0	0	1.15325	0.267292	0	0.082676	0.646165	0.095137	0	1.35107	0.276176	0.232347	0.627	1.11853	0.130988	0	0.115657	1.42345	0
ENSMUST00000114337.7	6.54925	1.74567	4.25021	0	0.048051	0	0.1533	0.091586	0	0	0.758557	0	0	0.230098	0.068547	0	0	1.20927	2.52785	1.53538	2.56625
ENSMUST00000129759.1	21.388	5.38752	0.811681	0	0	0	0	0	0	0	0	0	0	0	0	0	0	0	0	0.134551	1.05831
ENSMUST00000151272.1	4.27694	7.49639	5.68324	0	4.02661	1.71231	0	0	0	0	0	0	0	0	0	0	0	0	0	7.14798	4.98565
ENSMUST00000171597.1	0.347663	0	0.441335	3.58715	5.19615	10.4154	7.40194	16.7741	10.029	17.4047	29.7756	24.1696	15.5817	22.2306	25.3821	28.1482	8.63958	19.0692	0.165731	0.651419	4.29188
ENSMUST00000140723.1	0	0	0	0	0	0	0	0	0	0	0	0	0	0	0	0	0	0	0.884187	0	0
ENSMUST00000185578.1	0	0.089167	0.064228	0.133639	0.239994	0.415976	0.207909	0.360422	0.318466	0.732804	0.141561	0.095249	0.041785	0.210117	0.033531	0.058303	0.135105	0.131814	0	0	0
ENSMUST00000188295.1	0	0	1.45893	17.7063	13.438	56.0424	44.1498	47.8874	13.0641	52.4268	48.2542	36.3493	28.9484	19.7184	20.8974	31.2638	16.5905	6.95019	0	0.431103	2.69915
ENSMUST00000027198.11	26.2666	23.3682	12.7875	66.7099	73.3155	60.7669	72.8816	69.7866	62.3722	21.041	21.6611	26.7293	21.881	20.0402	21.7456	21.8018	31.3739	30.9359	31.8719	64.2307	63.9882
ENSMUST00000114325.7	0	0	0	0	0	0	0	0	0	0	0	0	0	0	0	0	0.327091	0	0	0	0
ENSMUST00000151723.1	0	0	0	0	0	0	0	0	0	0	0	0	0	0	0	0	0	0	2.53507	0	0
ENSMUST00000190695.1	13.067	7.0351	0	0	0	0	0	0	1.07207	0	0	0	0	0	0	0	0	0	0	1.51333	0
ENSMUST00000191206.1	10.0607	26.3912	22.4572	0	1.48327	1.2249	2.21015	5.42814	13.8558	0	0.814594	0	0	1.39278	0	0	2.47115	2.06834	14.7055	7.45128	9.04575
ENSMUST00000161600.7	5.15271	4.73392	1.48651	13.9128	13.4916	13.625	9.70162	7.59631	9.83412	6.06463	4.88108	8.89917	1.00069	1.06611	2.86365	2.93159	2.65687	4.12459	9.31967	11.0925	10.919
ENSMUST00000097724.9	11.3918	10.1681	7.36037	10.2378	32.2889	16.2446	3.6191	1.78139	0	2.20458	0	0.01438	0	0	0	0	0	0	25.7826	14.615	18.4536
ENSMUST00000187717.6	0	0	0	9.88179	11.6	20.0903	1.52287	2.12104	0	0.304247	0	0	0	0.973234	0.087612	0	0	0.086479	4.74952	21.8088	9.10341
ENSMUST00000038372.13	0	0	0	0	2.8e-05	0	0	0	0	0	0	0	0	0.540167	0	0	0.780668	0	1.29306	6.64212	5.6141
ENSMUST00000161000.1	0	0	0	0	0	0	0	0	0	0	0	3e-06	0	0	0	0.174584	0	0	0	0	0
ENSMUST00000160546.7	0	0	0	0	0	0.867808	0	0	0	0	0	0	0	0	0	0	0	0	0	4.28059	0
ENSMUST00000159980.1	2.67278	0	0	1.12264	3.05719	0	0	1.58896	0	0	0	0	0	0	0	0	0	0	1.03283	0	0
ENSMUST00000191472.1	0	0	0	0	0.082047	0.41576	0.08513	0	0	0	0.054282	0	0	0	0	0	0	0	0	0	0.301751
ENSMUST00000159185.1	0	0	0	0	0	0	0	0	0	0	0	0	0	0	0	0	0	0	0	0	0
ENSMUST00000027193.8	27.9503	32.3317	26.3862	9.73704	22.7293	14.1399	18.5459	11.6849	34.6665	51.2697	31.0843	38.8291	50.6614	44.3325	53.4868	26.0934	26.116	30.3075	46.5525	43.2578	38.5927
ENSMUST00000188772.6	0	0	0	0	0	0	0	0	0	0	0	0	0	0	0	0	0	0	0	0	0
ENSMUST00000191565.6	3.55646	1.36261	0.705486	0.683605	1.64811	2.97868	0	0	0	0	0	0	0	0	0	0	0	0	5.71692	2.84233	1.8831
ENSMUST00000055313.13	0	0	0	0	0	0	0	0	0	0	0	0	0	0	0	0	0	0	0	0	0
ENSMUST00000191252.6	0	0	0	0	0	0	0	0	0	0	0	0	0	0	0	0	0	0	0	0	0
ENSMUST00000185953.6	0	0	0	0	0	0	0	0	0	0	0	0	0	0	0	0	0	0	0	0	0
ENSMUST00000188839.1	0	0	0	0	0	0	0	0	0	0	0	0	0	0	0	0	0	0	0	0	0
ENSMUST00000149874.7	0	0	0	0	0	3.29751	0.557438	0	0	0	0	0.495809	0	0	0	0	0	0	0	0	0
ENSMUST00000140940.7	0.864362	0	0	0	0	0	0	0	0	0	0	0	0	0	0	0	0	0	0	0	0
ENSMUST00000164900.7	0	0	0	0	0	0	0	0	0	0	0	0	0	0	0.38758	0	0	0	0	0	0
ENSMUST00000156870.1	0	0	0	0	0	0	0	0	0	0	0	0	0	0	0	0	0	0	0	0	0
ENSMUST00000124567.1	0	0	0	0	0	0	0.601794	0	0	5.78436	0	1.14655	0	0	0	0	0	0	0	0	0
ENSMUST00000097723.2	0	0	0	0	0	0	0	0	0	0	0	0	0	0.622761	0	0	0	0	0	0	0
ENSMUST00000097722.8	0	0	0	0	0	0	0	0	0	0	0	0	0	0	0	0	0	0	0	0	0
ENSMUST00000114313.7	0.932604	1.38114	1.03662	2.15522	2.79433	2.23961	0.70212	0.976213	0.905427	0.140558	0.126755	0.16803	0.17343	0.308087	0.877314	0.134153	0.180381	0.041178	0.307578	0.387463	2.49111
ENSMUST00000114309.7	0	0.135532	0	0	0	0.109818	0	0	0	0	0	1.17908	1.92006	2.0221	1.55712	0	0	2.84878	0	0	0
ENSMUST00000123553.1	0	0	0	0	0	0	0	0	0	0	0	0	0	0	0	0	0	0	0	0	0
ENSMUST00000069333.7	2.97687	3.48756	3.86372	0	0	0.843402	0.476557	0	0	0	0	1.06349	0	3.96782	0	0.041191	0.132123	0	13.1613	6.2939	11.0251
ENSMUST00000189858.1	0.595936	0.779685	0.595922	0.142474	0.115224	0.252576	0.334102	0.104696	0.238375	0.053117	0.110521	0.092854	0.091221	0.045047	0.178394	0.190815	0.177348	0.021545	0.517058	0.358056	0.113221
ENSMUST00000123032.1	0	3.81564	9.81084	3.44813	10.8516	10.3556	1.15739	0.285552	2.26317	0.261315	0	0.280139	0	0	0.208807	0	0	0	19.1037	6.87877	11.4914
ENSMUST00000027189.14	0	0	0	0	0	0	0	0	0	0	0.102032	0	0	0	0	0	0	0.0326	0.224839	0	1.46865
ENSMUST00000191201.6	0	0	0	0	0	0	0	0	0	0	0	0	0	0	0	0	0	0	0	0	0
ENSMUST00000165549.7	5.74512	9.75246	4.5818	0	0.357611	0	0	0	0	0	0	0.127872	0	0	0	0	0	0	103.704	47.9802	82.2922
ENSMUST00000190213.1	0	0	1.12547	0	0	0	0.072239	0.174835	0.098242	0	0	0	0	0.148899	0.300619	0	0	0	0	4.27914	0
ENSMUST00000027186.11	1.19514	2.37492	0.767721	17.4535	28.34	9.50179	14.5016	11.7289	6.73442	8.71771	8.80254	4.83967	7.46113	9.18312	7.77428	3.07987	6.61089	4.03775	2.57105	2.14931	3.86618
ENSMUST00000174120.1	1.19178	0	0.063257	0	0	0	0	0	0	0	0	2.5999	0	0	0	0	2.13922	0	0.717203	4.89569	4.90177
ENSMUST00000172685.1	0	0	0.535754	0	0	0	0	0	0	0	0	0	0	0	0	0	0	0	0	1.509	0
ENSMUST00000174359.1	0	0	0	0	0	2.45219	0	0	0	0	0	0	0	0	0	0	0	0	0	0	0
ENSMUST00000173590.1	0	0	0	0	2.1103	0	0	0.505724	3.51408	0	0	0	0	0	0	0	0	0	6.06872	0	0
ENSMUST00000173719.1	0	0	0	7.48625	2.09458	0	1.49378	0	0	0	0	0	0	0	0	0	0	0	0	2.89715	0
ENSMUST00000123965.7	0	0	0	0	0	0	0	0	0	0	0	0	0	0	0	0	0.817429	0	0	0	0
ENSMUST00000147637.7	0.516892	0	0	0	0	0	0	0	0	0	0	0	0	0	0	0	0	0	0	14.5876	0
ENSMUST00000114296.7	0	0	0	0.215701	0	0.264781	0	0	0	0	0	0	0.144879	0.561518	0.169599	0	0	0	0	0	0
ENSMUST00000123301.7	42.4502	38.4719	37.8605	34.4702	57.494	66.2216	8.45296	1.11218	7.18423	0.015914	0	0	9.78424	6.39366	13.7105	2.54693	0	0.512946	57.1749	89.2967	98.7994
ENSMUST00000153990.7	121.058	94.6689	70.3956	95.6964	200.972	162.264	18.4643	10.0462	17.3703	1.27212	0	1.1034	5.35599	4.92104	9.18768	1.07412	2.80845	0.540941	162.325	183.442	196.091
ENSMUST00000027185.10	1.20437	3.65137	0.944686	3.42825	21.0565	11.7686	0	0.701597	0	0.229738	0.505213	0	2.49368	0	0	0	0	0.173162	10.4015	4.72642	9.36944
ENSMUST00000152318.1	0	0	0	0	0	0	0	0	0	0	0	0.77934	0	0	2.85111	0	0	0	0	0	0
ENSMUST00000097080.3	0.442709	0.599095	0.290105	0	0	0	0	0.747346	0	0	0	0	0	0.597997	0	0	0	0	0	4.84321	0
ENSMUST00000149784.1	0	0	1.30976	0	0	0	0	0	0	0	0	0	0	0	0	0	0	0	0	0	0
ENSMUST00000094917.9	3e-06	0	0	0	0	0	0	0	0	0.219299	0.154901	0	0	0	0	0	0	0	5.67291	0	12.2452
ENSMUST00000087475.10	6.13213	2.89866	9.31559	0	1.20512	2.17921	0	0	0	2.63294	0	0	0.698806	1.77536	1.82927	0	0	0.794043	0.087965	14.4272	0.003402
ENSMUST00000186794.6	3.16528	7.6083	0	0	5.53571	2.86964	0.407814	3.23513	1.88813	0.324075	0	0	0	0.01806	0	0	0	0	1.95551	1.37336	10.2777
ENSMUST00000190014.6	0	0	0	0	0	0	0	0	0	0	0	0	1.24118	0	0	0	0	0.033721	0	0	0
ENSMUST00000185951.1	0	0	0	0	0	0	0	0	0	0	0	0	0	0	0	0	0	0	0	2.72908	0
ENSMUST00000186395.1	0	0	2.56717	0	0	0	0	0	1.85029	0	0	0	0	0	0	0	0	0	0	0	0
ENSMUST00000186820.1	0	0	0	0	0	0	0	0	0	0	0	0	0	0	0	0	0	0	0	0	0
ENSMUST00000191200.6	0	0	0	0	0	0	0	0	1.56462	0	0	0	0	0	0	0.258618	0	0	0	0	0.095962
ENSMUST00000078874.13	0	0	0	0	0	0	0	0	0	0	0	0	0	0	0	0	0	0	0	0	0
ENSMUST00000114275.8	2.22821	0.912159	0	0.387459	0	1.76371	3.71619	4.25583	14.3653	0	0.46101	1.99421	0.256952	0	0	3.19221	1.23359	0.597222	0.224187	0	0
ENSMUST00000066374.13	0	0	0	0	0	0	0	0	0	0	0	0	0	0	0	0	0	0	0	0	0
ENSMUST00000187825.6	0	0	0	0	0	0	0.232947	2.44703	0.445741	0	0	0	0	0.564508	0	0	0	0	0	0	0
ENSMUST00000186477.1	0.059509	0	0	0	0	0	0	0	0	0	0	0	0	0	0	0	0	0	0	0	0
ENSMUST00000188494.6	0	0	0	0	0	0	1.14839	0	0	0	0	2.32419	0	1.53438	0	0	0	1.6577	0	0	0
ENSMUST00000189884.6	0	0	0	0	0.140933	0	0	0	0	0	0	0.10859	0	0	0	0	0	0	0	0	0
ENSMUST00000189743.6	0	0	0	0	1.24205	1.97712	0.751936	0	0	0	0	2.14881	0	0	0	0	0	0	0	0	0
ENSMUST00000186790.1	0	0	0	0	0	2.26468	0	0	0	0	0	0	0	0	0	0	0	0.123167	0	0	0
ENSMUST00000027178.12	6.53181	5.10416	3.40322	22.0518	11.619	31.9424	29.8762	22.5298	35.975	9.52158	7.43555	15.7014	7.31072	8.13469	8.96097	14.878	15.9849	12.0564	2.91103	6.25281	4.02287
ENSMUST00000163058.1	0	0	0	0	0.221579	0	0	0	0	0	0	0	0	0	0	0	0	0	1.86771	0	0.05843
ENSMUST00000159166.7	0.232281	0.091163	0	40.6909	22.4304	33.6847	46.3339	36.9467	35.0996	1.32475	2.18496	10.987	0.659534	0.466028	0.476244	2.87745	8.62083	8.75626	0.061048	0.250203	0.288813
ENSMUST00000160945.1	0	0	0	0	0	0	0	0	0	0	0	0	0	0	0	0	0	0	0	0	0
ENSMUST00000188469.1	0	0	0	0	0	0.576995	0	0	0	0	0	0	0	0.170414	0	0	0	0.187434	0	0	0
ENSMUST00000160662.7	1.38346	0	0.766076	0.671562	1.30282	0.528174	0.602712	0.22712	0.324391	0	0.067027	0	0	0	0	0.1267	0.072688	0	3.59821	4.33983	6.85574
ENSMUST00000114248.2	2.75496	6.54956	5.32247	1.44534	5.55554	0	0	0	0	0	0	0	0	0	0	0	0	0	8.0175	26.2955	8.67238
ENSMUST00000162487.1	0	0	0	0	0	0	0	0	0	0	0	0	0	0	0	0	0	0	0	0	0
ENSMUST00000162906.1	1.83992	0	3.71192	0	0	0	0	0	0	0	0	0	0	0	0	0	0	0	0	8.66963	0
ENSMUST00000114246.3	8.98932	7.41839	3.20472	3.93557	2.23362	2.90369	1.76671	0.749467	1.64073	0.031334	0	0.064808	0	0.171242	0.389434	0	0.310323	0.02224	13.587	2.45345	3.18375
ENSMUST00000114243.7	1.00303	0.08935	0.756194	0.132077	1.10429	0	3.47447	0	0	0	0.214204	0	0.361007	0.323399	1.04654	0	0	0.514648	0.918871	1.7468	0.712834
ENSMUST00000186434.1	0	0	0	0	0	0	0	0	0	0	0	0	0	0	0	0	0	0	0	0	0
ENSMUST00000185291.1	0	0	0	0.56322	0	0	0	0	0	0	0	0	0	0	0	0	0	0	0	0	0
ENSMUST00000186310.1	0	0	0	0	0	0	0	0	0	0	1.03082	0	0	0	0	0	0	0	0	0	0
ENSMUST00000187979.1	0	0	0	0	0	0	0	0	0	0.528926	0	0	0	0	0	0	0	0	0	0	0
ENSMUST00000187454.6	0	0.468605	0	0	0	0	0	0	0	1.29864	0	0	0	0	0	0	0	2.03987	0	4.94973	0
ENSMUST00000185753.6	0	0	0	0	0.42849	0	0	0	0	0	0	0	0	0	0.097056	0	0	0.220766	1.22041	1.53973	0.207499
ENSMUST00000191051.1	9.279	0	17.6037	0	3.20759	0	0	0	0	4.71343	0	0	0	3.15122	2.63316	0	0	0.672816	11.1771	8.8786	4.47452
ENSMUST00000190490.1	1.28623	1.47795	4.54838	5.0664	2.80533	0	3.25151	0	0	0.151347	0	0.156359	4.42034	5.03566	3.81486	0	2.09499	3.30342	2.62453	22.2992	6.26069
ENSMUST00000191158.6	0	0	0	0	0	0	0	0	0	0	0	0	0	0.229705	0	0.932328	0	0	0	0.57575	0
ENSMUST00000091374.8	205.156	187.357	204.623	376.121	413.807	325.925	839.598	860.324	851.246	660.696	543.512	772.642	349.257	379.001	330.584	630.005	827.146	886.126	456.626	409.066	500.625
ENSMUST00000185265.1	0	0	1.30047	9.25221	3.41587	13.0092	0	2.689	12.393	0.898731	0.97917	1.68525	0	0	0	3.63556	0	2.96099	0	1.38625	0
ENSMUST00000123857.1	0	0	0	0	2.25057	0	0	0.204909	0	0	0.851584	0	0	0.124284	0	3.5617	0	0.131123	0	0	0
ENSMUST00000191088.6	0	1.74687	2.57804	0	0	3.10059	2.39845	1.35732	0	0.416384	0.457193	0	0	0	0.307162	0.281364	0.732108	0	3.27999	4.25142	0.787778
ENSMUST00000027174.9	52.3099	45.2262	45.9016	46.2971	37.069	45.4489	82.5795	94.427	54.7965	43.7357	40.5408	54.2693	20.7572	19.3785	24.6422	77.4228	66.1059	78.9228	86.7129	112.015	72.9549
ENSMUST00000190231.6	0	0	0	0	8.85999	1.68928	4.21154	4.72131	1.95347	2.97417	5.34743	0.57476	1.55386	0.315614	1.67393	4.29145	2.01903	6.54831	0	0	0
ENSMUST00000189289.6	0	0	0	0	0	0	0	0	0	0	0.368229	2.16811	0	0	0	0	0	0.48071	0	0	0
ENSMUST00000186044.1	0	0	0	0.355373	0	0	0	0	0	2.88227	0.266473	0	0	0	0	0.168771	0	0	0	0	0
ENSMUST00000191142.6	0.294706	0.564281	0.191872	3.77771	3.09119	4.04511	7.31552	10.8097	5.05893	3.76848	5.4318	6.5665	4.65624	4.9935	2.76603	7.72422	9.16303	9.19343	0.734497	0.740178	0.872731
ENSMUST00000185772.6	0	3.12613	0	10.7236	0	5.51318	0	0	0	0.551617	0	0	0	0	0	0	0	1.73435	0	0	1.02162
ENSMUST00000189327.6	0	0	0	2.08778	1.27361	0	0.855296	0.755227	1.11174	0	0	1.20958	0	0.449535	0	3.86008	3.34349	2.26009	0	0	0
ENSMUST00000190759.6	0	0	0	0	0	0	0	0	0	0	0	0	0	0	0	0.845243	0.248946	0	0	0	0
ENSMUST00000185368.1	0	0	0	3.30934	3.16795	0	4.81141	13.854	2.47706	5.40036	6.71168	2.59364	1.65757	0.605259	3.90665	12.655	7.17751	8.84887	0	0	0
ENSMUST00000189919.6	0	0	0	9.12024	2.90573	4.61188	3.28349	5.14024	0	0.47761	0.954832	0.486497	0	0	0	1.53072	2.08958	1.21171	0	0	0
ENSMUST00000190265.6	0	0	0	0	0	0	0	0	0	0	0	0	0	0	0.383678	0	0	2.37101	0	0	0
ENSMUST00000187491.1	23.1644	56.5381	11.8648	57.7418	44.5583	50.2777	87.1243	146.755	38.749	39.4039	41.3558	46.0138	35.1204	35.7051	19.3672	77.3718	102.55	88.8021	35.6034	35.4246	62.9833
ENSMUST00000187837.6	5.04252	25.0947	5.14436	23.3781	32.3605	22.4099	75.2369	117.708	53.6404	31.6639	39.2273	43.939	20.5755	30.6606	27.4715	67.2259	78.3481	68.7995	14.6129	15.2474	11.8573
ENSMUST00000188390.1	6.90845	31.0947	5.89873	12.2867	35.6973	23.0354	40.0115	83.9528	46.0597	32.6848	30.373	29.577	19.4526	32.3543	25.8742	79.198	65.3371	40.675	14.5567	18.2125	25.8532
ENSMUST00000087435.6	13.9296	17.5273	8.31125	18.2588	14.5925	17.5954	10.0312	3.56245	6.4275	5.48958	1.19932	3.03586	0.869732	1.84777	1.18848	1.5376	1.47886	1.55335	21.3902	13.6912	20.1638
ENSMUST00000190659.1	0	0	0	0	0	0	0	0	0	0	0	0	0	0	0	0	0	0.453022	0	0	0
ENSMUST00000186246.1	0	0	0.678615	0	0.049312	0	0.13103	0.252235	0.060209	0.169713	0.028053	0.05206	0.023237	0.032835	0.04088	0.019001	0	0.01809	0.754839	0	0
ENSMUST00000036540.11	104.866	97.8519	46.4571	58.3736	64.2082	73.7539	13.744	15.7241	10.6392	10.3214	3.20071	7.0804	14.147	11.8918	15.237	5.79812	13.9665	11.4945	77.4567	88.9586	64.2801
ENSMUST00000151630.1	1.76448	0	0	0	4.70627	0	0	0	0	0	0	0	0	0	0	0	0	0	1.70772	0	0
ENSMUST00000189790.1	0	0	0	8.72632	0	0.110613	0	1.13087	0	0	0	0	0	0	0	0.24431	0	0	1.59271	0	0
ENSMUST00000185891.1	0	0	0	0	0	0	0	0	0	0	0	0	0	0	0	0	0	0	0.593469	0.755523	0
ENSMUST00000027172.12	0	7.72561	4.83218	2.48138	0	1.39152	0	1.70261	0	1.14909	0	0	0	0	0	0	0.813509	0.150678	3.30086	3.64617	4.09354
ENSMUST00000191251.6	59.6288	37.8782	31.5181	8.35713	2.37961	7.69578	7.35349	6.82105	18.8927	0.053369	0.057092	0.306082	0.801802	0.022211	0	0.281624	2.57361	0.309659	39.6723	21.3227	22.4122
ENSMUST00000189776.1	0	0.816257	0.232121	0	0	0.346615	0.501293	0	0	0.528514	0.050701	0	0	0	0	0	0	0	0	0	0
ENSMUST00000187364.1	0	0	0	0	0	3.93422	0	0	1.76054	0.742603	0.291008	0	0	0	0	0	0	0	0.072683	1.38519	0
ENSMUST00000186970.1	1.13967	0	0.223039	15.7678	0.989079	5.31604	0	0	4.48957	0	0.488268	0	0	0.691658	0	0	6.90516	0.291185	2.25747	1.22715	0
ENSMUST00000027173.14	0.492824	0.165424	0.245962	1.06689	2.87907	0.481524	1.3236	0.388888	1.46695	0.615115	0.123864	0.313571	0.448888	0.390193	0.233927	0.683498	0.241979	0.146998	0.790457	0.73346	0.36775
ENSMUST00000122038.7	1.96458	3.17846	0	7.41982	1.6988	6.54133	8.34298	31.796	38.1419	18.8093	14.8003	40.0534	16.5026	16.6605	15.8659	25.6755	30.5396	30.0198	10.1758	9.77197	0.835006
ENSMUST00000117438.7	0	0	1.98714	0	7.48645	1.09528	0	0.834243	0	17.9889	1.47434	0	1.6569	2.23047	2.19849	6.36374	0.358577	6.07829	2.84854	0	3.67247
ENSMUST00000147413.1	0	0	0	0	0.679487	0.293267	0	0	0.461314	0	0	0	0	0	0	0	0.102547	0	0	0	0
ENSMUST00000136461.1	0	0	0	0	0	0	0	0	6.15707	0	0	0	0	0	0	0	0	0	0	0	0
ENSMUST00000143342.7	6.56675	10.7315	13.3406	0	2.92797	0	0	0	0	0	0	0	0	0.972974	0	0	0	0	11.7349	0	0
ENSMUST00000141417.2	21.8087	1.91501	2.07209	0	0.180479	0	0	0	0	0	0	0	0	0	2.46795	0	0	0	10.1309	1.578	11.5002
ENSMUST00000133767.1	0	0	0	0.385968	0	0.525367	0	0.451551	0	0	0.226608	0.222554	0	0	0	0	0	0	0	0	0
ENSMUST00000130075.7	0	0	0	1.1511	0.256869	0.829787	0.611262	0.990214	0	0	0	0.712849	0.055798	0	0.058948	0.49497	0	0	0	0.206421	0.072064
ENSMUST00000150008.7	0	0	0	0.988774	0	0.049312	0.109751	0.064519	0.073975	0	0	0.030813	0	0	0	0.022073	0.057669	0.043222	0	0	0
ENSMUST00000124986.7	0	0	0	0	0	0	0	0	0	0	0	0	0	0.147665	0	0	0	0	0	0	0
ENSMUST00000191232.1	0	0	0	0.428046	0.371809	1.39491	0.589903	0.07824	0.045384	0.038514	0.040468	0	0.121688	0	0	0	0	0	0.047735	0	0.062303
ENSMUST00000187978.6	0	0	0	0.654746	0.222495	0	0	0.908523	0	0	0	0	0.405026	0.068969	0.345602	0.147772	0.167153	0.024598	0.029515	0	0.038765
ENSMUST00000180952.7	0	0	0.456542	1.84299	2.05497	0	0	0	0	0	0	0	0	0.133343	0	0	0	0	0	0.993775	0
ENSMUST00000027171.11	0	0	0	0	0.267907	0	0.7883	0	0.219568	0	0.249497	0	2.33953	0	0	0	0	0	0	0	0
ENSMUST00000186107.6	0	0	0.840481	3.51918	0	2.19204	0	0.393304	0	0	0	0.746945	0	0	0	0.505137	1.91427	0.349639	0	0	0
ENSMUST00000186779.1	0	0	0.090603	0.077238	0.274041	0.545535	0.063781	0.633839	0.078158	0	0	0	0	0	0	0.037469	0	0	0	0.366973	0
ENSMUST00000132949.2	0	0	0	5.2048	0	0	0	0	0	0	0	0.429925	0	0	0	0	0	0	0	0	0
ENSMUST00000160834.7	0.583886	0.260857	0.207545	1.91833	1.37538	1.72487	0.072843	0.452832	0.445284	0.785434	0.479814	1.23137	0.39147	0.798417	1.68645	0.040219	0.477531	0.289971	1.14989	0.273088	0.267105
ENSMUST00000187195.1	0	0	0	0.040708	0	0.905386	0	0	0.385678	0.032131	0.056091	0	0	0	0	0	0.147477	0	0	0	0
ENSMUST00000160980.2	1.58151	0.208019	0	0	1.10034	0	0	0	0	0	0.292392	0	0	0.526348	0.132456	0	0	0	0	0	0
ENSMUST00000185573.1	0	0	0	0	0	0	0	0	0	0	0	0	0	0	0	0	0	0	0	0	0
ENSMUST00000188450.6	0.795094	0	0.355653	0	5.01094	0	0.368477	0	0	0	0	0	0	0.251026	0	0	0	0	0	0	0.877196
ENSMUST00000035569.11	0	0	0	0	0	0	0	0	0	0	0	0.39331	0	0	0	0	0	0	3.23124	0	0
ENSMUST00000162291.7	1.61755	0.790561	1.19983	0.054234	5.07811	1.80866	0.076165	4.3294	0.054192	0	0.433092	0	1.88501	0	0	0.117103	0	2.11214	2.52025	0	0
ENSMUST00000185984.1	1.7773	0	0	0	0	0	0	0	0	0	0	0.585585	0	0	0	0	0	0	0	0	0
ENSMUST00000159344.1	0	0	0	0	0	0	0	0	0	4.19111	0.212333	0	0	0	0	0	0	0	0	0	0.090148
ENSMUST00000190958.1	0	0	0	0	0.102176	0	0	0.056273	0	0.569747	0.121357	0.141628	0	0	0	0.101176	0	0	0	0	0
ENSMUST00000114202.7	0	0	0	0	0	0	0	0	0	0	0	0	0	0	0	0	0	0	0	0	0
ENSMUST00000060608.12	0	0	0	0	3.9237	0	0	1.40561	0	0	0.674727	0	3.37734	2.4206	2.49978	0	0	0	2.38894	0	0
ENSMUST00000148443.2	0.457827	1.72518	3.44608	7.56827	16.8377	7.2083	1.4448	4.45776	1.30729	7.87258	10.8075	12.1195	2.34	4.50147	3.33362	3.59547	5.86442	8.2087	6.44027	3.99568	5.1005
ENSMUST00000052332.14	0	0	0.280741	0	1.53168	1.28611	0.125649	0.111667	0	7.10812	0.007123	0	0.590945	1.07368	0	1.12363	0.691503	0	0	1.04088	0
ENSMUST00000188594.6	0	0	0	0.122052	0	0	0	0	0	0	0	0	0	0	0	0	0	0	0	0	0
ENSMUST00000188618.6	0	0	0.068413	0.692442	0.485281	1.36587	0	0.939041	0	0	1.85274	2.71725	0.403626	0.896565	0.746739	4.50507	1.10271	3.09604	0	0	11.725
ENSMUST00000189980.6	1.14087	0.068084	0.53014	0	0	0	1.22456	0	0.036434	0	0.264319	0	0	0	0	0	0	0	0.737817	0	0.18123
ENSMUST00000191493.1	1.24604	0	0	0	0.278268	0.582253	0	0	0	0	0	0	1.60273	0	0	0	0	0	0	0	0
ENSMUST00000189082.6	0	0	0	0	0	0	0	0	0	0	0	0	0	0	0	0	0	0	0	0	0
ENSMUST00000187709.6	0	0	0.759626	0	0	0	0	0	0	0	0	0	0.786092	0	0	0	0	0	0.376673	3.59519	3.10073
ENSMUST00000189649.1	0	0	0.051566	1.09695	0	0	0	0	0	0	0	0	0	0	0	0	0	0	0	0	0
ENSMUST00000185788.6	0	0	0	0	1.5062	0	0.297699	0	0	0	0.351068	0	0	0	0	0	0	0	2.67699	0.109359	1.62435
ENSMUST00000187400.6	0.767733	0	0	0	0	1.40443	0	0	0	0	0	0	0	0	0	0	0	0	0	0	0
ENSMUST00000186097.6	0	0.376562	0	0	1.42401	0	0	0	0	0	0	0	0	0	0	0	0.17155	0	3.90528	0.249606	0
ENSMUST00000190158.1	0	0	0	0	0	0	0	0	0	0	0	0	0	0	0	0	0	0	0	0	0
ENSMUST00000140485.7	2.7253	1.38964	1.02839	1.90005	4.58944	1.83258	0.549503	0.544891	0.652184	1.63648	0.840048	0.442219	3.49831	4.23443	3.34372	0.098112	0.288063	1.48833	3.96757	2.04389	3.83576
ENSMUST00000182085.7	3.81403	0.88752	3.84051	4.22117	11.1775	16.0769	0	0.604923	0	13.0573	3.01112	5.26133	18.2251	18.8075	14.4799	3.24788	1.67658	6.41107	13.205	3.23749	0
ENSMUST00000027168.11	0	3.0389	1.6517	5.02726	0.774307	1.52372	0	0.319456	0	0	0.020001	0.004819	5.28917	1.1326	5.184	1.84434	0	1.55768	2.91482	7.87507	6.45656
ENSMUST00000090293.10	0	0	0	0	0	0	0	0	0	0	0	0	1.13565	1.18505	0	0	0	0	0	1.89934	0
ENSMUST00000188511.1	2.67709	0	0	0	0	0	0	0	0	0	0	0	0	0	0	0	0	0	0	0	0
ENSMUST00000189383.1	0.685295	0	0.899831	0	2.37932	0	0	0	0	0.370908	0	0	0	0.408477	0	0	0	0.280735	0	0.6728	0.136203
ENSMUST00000127573.2	0	0.172304	0.171553	0.205552	0.558646	0.149663	0.094104	0.043713	0.669634	0.053424	0.150675	0.040959	0.038864	0.670737	0.101031	0.124073	0.049151	0.018997	0	0	0
ENSMUST00000142258.2	10.132	0	2.06608	0	5.03396	0	0	0	0	0	0	0	0	0	0	0	0	0	0	1.90479	0
ENSMUST00000132833.1	0	0	0	0	0	0	0	0	0	0	0	0	0	0	0	0	0	0	0	0	0
ENSMUST00000027165.2	0	0	0	0.267516	0	0	0	0.028575	0	2.0327	1.30436	0	0.024229	0	0.528541	0	2.75069	0.307775	0.034445	0	0
ENSMUST00000153207.1	0	0	0	0	0	0	0	0	0	0	0	0	0	0	0	0	0	0	0	0	0
ENSMUST00000124816.1	0	0	0	0	0	0	0	0	0	0	0	0	0	0	0	0	0	0	0	0	0
ENSMUST00000027164.8	10.2158	0.656454	0.376746	0.187802	0	1.1403	0	0	0	0	0	0.127699	0	0	0	0	0	0	9.44388	0.526876	0
ENSMUST00000097720.3	0	0	0	0	0	0	0	0	0	0	0	0	0	0	0	0	0	0	0	0	0
ENSMUST00000027162.11	0	0	0	0	0	0	0	0	0	0	0	0	0	0	0	0	0	0	0	0	0
ENSMUST00000102827.3	0	0	0	0	0	0	0	0	0	0	0	0	0	0	0	0	0	0	0	0	0
ENSMUST00000138768.7	0.249266	0	1.53985	0	0	0	0	0	0	0	0	0	0	0	0	0	0	0	0	0	0
ENSMUST00000075374.9	0	0	0	0	0	0.683619	0	0	0	0	0	0	0.083884	0	0	0	0	0	0	0	0
ENSMUST00000129030.1	0	0	0	0	0	0.193926	0	0	0.100464	0	0	0	0	0	0	0	0	0	0	0.269107	0.313137
ENSMUST00000188325.1	0.124397	0.152099	0.199843	0	2.10255	0	0	0	0	0	0	0	0	0	0	0	0	0	0	1.73272	1.24328
ENSMUST00000046673.10	0	0.90443	0.220494	0.602483	0	0	0	0.450452	0.259111	0	0	0.417167	0	0	0	0	0	0	1.13593	1.63866	0.685261
ENSMUST00000094906.3	0.543002	0.212027	0.182724	0.322874	1.45792	0	0.014386	0.286364	0.032391	0.04326	0	0.126173	0.21187	0	0	0.010075	0	0	0.632428	0	1.54393
ENSMUST00000126344.1	0	0	0	0	0	0	0	0	0	0	0	0	0	0	0.337968	0	0	0.130579	0	0	0
ENSMUST00000102822.8	0	0	0	0	0.125211	0.083923	0.084335	0	0	0	0	0	0	0.226012	0	0	0	0	0	0	0
ENSMUST00000075144.11	0	0	0	0	0.122335	0.081983	0.082397	0	0	0	0	0	0	0.002009	0	0	0	0	0	0	0
ENSMUST00000027112.12	0	0	0	0	0	0	0	0	0	0	0.032833	0	0	0	0.031181	0	0	0	0	0	0
ENSMUST00000114155.7	0	0.037302	0	0	0	0	0	0	0	0	0	0	0.29317	0.387756	1.60722	0	0	0	0	0	0
ENSMUST00000063594.12	0.205419	0.037155	0.049288	0.088553	0.224621	0.151166	0.1513	0	0	0.035085	0	0	0.078847	0	0.000443	0.037483	0	0	0.19385	0.087777	0.092415
ENSMUST00000114157.2	0.005715	0.000692	0.001523	0.000512	0.219155	0.147462	0.147618	0	0	0.001128	0	0	0.003285	0	1.66414	0.000433	0	0	0.002475	0.001583	0.00149
ENSMUST00000133236.7	0	0	0	2.87979	0.302522	0	0	0	6.97621	0	0	4.11314	0	1.3077	0	0	0	0	4.81097	0	0
ENSMUST00000165066.7	0.122614	3e-06	1.63641	0	1.43825	6.14243	0.000135	0	8.01996	0	0.000135	6.9e-05	0.000381	1.84038	0.000255	1.39077	6e-06	3e-06	1.4e-05	0.176057	1.95967
ENSMUST00000172416.7	0.000299	2.15251	0.000857	7.95948	13.1645	2.01514	6.49717	12.6658	0	5.17511	3.71154	3.19911	2.47402	0.000252	2.37201	2.57332	4.54372	5.32808	4.34271	8.0549	6.39213
ENSMUST00000097718.8	5.34753	2.66031	2.10811	1.9367	0	0	0	0	0	0.247777	0	1.19009	0	0	0	0	0	0.543695	4.01083	1.47461	1e-06
ENSMUST00000188100.1	0	0	0	0	0	0	0.032329	0.380083	0	0.763269	0.039604	0	0.259763	0	0.169268	0	0	0	0	0	0
ENSMUST00000137511.7	0.060499	0	0.067526	0	0.026781	4.71003	0	0	0	0	0	0	0	0	0	0	0.598341	0	0	0	0
ENSMUST00000153992.1	6.65397	20.47	10.255	31.2359	16.254	19.2126	0	0.503215	0	0	0	0	0	0	0	0	0	0.182723	11.6187	3.92279	0
ENSMUST00000190095.1	0	0	0	0	0	0	0.111797	0	0.475426	0	0	0	0	0	0	0.08048	1.51366	0	0	0	0
ENSMUST00000027111.14	2.34371	2.17896	3.62231	9.96746	14.6344	5.39543	9.2739	4.67263	11.1978	13.4824	19.3811	14.067	47.9436	56.7814	40.5089	22.1702	24.2671	17.5442	7.1034	5.71886	6.07772
ENSMUST00000187835.1	0	1.56089	0	5.42653	0	1.12768	0.160158	0	15.8422	2.46594	11.4221	9.56313	17.1687	33.0985	18.5622	4.26242	11.867	12.4485	1.33001	0	3.19531
ENSMUST00000187756.6	0	0	0	0	0	2.57671	0	0	0	0	0	0	0	0	0	0	0	0	0	0	0
ENSMUST00000168099.8	3.72227	0.806455	0	0	0	4.4709	0	5.00747	0	0	0	0	0	0	3.74352	0.722939	0	0	0	1.00422	6.32311
ENSMUST00000185847.1	0	0	0	0	0	0	0	0	0	0.743588	0	0	0	0	0	0.105451	0	0	0	0	0
ENSMUST00000186569.1	0	0	0	0.273875	0.102366	0.073237	0.354951	0.10829	0.220107	0.04424	0.101618	0.046609	0.042056	0.030251	0	0	0	0	0.060274	0	0
ENSMUST00000185827.6	0	0	0	0	0	0.979524	0	0.499787	0	0	0	0.709778	0.068441	0.149623	0.058885	0.508305	0	0.147085	0	0	1.05525
ENSMUST00000140612.1	3.6e-05	0	0	0	0	0.286497	0	0.165485	0	0	0.067721	0	0	0.264534	0	0.044255	0.080792	0	0.226731	0	0
ENSMUST00000188370.6	0	0	0.527797	0	0	0.029525	0	0	0	0	0	0	0	0	0	0	0	0	0	0	0
ENSMUST00000185732.6	0	0	0.445866	0	0	0	0	0	0	0	0	0	0.236671	0	0	0	0.152818	0.179562	0	0	0
ENSMUST00000185412.6	0	0	1.16354	0	0	0.661035	0	1.47867	0	0	0	0	0	0	0	0	0	0	0	0	0
ENSMUST00000189664.1	2.91734	0	0	0	0	0	0	0	0	0	0	0	0.80557	0	0	6.36157	0	0	0	0	0.474291
ENSMUST00000129339.7	47.8566	32.6077	51.1577	30.2566	17.6481	13.1012	9.61469	21.3439	10.0825	88.2599	60.7263	77.756	140.207	142.523	165.548	90.2061	71.5647	65.1778	62.3887	66.8314	48.8868
ENSMUST00000142062.7	0	2.99425	0	0	2.22707	0	0	0	0	0	0	1.23422	0	5.81532	3.00759	0	4.20173	1.88165	0	0	0
ENSMUST00000188524.1	100.902	159.723	92.0392	83.4094	135.523	77.2633	83.1612	186.515	89.5969	747.087	662.152	844.538	634.381	634.182	492.333	672.858	573.928	621.801	203.737	148.139	142.355
ENSMUST00000148553.1	6.76332	1.91556	2.10498	4.8732	0	0	2.15043	2.95869	6.42831	17.948	6.51556	6.24168	0	3.93924	6.13493	1.04579	18.3667	12.2169	2.83509	3.84423	7.37098
ENSMUST00000135877.7	377.861	340.429	315.624	133.052	126.285	104.501	52.0405	156.268	85.3554	889.934	723.291	785.957	1495.18	1681.6	1570.49	917.166	878.011	890.129	396.567	410.91	375.296
ENSMUST00000027108.12	0	1.32536	0	0	0	0	12.3275	4.46391	0.865381	24.1708	9.99573	1.76269	11.3635	2.08177	3.86246	11.3932	18.7499	6.20703	1.18362	6.01687	1.29116
ENSMUST00000126469.1	0	0	0	0.560636	0	0	12.6753	0.773056	1.90744	0	0	0	3.64027	0	2.61845	14.8807	1.65737	3.12077	0	0	0
ENSMUST00000174890.8	3.29619	0	6.16057	1.23557	2.66747	0	15.8763	6.4829	13.136	5.4055	9.50465	0.716076	4.34014	1.3143	1.74465	4.4739	1.28289	2.37535	0	0	1.05236
ENSMUST00000126795.2	0	0	0	0.409732	0	0	5.99648	0	0	1.13598	4.75833	0.260135	4.45979	3.69414	2.09113	6.07118	5.66444	13.4449	0	0	0
ENSMUST00000050536.13	17.6595	14.7637	18.2226	4.83156	10.4969	12.2863	2.87651	0.361308	2.76532	0.485497	0.341615	0.250335	0.339518	0	0	0	0	0	334.396	308.449	457.653
ENSMUST00000187533.1	20.9684	9.18432	20.593	0.552542	0.723536	6.2169	0.178151	0.860582	0	0	0	0	0	0	0	0	0	0	37.2387	38.5795	26.3921
ENSMUST00000114132.7	0	0	0.572557	0	0	0	0	0	0	0	0	0	0	0	0	0	0	0	0	0	0
ENSMUST00000126932.1	0	0	0	0	0	0	0	0	0	0	0	0	0	0	0	0	0	0	0	0	0
ENSMUST00000029025.8	0.196454	0.422034	0	0.279292	0.075112	0	0.411642	0.574671	0.011753	0	0	0	0.54572	0.350819	0.383862	0.134522	0.364473	0.097968	0	0	0.085285
ENSMUST00000182642.7	0	0	0	0	0	0	0	0	0	0	0	0	0.238638	0	1.46058	0	0	0	0	0	0
ENSMUST00000087374.9	0	0	0	0	0	0	0	0	0	0	0	0	0	0	0	0	0	0	0	0	0
ENSMUST00000114101.7	0	0	0	0	0	0	0	0	0	0	0	0	1.21139	0	0	0	0	0	0	0	0
ENSMUST00000146403.7	0	0	0	0	0	0	0	0	0	0	0	0	0	0	0	0	0	0	0	0	0
ENSMUST00000114103.7	0	0	0	0	0	0	0	0	0	0	0	0	0	0	0	0	0	0	0	0	0
ENSMUST00000114107.2	0	0	0	0	0	0	0	0	0	0	0	0	0	0	0	0	0	0	0	0	0
ENSMUST00000190658.6	0	0	0	0	0	0	0	0	0	0	0	0	0	0	0	0	0	0	0	0	0
ENSMUST00000097717.8	0	0	0	0	0	0.294733	0	0	0	0	0	0	0	0	0	0	0	0	0	0	0
ENSMUST00000185616.1	0	0	0	0.154671	0.065643	0.223697	0	0.035182	0.040424	0	0	0	0	0	0	0	0	0	0.363351	0	0
ENSMUST00000134704.2	0	0	0	0	0	0	0	0	0	0	0	0	0	0	0	0	0	0	0	0	0
ENSMUST00000187844.1	0	0	0	0	0	0	0	0	0	0	0	0	0	0	0	0	0	0	0	0	0
ENSMUST00000141545.2	0	0	0	0	0	0	0	0	0	0	0	0	0	0	0	0	0	0	0	0	0
ENSMUST00000090313.4	0	0	0	0	0	0	0	0	0	0	0	0	0	0	0	0	0	0	0	0	0
ENSMUST00000126954.1	0	0	0	0.07139	0.132852	0.038166	0.02228	0	0.060319	0	0	0.095264	0	0	0	0	0	0	0.032001	0.039929	0.041039
ENSMUST00000114094.2	0	0	0	0	0	0	0	0	0	0	0	0	0	0	0	0	0	0	0	0	0
ENSMUST00000027103.6	0	0.238563	0.106595	0.320656	1.67814	0	0.079544	1.15966	0.072515	0.720858	0.697228	2.4421	1.7421	1.9448	1.45558	0.502355	0.741831	0.98946	0.861882	1.5499	0.102025
ENSMUST00000148758.7	0	1.31503	0	0	0	0	0	0.130893	0	0	0	0	0	0	0	0	0	1.60909	0	0	0
ENSMUST00000128621.7	3.08922	2.39209	2.09207	2.51517	2.65091	0.083879	0	11.8868	2.77235	5.59901	5.62925	5.24505	9.96872	7.90282	10.4169	4.64241	5.5819	9.69053	4.07424	9.19815	4.65139
ENSMUST00000131478.1	0	1.81729	0	0	0	0.303935	0.141163	0.621961	3.81996	0	4.55232	0	3.15754	2.45571	5.5302	0	4.99465	7.74248	1.80905	2.6262	3.28653
ENSMUST00000123945.1	0	0	0	0	0	0	0	0	0	0	0	0	0	0	0	0	0	0	0	0	0
ENSMUST00000134454.1	2.2807	6.19571	0.015789	1.68365	0	0	0.648814	0.003201	6.31437	1.01338	9.3565	17.4509	5.16353	2.26497	0	1.48282	2.96085	2.18742	3.82019	5.4116	6.41492
ENSMUST00000027102.1	0	0	0	0	0	0	0	0	0	0	0	0	0	0	0	0	0	0	0	0	0
ENSMUST00000114086.7	9.77807	10.1381	5.58002	3.62354	11.1868	3.45361	0.016344	0.76157	2.47885	0.119024	0.114076	0	0.686576	1.56619	0.655651	0.01216	0.211764	0.135772	10.1063	12.9683	14.2616
ENSMUST00000055001.9	79.8105	90.4835	92.7577	18.7377	37.1572	17.6801	4.68667	3.15145	17.5539	0.066884	0	0.096161	6.64525	1.5425	7.87105	0.13597	2.41523	0	105.561	72.5682	76.014
ENSMUST00000135075.1	22.3335	11.8434	22.4427	7.96754	9.25331	4.36268	0	0	2.71242	0	0	0	0.67793	1.88082	0	1.09936	0.546276	0	27.5736	31.2902	26.5894
ENSMUST00000185594.6	0	0.64493	0	8.64245	1.17744	0.368225	0.266084	0	0	2.48288	0.896865	0	0	0	7.1e-05	2.38468	0.294808	1.76067	0	0	3.8279
ENSMUST00000171164.7	0	1.31249	3.9e-05	0	0	0	0.901243	0	0	0	0	1.73953	2.57143	0	0.93608	0.918395	0.694486	0	0	0	0
ENSMUST00000188855.6	0	0	0	0	0	0	0	0	0	0	0	0	0	0	0	0	0	0	0	0	0
ENSMUST00000187811.6	0	3.47786	0.594822	0.691955	0	0.446292	0.728925	0.29687	0	0	1.86	0	0	0	0	0	0	0	0.335273	10.0555	2.24537
ENSMUST00000049932.11	0	0.473656	0.042172	0.741108	0.069507	0	3.36446	1.0553	0	0	0	0	0	0	0	0	0	0	2.33338	0	0.165765
ENSMUST00000087366.10	14.3215	0	0.105327	0.158607	0.057752	1.43726	3.22779	5.02313	3.54937	3.73525	4.14677	1.5129	7.44048	6.25524	6.17494	1.53224	2.63279	2.92561	0.019376	0.055273	0
ENSMUST00000186335.6	0	0	0	0	0	0	0	0	0	0	0	0	0	0	0.24998	0	0	0	0	0	0
ENSMUST00000190876.6	0	0	0	0	3.34096	1.12925	1.80491	0	0	0	0	0	0.754729	0	0	0	2.00353	0.307456	0	0	0
ENSMUST00000190348.1	0	0	0	0	1.16598	0.750241	1.1368	0	0	0	1.38227	2.25882	0	0.725143	3.03394	0	0.526228	2.69112	0	1.32802	4.89848
ENSMUST00000187035.1	0	0	0	0.11531	0.148482	0	0.205447	0	0.092409	0.075213	0	0.079234	0	0	0	0.285619	0.046729	0.05445	0	0	0
ENSMUST00000190979.1	0	0	0.214115	0.309035	0.086058	0.311997	0.301181	0	0	0	0	0.045068	0.526231	0	0	0.387836	1.28816	0.032444	0.136843	0.15147	0.08234
ENSMUST00000114079.8	1.4247	0.705358	0.740564	10.5524	0.115532	0	3.38437	12.714	13.7784	3.6103	0.591688	2.75801	2.21982	7.60222	6.14926	1.776	6.57076	6.25538	0	0	0
ENSMUST00000053469.1	0	0	0	0	0	0	0	0	0	0	0	0	0	0	0	0	0	0	0	0	0
ENSMUST00000162806.7	0	0	0	0	0	0	0	0	0	0	0	0	0	0	0	0	0	0	0	0	0
ENSMUST00000161264.1	0	1.98964	0.678496	0	0	0	0	0	0	0	0.134575	0	0	0	0	0	0	0	0	0	0
ENSMUST00000114077.7	19.5018	7.87447	4.5494	8.22818	7.33352	7.92844	0.920175	1.07885	5.84618	0.683538	1.68045	0.870497	1.9161	3.38688	1.51568	2.60099	1.38271	0	17.8662	7.66856	5.11061
ENSMUST00000187170.6	0	0	0	0	5.51267	0	3.89664	17.466	0	0	0	2.29061	0	0	0.190866	0	4.63185	0.458696	0	0	0.127116
ENSMUST00000187638.6	0	0	0	0	0	0	0	0	0	0	1.26681	0	0	0	0	0	0	2.33156	0	0	0
ENSMUST00000094898.4	110.385	77.0481	57.1539	28.6889	16.8476	31.5939	16.4577	29.9465	19.7876	8.05053	10.4923	10.7365	16.5242	13.6416	13.1897	5.74445	10.623	6.93153	2.84378	23.0052	24.4021
ENSMUST00000063982.6	0	0	0.321516	0.081645	0.470958	0.184754	0.052843	0.114924	0.177916	0.442222	0.337171	0	0.725397	0.270865	0.346825	0.095815	0.640716	0.156619	8e-06	0	0
ENSMUST00000116133.3	0	1.59028	0	2.89756	9.76802	6.09755	3.25874	0	2.93095	0	1.40315	0	0.020588	0.058113	0.151319	0.508737	0.824465	0.123695	0	0	0
ENSMUST00000139649.7	11.1492	0	0.085573	1.64751	2.43111	1.17576	0.326593	0.231267	0.364017	0	0	0.083468	0.060631	0	0	0	0	0.120235	0.147846	0	0
ENSMUST00000097713.1	7.94614	4.85479	3.21402	7.64516	5.27164	1.77163	5.44047	10.3285	1.28023	4.17356	1.29907	3.36801	0.921697	0.222201	0.397891	1.14733	3.59961	4.27985	0.155544	8.16692	5.37612
ENSMUST00000187188.1	0	0	0	1.67218	0	6.87335	1.81082	12.0624	0	2.40096	0.403816	1.35025	0	0.281603	0.688663	0.424997	5.86615	0.154488	1.49476	0	0
ENSMUST00000140857.1	0	0	0	1.25253	2.09234	2.62462	0	0	7.10506	0.052975	0.071484	0	0	0	0	0	0.46294	0	0.05193	0	0
ENSMUST00000123225.1	0	0	0	0	0	0	0	0	0	3.06595	0	0	0	0	0	0	0	0.203674	0	0	0
ENSMUST00000134097.1	0	0	0	0.66417	14.016	0	0	7.85527	9.75162	0.458526	5.5882	0	0	0.947564	0	0	0	0.980152	0	0	0
ENSMUST00000162800.7	11.4071	12.1512	20.6522	2.54508	0.278621	4.11269	2.36477	0	0	0	0.989767	0	0	0.148998	0	0	0	0	14.2194	8.84997	12.2999
ENSMUST00000069142.11	0	0	0	0	0	0	0	1.51155	0	0	0	0	0	0	0	0	0	0	0	0	0
ENSMUST00000159896.1	0	0	0	0	0	0	0	0	1.26064	0	0	0	0	0	0	0	0	0	0.298721	0	0
ENSMUST00000159566.1	0.741716	0	0	0	0	0	0	0.495407	0	0	0	0	0	0	0	0	0	0	0	0	0
ENSMUST00000161313.1	1.26055	0.436974	0.473912	0.159447	0	0	0.107078	0	0	0	0	0.113169	0	0	0	0	0.063842	0	1.48292	0.283118	1.71638
ENSMUST00000160283.1	0	0	0	0	0	0	0	0	0	0	0	0	0	0	0	0	0	0	0	0	0
ENSMUST00000087359.5	0	0	0	0	0	0	0	0	0	2.21016	18.7886	2.6309	47.5091	21.6721	79.2012	8.00426	0.355666	0	0	0	0
ENSMUST00000161960.1	0	0	0	0	0	0	0	0	0	0	0	0	0	2.5675	0	0	0	0	0	0	0
ENSMUST00000045028.14	0	0	0	0	0	0	0	0	0	0	0	0	14.3225	16.5695	21.5507	0	1.67669	0	0	0	0
ENSMUST00000146122.1	0	0	0	0	0	0	0	0	0	0	1.94557	0	0	0	1.73565	0.636897	0	0	0	0	0
ENSMUST00000127762.1	0	0	0	0	0	0	0	0	0	0	0	0	0	0	0.626438	0	0	0	0	0	0
ENSMUST00000027089.14	0	0	0	0	0	0	0	0	0	0	0	0	6.57524	3.00938	0.593893	0	0	0	0	0	0
ENSMUST00000114064.2	0	0	0	0	0	0	0	0	0	0	0	0	4.53491	3.2954	0.542029	0	0	0	0	0	0
ENSMUST00000027090.8	0	0	0.35664	0	0	0	0	0	0	0	0	0	0	0	0	0	0	0	0	0	0
ENSMUST00000154012.1	0	0	0	0	0	0	0	0	0	0	0	0	0	0	0	0	0	0	0	0	0
ENSMUST00000061497.8	0	0	0	0	0	0	0	0	0	0.926425	6.49317	0.321427	1.10809	10.3171	2.70142	5.47248	6.11154	0.434276	0	0	2.33231
ENSMUST00000144760.2	0	0	0	0	0	0	0	0	0	0	0	0	0	0	0	0	0	0	0	0	0
ENSMUST00000148020.7	0	0	0	0	0	0	0	0	0	6.26474	2.04351	0.115906	0	0	0	1.56536	0	0	0	0	0
ENSMUST00000050047.3	0	0	0	0	0	0	0	0.061282	0	0.984695	1.5871	0.112731	1.51954	0.8634	0	0	0	0.03982	0	0	0
ENSMUST00000153330.2	0	0	0	0	0	0	0	0	0	0	0	0	0	0	0	0	0	0	0	0	0
ENSMUST00000097709.10	16.7396	31.9864	16.9815	0.468109	0.54087	0.147678	0.694216	1.76299	3.76874	11.8108	29.9289	25.2789	51.1951	51.7971	12.7673	20.8172	22.8658	24.1433	18.4458	0.104815	2.1073
ENSMUST00000169032.7	12.3403	8e-06	2.4e-05	0.136544	0.832914	0.106133	1.33479	2.67294	0.217613	0.108033	0.694648	0	31.5536	36.1878	38.6138	1.67771	4.15265	7e-05	0	10.162	23.4205
ENSMUST00000188109.6	0	0	0	0	0	0	0	0	0	0	0	0	0	0	0	0	0	0	0	0	0
ENSMUST00000188876.6	0	0	0.251692	0	0	0	0	0	0	0	0	0	0	0	0	0	0	0	0	0	0
ENSMUST00000149310.7	0	0	0	0	0	0	0	0	0	0	0	0	0	0	0	2.56716	0	0	0	0	0
ENSMUST00000186222.6	0	0	0.883532	0	0	0	0	0	0	0	0	0	0	0	0	0	0	0	0	0	6.75045
ENSMUST00000191459.1	0	0	0	0	0	0	0	0	0	0	0	0	0	0	0	0	0	0	0	0	2.21352
ENSMUST00000185317.6	1.22237	0	0.502574	2.0142	0	1.55659	6.19886	0	0	1.06298	0	0.569533	0	1.15947	0	0	1.43433	0.596831	0.782221	2.84516	11.9491
ENSMUST00000190058.6	1.79969	0.558723	0	0	2.49195	0.445069	0	5.43909	0	1.09079	0.324833	0	0	0	0	0	0.076565	0	2.47114	0	0.534683
ENSMUST00000188799.6	0	0	0	0	0	0	0	0	0	0	0	0	0.143221	8.29649	0.184037	0	0.000236	0	0	0	0
ENSMUST00000187579.1	0	0.119578	0.186375	1.99334	0.652463	0.181437	0.108569	0.070887	1.49821	0.098635	0	0.225588	0.050493	0.10809	0.088529	0	0	0.114241	0	0.095029	0
ENSMUST00000189925.6	3.4248	2.47028	4.74898	5.74447	0	4.46097	11.0887	1.0748	1.85837	0	0	0.709733	0.109472	1.21266	0	0	3.38704	2.69478	10.7239	5.94741	11.6345
ENSMUST00000081154.13	2.9702	2.17966	2.72305	1.55617	5.30967	4.645	0.997781	4.34304	4.931	1.28868	3.14235	0.633674	1.98535	2.12715	2.17646	1.25197	1.6145	1.04881	3.46519	2.53233	3.04527
ENSMUST00000186404.6	0	0	0	0.348021	5.60608	1.44029	0.262706	0	0	1.09768	0.476796	0.07836	0.216812	0.018988	0.066807	0	0.358141	0.261706	0.130648	0.07918	0.132109
ENSMUST00000185263.6	0	0	0.722357	0	0	0	0	0	0	0	0	0.373427	0	0	0	0	0	0	0	0.409889	0
ENSMUST00000097707.4	0	0	0	2.3251	0	0	0.510656	0	0	0	0	0	0	0	0	0	0	18.5393	0	0	0
ENSMUST00000190847.1	8.01479	6.52383	6.3894	4.44378	14.3145	20.8455	0	7.18478	6.15018	3.00188	0	1.07644	0	1.33002	0	1.52704	4.52867	3.59758	0.457083	11.7946	31.1686
ENSMUST00000140190.7	0	0	0	0.346492	0	0	0	0	0	0	0	0	0	0	0	0	0	0	0	0	0
ENSMUST00000027083.6	0.615509	0	0	0	0	0	0	2.40008	0	0	0	0	0	0	0	0	0	0	0	1.30143	0
ENSMUST00000027082.10	0	0	0	0	0	0	0	0	0	0	0	0	0	0	0	0	0	0	0	0	0
ENSMUST00000114027.2	0	0	0	0	0	0	0	0	0	0	0	0	0	0	0	0	0	0	0	0	0
ENSMUST00000156636.8	0	0	0.463037	0	0	0	0	0	0	0	0	0	0	0	0	0	0	0	5.68992	0	0
ENSMUST00000114017.7	0	0	0	0.596127	0	0	0	0.076934	0	0	0.052923	0	0	0	0	0	0.014101	0	0	0	3e-06
ENSMUST00000114015.7	0	0	0	0	1.58762	0	0	0	0	0	0	0	0	0	0	0	0	0	0	0	0.899856
ENSMUST00000124873.7	2.43909	1.34462	0	0	0	0	0	0	0	0	0	0	0	0	0	0	0	0	0	0	0
ENSMUST00000125844.1	0	0	0	0	0	0	0	0	0	0	0	0	0	0	0	0	0	0	0	0	0
ENSMUST00000114018.9	1.38093	2.39106	0	9.46254	11.0151	6.93575	0	0	0	0	0	0	0	0.071535	0	0	0	0	7.0531	1.43477	8.82032
ENSMUST00000024639.11	0	0	0	0	0	0	0	0	0	0	0	0	0	0	0	0	0	0	0	0	0
ENSMUST00000114013.7	0	0	0.026711	0	0	0	0	0	0	0	0	0	0.400381	0	0	0	0	0	0	7.40703	0
ENSMUST00000128673.7	0	0	0	0	0	1.21764	0	0	0	0	0	0	0	0	0	0	0	0	2.5154	0	4.40471
ENSMUST00000137807.7	0	0	0	0	0	0	0	0	0	0	0	0	0	0	0	0	0	0	0	0	0
ENSMUST00000123647.7	0	0	0	0	0	0	0	0	0	0	0	0	0	0	0	0	0	0	0	0	0
ENSMUST00000077355.11	1.1584	0.274343	0.490386	1.16788	2.86303	0.562343	0.480308	0	0.004788	0	0	0.193584	0.058143	0	0.152713	0	0	0.016069	1.33733	4.34305	1.62578
ENSMUST00000114012.7	0	1.41884	2.59069	0.00179	0	2.46922	1.60246	0	0.023506	0	0	0.84115	0.228978	0	0.744784	0	0	0.064844	6.6e-05	0	0
ENSMUST00000173855.7	0	0	0	0	0	0	0	0	0	0	0	0	0	0	0	0	0	0	0	0	0
ENSMUST00000141148.1	0	0	0	0	0	0	0	0	0	0	0	0	0	0	0	0	0	0	0	0	0
ENSMUST00000151423.8	0	0	0	1.55162	0	0	0.149678	0	0	0	0	0	0.253175	0.270939	0	0	0	0	2.47781	0	3.98231
ENSMUST00000145419.7	0	0	0	0	0	0	0	0	0	0	0	0	0	0	0	0	0	0	0	0	0
ENSMUST00000127388.7	0	0	0	0	0	0	0	0	0	0	0	0	0	0	0	0	0	0	0	0	0
ENSMUST00000174590.1	0	0	0	0	0	0	0	0	0	0	0	0	0	0	0	0	0	0	0	0	0
ENSMUST00000133522.1	0	0	0	0	0	0	0	0	0	0	0	0	0	0	0	0	0	0	0	0	0
ENSMUST00000172886.7	5.17849	0	0	0.221561	0	0	0	0	0	0	0	0	0	0	0	0	0	0	0	0	0
ENSMUST00000173778.7	0	0	0	0	0	0	0	0	0	0	0	0	0	0	0	0	0	0	0	0	0
ENSMUST00000173800.1	0	0	0	0	0	0	0	0	0	0	0	0	0	0	0	0	0	0	0	0	0
ENSMUST00000172486.1	0	2.63876	0	0	1.62004	0	2.65493	0	0	0	0	0	0.991639	0.730338	0	0	0	0	0	0	0
ENSMUST00000061620.15	0.257926	0.510788	0.423296	0.268462	0.697884	0.608939	0.007953	0	7.50381	0.031956	0.009269	0.008329	0.226996	0.328961	0.176765	0.005704	0	0.22126	4.52599	3.10645	7.37025
ENSMUST00000114008.2	0	0	0	0	0	0	0	0	0	0	0	0	0	0	0	0	0	0	0	0	0
ENSMUST00000136727.1	0	0	0	0	0	0	0	0	0	0	0	0	0	0	0	0	0	0	0	0	0
ENSMUST00000187179.1	4.04613	1.6659	6.40496	0	5.14529	0.882528	0	0	0	0	0.295312	0.275193	0	0	0	0	0	0	29.7685	13.6907	36.8104
ENSMUST00000152844.1	0	0	1.35882	0	1.41119	0	0	0	0.188486	0	0	0	0	0.020854	0.358555	0	0	0	0	0.403019	2.64343
ENSMUST00000151016.1	0	0	0	15.7592	0	0	3.64687	7.90106	25.2174	0.682667	0	5.68274	0	1.18357	0.525912	0.217815	1.1539	1.19615	0	0	0
ENSMUST00000027157.9	10.8036	14.2272	8.08754	11.507	5.26789	9.37692	5.42564	4.73084	8.93749	7.32188	2.60057	6.31507	9.70969	14.7682	7.82637	4.99785	10.3858	7.1877	31.0769	18.883	17.6704
ENSMUST00000113995.1	0	0	0.308983	3.2e-05	1.48049	0	0.43655	0.000191	0.00062	0	0	5.1e-05	2e-06	0	0	0	0	0	5.23595	2.18728	2.07998
ENSMUST00000142920.7	0	0	0.708964	0	0	0	0	2e-06	2e-06	0	0	0	0	0	0	0	0	0	0	0	0.00128
ENSMUST00000190404.1	14.769	12.1857	22.8709	5.36426	5.9083	12.3962	9.52405	2.85675	0.35508	7.19536	0	4.23997	1.21135	11.7224	7.38244	13.0601	15.2453	7.47934	11.7301	26.8762	12.8324
ENSMUST00000129190.7	3.37443	5.04815	2.64853	2.00099	3.52704	3.47651	0.342683	0.567463	1.90959	1.43157	0	0	0.993881	0.196085	0.868772	0	0	0	1.32133	3.8916	5.25328
ENSMUST00000068168.9	0	0	0	0.579326	0	0	0	0.781729	0	0	0.057435	0	0.001051	0	0.087593	0	0.382468	0	0	1.17244	0
ENSMUST00000113987.1	38.3647	30.1252	11.3566	38.8294	34.7909	33.5572	6.10626	1.83115	5.88665	0	2.79202	0.153541	1.33603	0.040045	0	0	0	0	41.7552	56.3772	57.8999
ENSMUST00000132960.1	0.286974	0.121	0	0.119051	0.706856	0.242805	0	0.798128	0	0	0	0	0	0	0	0	0.262551	0	0.073283	0	0
ENSMUST00000189846.1	0	0	0	0	1.19367	1.88475	2.99831	4.65009	0	0.079731	0.3199	0	0	0	0	0.595872	5.99423	1.04036	0	0	0
ENSMUST00000027153.5	26.9949	16.6023	16.7522	0	1.74054	2.04196	8.96929	11.2391	26.6691	83.3907	62.7411	57.5155	171.528	180.127	152.165	48.9869	55.3608	80.8899	13.4337	12.4632	19.3028
ENSMUST00000139208.1	4.1583	0	0	0	0	0	0	0	0	0	0	0	0	0	0.271133	0	0	0	0	0	1.47958
ENSMUST00000186202.6	0	0	0	0	0	0	0	0	0	0	0	0	0	0	0	0	0	0	0	0	0
ENSMUST00000027151.11	0	0	0	0	0	0	0	0	0	0	0	0	0	0	0	0	0	0	0	0	0
ENSMUST00000119429.7	0	0	0	0	0	0	0	0	0	0	0	0	0	0	0	0	0.104977	0	0	0	0
ENSMUST00000150542.1	0	0	0	0	0	0	0	0	0	0	0	0	0	0	0	0	0	0	0	0	0
ENSMUST00000120415.7	0	0	0	0	0	0	0	0	0	0	0	0	0	0	0	0	0	0	0	0	0
ENSMUST00000160100.1	0	0	0	0	0	0	0	0	0	0	0	0	0	0	0	0	0	0	0	0	0
ENSMUST00000186346.1	0	0	0	0	0	0	0	0	0	0	0	0	0	0	0	0	0	0	0	0	0
ENSMUST00000151328.2	0	0	0	0	0	0	0	0	0	0	0	0	0	0	0	0.160778	0	0	0	0	0
ENSMUST00000027149.11	10.6048	0	0.196441	5.97918	6.37249	12.0228	0.035067	0.495009	0	0.036007	0.08166	0	0	0.055739	0.140198	0	0.021038	0.796852	8.43869	2.73397	3.68305
ENSMUST00000113979.9	0	6.05347	3.62784	0	0	0	0	0	0	0	0	0.252918	1.22158	0.897556	0.982851	0.546182	0	0	9.21738	8.3722	4.88411
ENSMUST00000119559.7	0	0	9.43557	0	0	2.04747	1.42565	0	18.8942	7.92804	15.0168	7.75428	18.7727	34.98	40.9317	18.3462	8.33328	6.67904	51.8414	21.337	75.5279
ENSMUST00000133508.1	0	0	0	0.244383	0	0	0	0	0	0	0	0	0.635062	0.661575	0	0	0	0	0	0	0
ENSMUST00000149996.1	2.40517	0	2.17244	0	0	0	0	0	0	0	0	0.110677	0	0	0	0	0	0	0	0	4.46212
ENSMUST00000189210.1	0	0	0	0	0	0	0	0	0	0.044488	1.58335	0	0	0.182576	0.148063	0	0	0	0	0	0
ENSMUST00000027144.7	0.388444	0.671634	0	1.15294	1.48551	0	0	0	0	0	0	0	0	0	0	0	0	0	0.866405	0.066596	0.31151
ENSMUST00000119142.7	0.33019	0	0.19235	0.04324	0	0.157061	0	0	0.060784	0	0	0	0	0	0	0	0	0	0.993558	0	0.509013
ENSMUST00000121473.7	4.7e-05	0.199687	0	0	0	0	0	0	0	0	0	0	0	0	0	0	0	0	6e-06	0	0
ENSMUST00000153432.1	2.92286	0.798985	5.7052	0	0.202617	0	0	0	0	0	0	0	0	0	0	0	0	0	1.35208	5.63612	5.40925
ENSMUST00000131148.1	0	0	0	0	0	0	0	0	0	0	0	0	0	0	0	0	0	0	0	0	0
ENSMUST00000126682.1	0	0	0	0	0	0	0	0	0.203419	0	0	0	0	0	0	0	0	0	0	0	0
ENSMUST00000027146.8	1.19259	0.497215	0.464987	0.054731	0.606829	1.27979	0.055137	0	0.904245	0.118076	0	0.012329	0	0	0.029375	0	0	0	1.11218	1.12168	1.56841
ENSMUST00000190771.6	0.944027	0	0	0	0	0	0	0	0	0	0	0	0	0	0	0	0.334471	0	0.932167	0.547163	0
ENSMUST00000187184.6	0.250302	0	0	0	0	0	0	0	0	0	0	0	0	0	0	0	0	0	0.386852	0	0
ENSMUST00000190855.6	0	0	0	0	0	0	0	0	0	0	0	0	0	0	0	0	0	0	0	0	0
ENSMUST00000188110.6	0	0	0	0	0	0	0	0	0	0	0	0	0	0	0	0	0	0	0.008857	0	0
ENSMUST00000191262.6	0	0	0	0	0	0	0	0	0	0	0	0	0	0	0	0	0.525966	0	0.344874	0	0
ENSMUST00000190016.1	0	0	0	0	0	0	0	0	0	0	0	0	0	0	0	0	0	0	0	0	0
ENSMUST00000187870.1	0	0	0	0	0	0	0	0	0	0	0	0	0	0	0	0	0	0	0	0	0
ENSMUST00000188919.1	0	0	0	0	0	0	0	0	0	0	0	0	0	0	0	0	0	0	0.08963	0	0
ENSMUST00000187159.6	0	0	0	0	0	0	0	0	0	0	0	0	0	0	0	0	0	0	0	0	0
ENSMUST00000190833.6	0	0	0	0	0	0	0	0	0	0	0	0	0.519695	0	0	0.964564	0	0.915932	5.20982	0	0
ENSMUST00000065425.11	0	0	0	0	0	0	0	0	0	0	0	0	0	0	0	0	0	0	0	0	0
ENSMUST00000113940.3	1.1327	1.64743	0.396063	0	0	0	0	0	0	0.031113	0	0	0	0	0	0	0	0	12.1647	9.06183	8.374
ENSMUST00000161131.2	0	0	0.584241	0	0	0	0	0	0	0	0	0	0	0	0	0	0	0	0.28751	0.398118	0.311465
ENSMUST00000161310.7	0	0	0.822257	0	0	0	0	0	0	0	0	0	0	0	0	0	0	0	0	0.32556	0
ENSMUST00000191569.1	0	0	0	0.219579	0	0	0	0	0	0	0	0	0	0	0	0	0	0	0	0	0
ENSMUST00000053922.11	0.456888	0.912724	0.965783	0.650049	1.06142	0	0	0	0	0	0	0	0	0	0	0	0	0	0.628213	0.991363	0
ENSMUST00000159205.1	0.123738	0	0.529622	0	0	0	0	0	0.133517	0	0	0	0	0	0	0	0	0	0	0	0
ENSMUST00000161937.1	0	0	0	0	0	0	0	0	0	0	0	0	0	0	0	0	0	0	0	0	0
ENSMUST00000162182.1	0	0	0	0	0	0	0	0	0	0	0	0	0	0	0	0	0	0	0	0	0
ENSMUST00000027393.7	10.3867	11.0425	8.5894	3.19073	3.40064	3.18522	2.47791	6.59765	2.27948	2.88225	0.94026	1.43986	3.23231	1.88409	2.21551	2.57481	2.60484	2.08576	7.61834	4.49812	3.17721
ENSMUST00000087268.6	2.29344	2.28368	1.057	1.11841	0.021908	0.037882	0.189323	0.013872	0.261545	0.011691	0	0.023857	0	0	0	0	0	0	3.80728	3.22363	5.91438
ENSMUST00000188752.1	2.4804	0	0	0	0	0	0.483595	0	0	0	0.132046	0	0	0	0	0	0	0	0	0	0
ENSMUST00000187097.6	0	0	0	0	0	0	0.786413	0	0	0	0	0	0	0	0	0	0	0	0	0	0
ENSMUST00000191520.1	0	0	0	0	0	0	0	0	0	0	0	0	0	0	0	0	0	0	0	0	0
ENSMUST00000189102.1	0	0	0	0	0	0	0	0	0	0	0	0	0	0	0	0	0	0	0	0	0
ENSMUST00000027384.5	0.693165	1.68788	1.0957	0.27171	0.523428	1.35339	2.55994	2.69894	3.09939	4.96	4.0896	0.086807	1.76801	2.60547	1.54455	0.699729	2.82765	2.60189	9.55991	0.296914	5.18539
ENSMUST00000187982.1	0	0	0	0	0.246088	0.211517	0	0	0	0	0	0	0	0.029323	0	0	0	0	0.349822	0.073438	0.377694
ENSMUST00000148077.7	0	0	0	0	0	0	0	0	0	0	0	0	0	0	0	0	0	0	0	0	0
ENSMUST00000155769.7	38.5807	11.327	27.6425	1.52722	5.39165	0	0	3.60993	1.42222	0	0	0	0	0	0	0	0	0	0	3.18037	4.05753
ENSMUST00000136443.1	0	0	0	0	0	0	0	0	0	0	0	0	0	0	0	0	0	0	0	0	0
ENSMUST00000154855.1	0	0	0	6.10729	2.72629	0.317855	0	0	0	0	0	0	0	0	0	0	0	0	0	0	0
ENSMUST00000188894.6	0	0	0	0.96677	0	0.113156	0	0.222624	0	0.060613	0	0	0.214128	0.198841	0	0.101758	0.034746	0	0	0	0
ENSMUST00000188674.6	0	0	0	0	0	0	0	0	0	0	0	0	0	0	0	0	0	0	0	0	0
ENSMUST00000189821.6	0	0	0	0	0	0	0	0	0	0	0	0	0	0	0.026264	0	0	0	0	0	0
ENSMUST00000187938.6	0	0	0	0	0	0	0	0	0	0	0	0	0	0	0	0	0	0	0	0	0
ENSMUST00000190780.6	0	0.393391	0	0	0	0	0	0	0	0	0	0	0	0	0	0	0	0	0	0	0
ENSMUST00000055226.12	0	0	0	0	0	0	0	0	0	0	0	0	0	0	0	0	0	0	0	0	0
ENSMUST00000186129.6	0	0	0	0	0	0	0	0	0	0	0	0	0	0	0	0	0	0	0	0.181049	0.056418
ENSMUST00000185408.6	0.946229	0.990381	0.894601	3.53906	0.992209	5.26811	0.178431	5.88339	0	0.232106	0.265224	0.030265	19.7448	8.17396	7.61952	1.7508	0.220406	0	0.788782	4.384	1.68625
ENSMUST00000186575.1	0	0	0	0	0	2.54276	0	0	0	0	0	0	0	0	0	0	0	0	1.20681	1.16857	0
ENSMUST00000187627.1	1.22819	0.994059	0.058909	0.449534	1.49179	0	0	0.642336	0	0	0	0	0	0	0	0	0	0	0	1.49585	0.790647
ENSMUST00000186985.1	0	0	0	0	0	0	0	0	0	0	0	0	0	0	0	0	0	0	0	0	0
ENSMUST00000188092.1	0	0	0	0	0	0	0	0	0	0	0	0	0	0	0	0	0	0	0	0	0
ENSMUST00000189160.1	0	1.31523	0.062502	0.448074	0.292278	0.26144	0.738979	0	0	0.316312	0.109851	0.124629	0	0.018897	0	0	0.077898	0.046323	0	1.06778	0
ENSMUST00000186613.1	0	0	0	0	0	0	0	0	0	0	0	0	0	0	0	0	0	0	0	0	0
ENSMUST00000186940.6	0	2.26063	0.146303	0	0	0	0.349035	0	0	0	0	0	0	0	0	0	0	0	0	0	0
ENSMUST00000186879.1	0	0	0	0	0	0	0.06403	0	0	0	0.069143	0	0.455584	0.04133	0	0	0	0	0	0	0
ENSMUST00000186736.1	0	0	0	0	0	0	0	0	0	0	0	0	0	0	0	0	0	0	0	0	0
ENSMUST00000048860.8	3.91032	2.69496	0.256752	7.79364	9.56424	10.8256	20.3456	22.532	15.3224	37.9002	15.8219	15.4171	37.471	27.392	23.7405	22.8891	26.9738	21.3223	4.51628	0.097138	2.74894
ENSMUST00000134840.7	37.4119	43.7535	41.6141	1.30325	9.5992	2.64171	0	0	2.54026	0	0	0	0	0	0	0	0	0.371888	44.3662	45.6727	74.9077
ENSMUST00000129458.1	0	0	0	0	0	0	0	1.83106	0	0	0	0	0	0	0	0	0	0.695515	0	0	0
ENSMUST00000027381.12	264.333	316.181	514.168	72.2975	89.3512	33.3812	26.0239	9.02662	0	17.3611	9.74899	11.0344	3.25695	8.24186	7.16565	0.391931	6.8593	0.813845	555.993	442.084	502.383
ENSMUST00000097698.4	166.058	119.714	69.6715	1.1097	0	14.4446	10.0686	3.10614	14.3007	0.956392	1.17804	0	1.11059	0	0	0	0	0	214.385	186.855	144.798
ENSMUST00000027380.11	12.6462	7.94371	4.18874	7.23164	9.11589	6.98296	1.53184	0.140441	3.07198	0.040206	0	1.2532	0	0	0	0	0	0	16.7389	14.1281	12.6747
ENSMUST00000141783.1	0.982598	0	3.04081	2.70747	0	0	0	0	0	0	0	1.46909	0	0	0	0	0	0	5.9536	4.00249	4.02227
ENSMUST00000027379.8	13.8887	7.3372	5.6762	1.66193	4.59269	4.85127	4.12698	1.50392	5.08256	0.044166	3.48207	1.72331	7.64033	8.53019	7.83866	5.58254	6.24958	5.83669	11.1668	23.572	24.9332
ENSMUST00000047786.5	4.27635	1.88493	1.44255	1.31832	2.08634	0.714491	0	0	0.434865	0	0.065892	0	0	0	0	0.098205	0.016743	0.003531	4.5013	6.98796	5.48973
ENSMUST00000145868.7	0	0	0	0	0	0	0	0	0	0	0	0	0	0	0	0	0	0	0	0	0
ENSMUST00000133123.7	0	0	0	0	0	0	0	0	0	0	0	0	0	0	0	0	0	0	0	0	0
ENSMUST00000152814.7	0	0	0	0	0	0	0	0	0	0	0	0.207522	0	0	0	0	0	0	0	0	0
ENSMUST00000156797.7	0	0	0	0	0	0	0	0	0	0	0	0	0	0	0	0	0	0	0	0	0
ENSMUST00000136498.7	0	0	0	0	0.652383	0.332779	1.45686	1.41767	0.138118	0	0.409354	0	0.056634	0.068491	0.082599	0.327386	0.461282	0	0.436585	0	0
ENSMUST00000047615.14	13.6065	1.63919	2.35143	0	7.17633	0	0	0	0	0	0	0	0	1.06847	0	0	0	0	19.238	22.4793	15.8328
ENSMUST00000152225.1	0	9.41271	4.80211	4.28682	4.43622	7.73495	1.86444	0	0.090282	0.412197	2.22607	0.86532	8.88893	5.9836	7.24007	4.79205	1.5155	2.37538	0	2.32547	3.32233
ENSMUST00000150725.7	0	0	0	1.3015	0.334019	0	0.2586	0	0	0	0	0	0	0.056089	0	0	0	0	0	0	0
ENSMUST00000126832.1	15.1859	0	5.55944	6.84109	25.8072	0.827623	0.731111	0	0.285816	0	0	0	6.53788	2.15943	4.78755	2.0983	0	2.57306	7.38068	33.5009	0
ENSMUST00000053499.4	0	0	0	0	0.860361	0.816794	0.022595	0	0	0	0.647856	0	0	0	0	0	0	0	0	0	0
ENSMUST00000059980.9	68.9948	65.6281	71.8859	318.656	233.461	219.026	479.072	584.583	529.923	868.465	885.913	918.572	418.604	357.501	368.356	927.486	638.749	631.691	56.5648	45.613	39.7367
ENSMUST00000047328.10	0	0	0	0	0	0	0	0	0	2.30671	0	0	0	0	0	0	0	0	0	0	0
ENSMUST00000120564.1	0	0	0	4.6101	1.43225	7.81878	0	0	0	0	2.89568	0	0	0.117408	0	0	0	0	0	0	0
ENSMUST00000155703.1	0	0	0	0	0	0	0	0	0	0	0	0	0	0	0	0	0.105547	0	0	0	0
ENSMUST00000027377.8	0	0	0	0	0	0	0	0	0	0	0	0	0	0	0	0	0	0	0	0	0
ENSMUST00000137339.1	0.443824	0	0	0	0	0	0	0	0	0	0	0	0	0	0	0	0.048971	0	0	1.12077	0
ENSMUST00000027374.6	0	0	0	0	0	0	0	0	0	0	0	0	0	0	0	0	0	0	0	0	0
ENSMUST00000169786.7	7e-06	0	0	0	0	0	0	0	0	0	4e-06	5e-06	0	0	0	0	1e-06	0	0	0	0
ENSMUST00000187584.6	1e-06	0	0	0	0	0	0	0	0	0	3e-06	2e-06	3.6e-05	0	0	0	0	5e-06	0	0	0
ENSMUST00000191104.6	0.053157	0	0	0	0	0	0	0	0	0	0.356851	0.366979	2.05763	1.37922	3.08183	0.048956	0.301161	0.412554	0	0	0
ENSMUST00000187691.6	0	0	0	0	0	0	0	0	0	0	0	0	0.553886	1.60137	0.845679	0.050278	0.745193	0.474448	0	0	0
ENSMUST00000185702.6	0	0	0	0	0	0	0	0	0	0	0	0	0	0	0	0	0	0	0	0	0
ENSMUST00000185331.6	0	0	0	0	0	0	0	0	0	0	0	0	0	0	0	0	0	0	0	0	0
ENSMUST00000189228.1	0	0	0	0	0	0	0	0	0	0	0	0	0	0	0	0	0	0	0	0	0
ENSMUST00000191527.6	0	0	0	0	0	0	0	0	0	0	0	0	0	0	0	0	0	0	0	0	0
ENSMUST00000185264.6	0	0	0	0	0	0	0	0	0	0	0	0	0	0	1.50121	0	0	0	0	0	0
ENSMUST00000185529.1	0	0	0	0	0	0	0	0	0	0	0	0	0	0	0	0	0	0	0	0	0
ENSMUST00000191367.1	0	0	0	0	0	0	0	0	0	0	0	0	0	0	0	0	0	0	0	0	0
ENSMUST00000188942.1	0	0	0	0	0.076914	0	0	0	0	0	0	0	0	0	0	0.045573	0	0	0	0	0
ENSMUST00000191264.6	0	0	0	0	0	0	0	0	0	0	0	0	0.263898	0.129435	0	0	0	0	0	0	0
ENSMUST00000186381.6	0	0	0	0	0	0	0	0	0	0	0	0	0	0	0.250869	0	0	0	0	0	0
ENSMUST00000189571.1	0	0	0	0	0	0	0	0	0	0	0	0	0	0	0	0	0	0	0	0	0
ENSMUST00000190389.6	0	0	0	0	0	0	0	0	0	0	0	0	0	0	0	0	0	0	0	0	0
ENSMUST00000187281.6	0	0	0	0	0	0	0	0	0	0	0	0	0	0	0	0	0	0	0	0	0
ENSMUST00000188436.1	0	0	0	0	0	0	0	0	0	0	0	0	0	0	0	0	0	0	0	0	0
ENSMUST00000191204.6	0	0	0	0	0	0	0	0	0	0	0	0	0	0	0	0	0	0	0	0	0
ENSMUST00000188208.1	0	0	0	0	0	0	0	0	0	0	0	0	0	0	0	0	0	0	0	0	0
ENSMUST00000190599.1	0	0	0	0	0	0	0	0	0	0	0	0	0	0	0	0	0	0	0	0	0
ENSMUST00000080167.10	0	0	0	0	0	0	0	0	0	0	0	0	0.101266	0	0.879876	2.37824	0	0	1.76807	0	0
ENSMUST00000127134.1	0	0	0	0	0	0	0	0	0	0	0	0	0	0	0	0	0	0	0	0	0
ENSMUST00000027372.7	0	0	0	0	0	0	0	0	0	0	0	0	0	0	0	0	0	0	0	0	0
ENSMUST00000106899.3	0	0	0	0.349817	0	0.305065	0	0.093626	0	0.008547	0.24186	0.16387	0.035477	0.033704	0.56343	0.133311	0.112738	0.168794	0.304103	0.113666	0
ENSMUST00000190313.1	0	0	0	0	0	0	0	0	0	0	0	0	0	0	0	0	0	0	0	0	0
ENSMUST00000053389.4	0	0	0	0	0	0	0	0	0	0	0	0	0.65498	1.59333	2.54235	0	0	0	0	0	0
ENSMUST00000185733.1	0	0	0	0	5.88999	5.04155	0	0	0	0	0	0	0	1.35514	0	0	0	0	0	0	0
ENSMUST00000113820.8	65.1731	89.8134	76.8546	177.826	131.474	202.055	217.595	115.158	147.537	222.851	197.179	148.478	702.636	744.756	769.732	182.634	137.4	179.666	245.277	131.529	153.175
ENSMUST00000006467.13	262.91	129.365	107.276	88.3821	125.266	177.09	65.9202	33.8639	26.0298	27.8842	22.1738	62.8353	458.351	501.301	617.956	65.0888	62.0586	96.1879	181.152	130.374	161.655
ENSMUST00000113819.1	0	0	0	0	0	0	0	0	0	0	3.80705	0	0	3.38349	31.3982	11.3767	1.11705	0	0	0	0
ENSMUST00000077985.3	0	0	0	0	0	0	0	0	0	0	0	0	0	0	0	0	0	0	0	0	0
ENSMUST00000006462.13	19.4478	116.69	78.8586	28.6155	14.4962	17.0716	25.8603	26.9756	32.0433	44.0647	112.212	34.1219	59.0445	96.2015	119.058	81.9136	96.4535	79.2933	8.70321	13.0869	19.3588
ENSMUST00000186833.1	0	0	0	0	0	0	0	0	0	0	0.096214	0.130452	0	0.135203	0.155645	0	0.085371	0	0	0	0
ENSMUST00000178235.7	63.8965	19.5192	30.7085	5.19606	27.584	20.2449	13.4598	14.8246	1.58886	24.2953	13.6662	58.3095	51.7677	36.749	60.4469	20.0172	24.2893	53.1859	11.5988	17.1638	0
ENSMUST00000187046.1	0	0	0	0	0	0	0	0	0	0	0	0	0	0	0	0	0	0	0	0	0
ENSMUST00000191258.1	0	0	1.1635	0	1.23917	1.20266	0.198822	0	0	0	0.72272	0.085183	0	0.011831	0.49422	0	0	0	0	0	0
ENSMUST00000190008.1	0	0	0	0	0	0	0	0	0	0	0	0	0	0	0.876479	0	0	0	0	0	0
ENSMUST00000113805.7	218.076	100.486	138.66	73.3566	48.0192	73.8787	22.2011	18.3062	29.3949	13.9122	41.8347	66.8116	140.623	154.663	160.579	48.7822	48.1047	37.1173	166.129	145.54	121.371
ENSMUST00000027370.12	0.000122	0	2.65466	0.012643	0	0	0	0	0	0	0	0	0	0	0	0	0	0	5.1197	0	0
ENSMUST00000129219.1	0	0	0	0	0	5.00197	0.173511	0	0	0	0	0	0	0	0	0	2.81706	0	0	0	0
ENSMUST00000138620.1	0	0	0	0	0	0	0	0	0	0	0	0	0	0	0	0	0	0	0	0	0
ENSMUST00000087226.10	0	0	0	0	2.34894	0.084079	0	0	0.001373	0	0	0	0	1.42424	0	0	0	0.698731	7.29276	0	0
ENSMUST00000152492.1	0	0	0.51729	0	0	0	0	0	0	0	8.10231	0	0	0	0	0	0	0.170821	0	0	0
ENSMUST00000087225.5	5.9215	4.43803	0	0.216275	0	0	0	0	1.41558	5.12889	0.108162	1.53889	0.042952	0	2.4399	3.54258	0.736881	0	0.001036	6.29923	2.9896
ENSMUST00000190398.1	0	0.067313	0.04631	0	0.197653	0	0	0	0	0	0	0	0	0	0	0	0	0	0	0.532008	0
ENSMUST00000016309.15	75.1324	96.3177	74.2457	77.8324	107.607	118.578	34.5834	31.1078	20.62	32.8281	12.5592	16.5708	51.1783	46.1173	56.805	29.3715	16.5537	19.7124	138.42	169.354	173.676
ENSMUST00000152603.7	0	0	0.268303	0	0	0	0	0	0	0	0	0	0	0	0.368434	0	0	0	0	0	0.1558
ENSMUST00000135384.7	0	0	0	0	0	0	0	0	0	0	0	0	0.35503	0	0.277883	0	0	0	0	0	0
ENSMUST00000113796.7	0	0	0	0.064311	0.130939	0.084511	0	0	0	0	0	0	0.012134	0	0	0.054869	0	0	0.036247	0	0.023082
ENSMUST00000128505.1	0	0	0	0	0	0	0	0	3.03689	0	0	0	0	0	0	0	0	0	0	0	0
ENSMUST00000154859.1	0	0	0	0	0	0	0	0	0	0	0	0	0	0	0	0	0	0	0	0	0
ENSMUST00000130763.7	0	0	0	0	0	0	0	0	0	0	0	0	0	0	0.826316	0.400593	0	0	2.69446	0	0
ENSMUST00000141560.1	0	0	8.82313	0	0	3.10974	0.883531	0	0	0	0	0	0	0	0	0	0	0	2.88777	0	1.7563
ENSMUST00000097697.7	0	0	0	0	0	0	0	0	0	0	0	0	0	0	0	0	0	0	0	0	0
ENSMUST00000128445.7	0	0	0	0	0	0	0	0	0	0	0	0	0	0	0	0	0	0	0	0	0
ENSMUST00000191010.1	0	0	0	0.112353	0	0.127109	0	0	0	0	0	0	0	0	0	0	0.124036	0	0	0	0
ENSMUST00000186688.1	0	0	0	0	0	0	0	0	0	0	0	0	0	0	0	0	0	0	0	0	0
ENSMUST00000187516.6	0	0	0	0	0	0	0	0	0	0	0	0	0	0	0	0	0	0	0	0	0
ENSMUST00000147233.7	0	0	0	0	0	0.742177	0	0	0	0	0	0	0	0	0	0	0	0	0	0	0
ENSMUST00000027368.5	0	0	0	5.49218	3.36158	3.57738	3.83609	5.38648	0.098033	0.117276	0.264457	0	0.052753	0.189541	0.241803	0.078914	0.401736	0.041716	0	0.292924	0
ENSMUST00000131511.7	0	0	0	0	0	0	0	0	0	0	0	0	0	0	0	0	0	0	0	0	0
ENSMUST00000136786.7	0	0	0	0	0	0	0	0	0	0	0	0	0	0	0	0	0	0	0	0	0
ENSMUST00000135137.1	0	0	0	0	0	0	0	0	0	0	0	0	0	0	0	0	0	0	0	0	0
ENSMUST00000155865.1	0	0	0	0	0	0	0	0	0	0	0	0	0	0	0	0	0	0	0	0	0
ENSMUST00000133896.7	0	0	0	0	0	0	0	0	0	0	0	0	0	0	0	0	0	0	0	0	0
ENSMUST00000127487.1	0	0	0	0	0	0	0	0	0	0	0	0	0	0	0	0	0	0	0	0	0
ENSMUST00000149166.7	0	0	0	0	0	0	0	0	0	0	0	0	0	0	0	0	0	0	0	0	0
ENSMUST00000134189.1	0	0	0	0	0	0	0	0	0	0	0	0	0	0	0.607518	0	0	0	0	0	0
ENSMUST00000027367.13	9.8888	12.0755	11.8356	7.17265	12.4108	15.3209	0.807311	1.41346	3.72444	0.512452	0.750636	2.5454	11.6829	15.443	12.985	0.547259	1.69774	1.12898	11.8233	16.0402	14.1964
ENSMUST00000141175.1	0	0	0	0	0	0	0	0	0	0	0	0	0	0	0	0	0	0	0	0	0
ENSMUST00000152659.1	0	0	0	0	0	0	0	0	0	0	0	0	0	0	0	0	0	0	0	0	0
ENSMUST00000027366.12	45.5766	31.6884	25.3343	30.4658	35.6495	48.9615	15.3856	4.13855	12.4296	0.079895	0.225543	2.52008	0	0.157935	0	0.461354	0	0.057183	30.2057	46.9864	33.3854
ENSMUST00000159749.1	0	0	0	0	0	0	0	0	0	0	0	0	0	0	0	0	0	0	0	0	0
ENSMUST00000161087.1	19.0284	7.57017	5.78467	5.30331	0	1.9421	0	0	7.63872	0	0	0	0	0	0	0	0	0	13.4642	3.21987	3.18618
ENSMUST00000163018.1	0	0	0	0	0	0	0	0	0	0	0	0	0	0	0	0	0	0	0	0	0
ENSMUST00000044260.10	50.3028	41.6625	24.0053	44.9247	52.664	54.9112	54.9639	31.4352	41.3021	12.1196	8.4664	15.3462	3.51542	3.91005	3.09986	15.1714	17.0383	20.6526	25.9079	20.6974	23.0968
ENSMUST00000189257.6	0	0.126431	0	27.0484	24.88	10.5465	12.2179	6.06714	0	0.361076	0.425701	0.121553	0	0	0.047435	0	0	0	4.82609	2.7e-05	0.539299
ENSMUST00000188012.6	0.654487	4.00992	0.472828	0.365582	0.423035	0.451092	0.819325	1.11164	0	0	0	0	0.043901	0	0	0.063845	0.621813	0.610462	0	1.11331	3.68563
ENSMUST00000191058.6	0.162438	0	0.05887	0.085628	0.249088	0.517835	0.54048	0.116129	0.961862	0.472312	0.321802	0.051672	0.028793	7.02764	0.016454	0.016637	0.04436	0.05863	0.097831	0.22119	0
ENSMUST00000186282.6	1.58069	0	0	4.34241	11.82	9.96223	2.61748	0.35339	0.81762	0.29964	0	1.77974	0	0	0	0.686353	0	0.491715	0	0.595041	2.35317
ENSMUST00000190592.1	0	0	0	0	0	0	0	0	0	0	0	0	0	0	0	0	0	0	0	0	0
ENSMUST00000187590.1	0	0	0	1.75707	0	0	0	0	0	4.62433	1.25897	0	0	0	0	0.789436	0	0	1.5452	0	0
ENSMUST00000087215.6	5.97959	5.08164	2.49467	15.9606	12.3009	21.7577	18.4678	22.5445	10.0391	12.1081	4.56902	17.2497	22.9801	23.538	23.322	8.12374	13.4959	16.0133	15.2051	18.3729	15.1212
ENSMUST00000137100.1	0	0	0	0	0	0	2.7717	0.267939	0	0	0	0	0	0	0	0	0	0	0	0	0
ENSMUST00000147810.1	0	0	0	0	0	0	3.53925	0	0	0	0	0	0	0	0	0	0	0	0	0	0
ENSMUST00000141412.7	0	0	0.467148	0	1e-06	0	1.15106	0	0	0	0	0	0	0	0	0	0	0	0	0	0
ENSMUST00000113749.7	0	0	0.505057	0.37228	4.67972	6.04998	11.0572	3.7565	10.1407	0	1.24018	0	0	0	0	3.7675	2.1165	0	0	0	0
ENSMUST00000067916.12	0	0	0.631627	11.2381	6.04998	6.09835	1.07814	5.24347	2.35511	0.945809	0.488572	2.2197	0.086227	0	0	0	0.073794	2.66448	0	0	0
ENSMUST00000113745.7	0	0	0	0	0	0	0	0	0.127114	0	0	0	0	0	0	0.163086	0	0.067709	0	0	0
ENSMUST00000113747.7	0	0	0	11.9862	0	2.71372	2.68732	6.63638	8.06746	3.80703	0.77665	0	0	0	0.090971	2.63895	1.64976	1e-05	0	0.295951	0.401445
ENSMUST00000113750.7	0	0	0	0	0	0.636301	1.22133	0	0	0	0	0	0	0	0.101868	0	0	0	0.05916	0.330955	0.450018
ENSMUST00000185411.1	0	0.128766	0	0.196731	0.279306	0.286836	0.170449	0.281986	0.132117	0.070432	0.148374	0.071644	0	0.056156	0	0.214178	0.195786	0.048596	0.084857	0.103658	0
ENSMUST00000027362.13	0	0	0	0	0.705686	0	0	0	0	0	0	0	0	0	0.03405	0	0	0	0	0.110293	0.148921
ENSMUST00000152707.7	0	0	0	0	0	0	0	0	0	0	0	0	0	0	0.030107	0	0	0	0	0.097225	0.131536
ENSMUST00000189956.1	0	0	0	6.96199	3.26684	4.91602	17.5952	2.04261	22.8013	0.73145	0	2.29879	0	0	0	0.828424	1.81445	1.67264	0	0	0
ENSMUST00000135111.1	0	0.644787	0	12.3463	0.290721	0.30375	4.64775	7.45861	16.1396	1.58498	0.389978	8.88397	0	0	0.147312	0	0	0	0	0	1.47243
ENSMUST00000113737.7	0	0.64138	0	1.79636	0.76386	0.738398	0.676049	0.154299	2.04514	0.53732	0.291517	0.91614	0	0.068051	0.553656	0	0	0	0	0	0
ENSMUST00000027315.13	0	0	0	3.90067	0	0	2.76375	0	2e-06	0	0	0	0.109534	0.059992	0.005667	0	0	0	3.41023	3.88798	1.93116
ENSMUST00000066986.12	0	0.352931	0	7.38012	9.41409	8.52246	2.64051	1.66331	1.21778	0	0.727644	1.30044	0.858364	1.35365	1.54148	1.22569	3.31592	1.5302	0	1.37253	1.43584
ENSMUST00000156613.7	0	0	0.216867	0	0.662975	0	0	0	0	0	0	0	0	0	0	0	1.3116	0	0.0338	0.752437	0
ENSMUST00000127921.1	1.36684	0.682994	0.755206	0	0	0	0	0	0.719289	0	0	0	0	0	0	0	0	0	0	1.95502	0
ENSMUST00000136865.7	0	0	0	0	0	1.59621	0.752503	0	0	0	0	0	0	0	0	0.038795	0	0.038417	0.120211	0	0.701729
ENSMUST00000130112.1	1.10623	0.07582	0.096294	1.2641	0.061543	2.04942	0	0	0.041522	0.062545	0	0.345297	0	0	0	0.041147	0.237025	0.040705	0.599188	0	0
ENSMUST00000147011.2	0	0	0	0	0	0	0	0	0	0	0	0	0	0	0	0	0	0	0	0	0
ENSMUST00000113733.9	0	0	1.36797	3.62154	3.59737	2.12527	1.38281	11.301	1.31672	1.22988	0.627042	5.80881	12.6422	9.77085	8.49682	6.93611	2.94116	10.2473	0.006514	0.287304	0.303983
ENSMUST00000027358.10	0	0	0	0.809426	0	0	0	3.59662	1.77915	1.0979	2.00483	0	4.64555	1.94082	0.399402	1.0364	0	0.274853	0	0	0
ENSMUST00000113732.1	0	1.0789	1.58479	13.889	0	1.04903	0	0	0	1.11389	2.32328	1.86861	1.88901	1.56451	2.7772	0	0	1.36976	3.34958	0	0
ENSMUST00000147464.1	0	0	0	0	0	0	0	0	0	0	0	0	0	0	0	0	0	0	0	0	0
ENSMUST00000135140.7	0	0	0	0	0	0	0	1.96375	0	0	0	0	0	0	0	0	0	0	0	0	0
ENSMUST00000027357.11	0	0	3.47562	1.14159	0	3.67435	11.7327	22.5206	29.455	1.22451	4.2943	4.75015	3.06961	9.46818	0.834049	0	5.27715	3.43677	65.0128	28.6033	62.729
ENSMUST00000113721.7	4.61772	10.4949	12.4353	4.06183	0.968585	0	5.59383	4.4612	0	10.9388	0	5.10832	0	0	3.49023	3.41335	4.0928	4.88375	28.8752	56.5271	13.5849
ENSMUST00000149649.1	2.38801	0	0	0	1.09908	0	0	0	0	0	0	0	0	0	0	0	0	0	0	0	0
ENSMUST00000127938.7	0	0	0	0	0	0	0	0	0	0	0	0	0	0	0	0	0	0	0	0	0
ENSMUST00000154874.7	0	0	0	0	0	0	0	0	0	0	0	0	0	0	0	0	0	0	0	0	0
ENSMUST00000151003.1	0	0	0	0	0	0	0	0	0	0	0	0	0	0	0	0	0	0	0	0	0
ENSMUST00000136078.1	0	0	1.71275	0	0	3.34321	0	0	0	0	0	0	0	0	0	0	0	0	0	0	0
ENSMUST00000128491.1	0	0	0	0	0	1.32937	0	5.74673	2.86183	0	0	0	0	0.929354	0	0	0	0	0	0	0
ENSMUST00000132081.1	0	0	0	0	0	0.177878	1.89592	0	0	0	0	0	0	0	0	0	0	0	0	0	0
ENSMUST00000087183.10	0	0	0	0	0	0	0	0	0	0	0	0	0	0	0	0	0	0	1.70771	0	0
ENSMUST00000145673.7	0	0	0	0	0	1.22152	0	1.24078	0.518836	0	0	0	0	0	0	0	0	0	0	0	0
ENSMUST00000148456.7	0	0	0	0	0	2.96077	0	0.943547	0	0	0	0	1.25094	0	0	0.061243	0	0	0	0	0
ENSMUST00000113694.7	0	0	0	0	0	0	0	0	0	0	0	0	0	0	0	0.114737	0	0	0	0	0
ENSMUST00000087186.10	0	0	0	0	0	0.077364	0	0	0	0	0	0	0	0	0	0	0	0	0	0	0
ENSMUST00000189830.1	0	0	0	0	0.568612	0	0	0	0	0	0	0	0	0	0	0	0	0	3.3207	0	0
ENSMUST00000157007.7	0	0	0	0	0	0	0	0	0	0	0	0	0	0	0	0	0	0	0	0	0
ENSMUST00000155473.7	0	0	0	0	0	0	0	0	0	0	0	0.048067	0	0	0	0	0	0	0	0	0
ENSMUST00000123154.1	3.99991	0.611051	1.62257	7.68375	3.04794	1.9388	0.608211	1.99686	0.130067	0	0	0	0	0	0.09467	0	0.024034	0	4.37816	8.88433	0.44755
ENSMUST00000042125.14	7.96552	1.49054	5.62573	0.800063	8.73264	2.03541	0.547928	0	0	0.142727	0	0.34129	0.051758	0.21136	0.538828	0	0.089573	0.062926	3.44971	0.106083	2.26751
ENSMUST00000141119.7	0	0	0	0	0	0	0	0	1.34602	0	0	1.14269	0	0	0	1.1948	0	0	0	0	0
ENSMUST00000153636.7	0	0	0	0.593344	0	0	0.791216	0	7.24267	0	0	0	0	0	1.60388	15.6766	0	0	0	0	0
ENSMUST00000129890.7	0	0	0	0	0	0	0	0	0	0	0	0	0	0	0	0	0	0	0	0	0
ENSMUST00000113678.1	0	2.61127	0	1.3089	2.28896	9.46925	3.43914	2.26412	1.53272	0.365275	0.86469	2.44111	0.314837	2.45069	0.20313	1.49597	4.0202	3.38528	11.7143	2.78348	3.88776
ENSMUST00000143925.7	0	0	2.61079	4.19677	9.24498	1.64253	2.39713	0	0	0	0	1.92418	0	1.71545	0	0	0	0	3.50325	0	4.04977
ENSMUST00000140591.1	0	0.494205	0	0	0	0	0	0	0	0	0	0	0	0	0	0	0	0.240305	0	1.27937	0
ENSMUST00000155753.1	0	0	0	0	0	0	0	0	0	0	0	0	0	0	0	0	0	0	0	0	0
ENSMUST00000145132.7	34.8808	30.5639	11.8065	20.4595	32.3307	18.487	7.95697	8.77777	7.77991	0.647878	2.40196	0	4.99479	3.52073	3.75898	3.11895	2.51859	0.49757	20.6879	11.1607	25.3972
ENSMUST00000128891.7	0	0	0	0	0	0	0	0	0	3.32581	0	2.36505	0	0	0	0	0	0	0	0	0
ENSMUST00000143790.1	0	0	0	0	1.75346	0	5.4654	0.000273	12.2412	2.57645	7.13534	2.47795	0	0.783634	0.927762	4.07781	14.3414	1.87773	0	0	0
ENSMUST00000027356.6	0	0	0	0	0	0	0.572532	0	0	0	0	0	0	0	0.164339	0.047895	0	0	14.9397	3.54631	0
ENSMUST00000190781.1	0	0	0	0	0	0	0	0	0	0	0	0	0	0	0	0	0	0	0	0	0
ENSMUST00000189083.1	0	0	0	0	0	0	2.7884	0.25286	0	0	0	0	0	0	0.292222	0	0	0	1.99703	2.11993	0
ENSMUST00000160732.7	0	0	0	0	0	0	0	0	0	0	0	0	0	0	0	0	0	0	0	0	0
ENSMUST00000188073.6	0	0	0	0	0	0	0	0	0	0	0	0	0	0	0	0	0	0	0	0	0
ENSMUST00000113672.8	0	0	0	0	0	0	0	0	0	0	0	0	0	0	0	0	0	0	0	0	0
ENSMUST00000081636.12	0	0	0	0	0	0	0	0	0	0	0	0	0	0	0	0	0	0	0	0	0
ENSMUST00000162093.1	0	0	0	0	0	0	0	0	0	0	0	0	0	0	0	0	0	0	0	0	0
ENSMUST00000159728.1	0	0	0	0	0	0	0	0	0	0	0	0	0	0	0	0	0	0	0	0	0
ENSMUST00000006716.7	0	0	0	0	0	0	0	0	0	0	0	0	46.1773	24.1288	17.6987	0	0.317331	0	0	0	0
ENSMUST00000189544.1	0	0	0	0	0	0	0	0	0	0	0	0	0	4.95449	0.908737	0	0.586099	0	0	0	0
ENSMUST00000006718.14	0	0	0	0	0	0	0	0	0	0	0	0	0	0	0	0	0	0	0	0	0
ENSMUST00000187238.1	0	0	0	0	0	0	0	0	0	0	0	0	0	0	0	0	0	0	0	0	0
ENSMUST00000160379.3	0	0.162046	0.405521	0	0	0	0	0	0	0	0	0	0	0.377243	0	0	0.306392	0	0.108718	0	1.97198
ENSMUST00000068631.3	0	0	0	0	0	0	0	0	0	0	0	0	0	0	0	0	0	0	0	0	0
ENSMUST00000159232.1	0	0	0	0	0	0	0	0	0	0	0	0	0	0	0	0	0	0	0	0	0
ENSMUST00000162938.1	0	0	0	0	0	0	0	0	0	0	0	0	0	0	0	0	0	0	0	0	0
ENSMUST00000006721.2	0	0	0	0	0	0	0	0	0	0	0	0	0	0	0	0	0	0	0	0	0
ENSMUST00000133833.2	0	0	0	0	0	0	0.192223	0	0	0	0	0	0	0	0	0	0	0	0	0	0
ENSMUST00000094844.3	0	0	0	0	0	0	0	0	0	0	0	0	0.093359	0	0	0	0	0	0	0	0
ENSMUST00000139950.7	0	0	0.142132	0	0	0	0	0	0	0	0	0	0	0	0	0.043363	0	0	0	0	0
ENSMUST00000130489.1	0	0.072207	0.644292	0	0.074431	0.727592	0.07117	0	0	0.03472	0.039554	0	0	0	0	0.203226	0	0	0.047433	0.063288	0
ENSMUST00000164097.2	0	0	0	0	0	0	4.18656	0.095838	0	0.301012	0	0.156171	0	0	0	0.881659	1.01977	0.26283	0	0	0
ENSMUST00000189364.1	0	0	0	0	0	0	0	0	0	0	0	0	0	0	0	0	0	0	0	6.00621	0
ENSMUST00000152855.1	13.3689	13.3681	13.787	10.3608	20.3762	6.46212	3.59914	4.16391	29.6449	0.931623	8.05078	21.6898	8.14576	12.1032	3.69427	9.44823	5.13018	2.02445	69.1832	70.248	82.3348
ENSMUST00000188033.1	0	0	0	0	0	0	3.57065	0	0	0	9.02643	19.1304	3.71137	5.01401	0	0	2.44216	0	0	0	6.64559
ENSMUST00000027405.5	1.11798	2.59289	7.07085	0	0.141244	3.22302	1.31824	2.09889	0	0	0	0	0	0	0.154903	0	0	1.28188	2.95354	0.232098	8.6896
ENSMUST00000188080.1	0	0	0	0	0	0	0	0	0	0	0	0	0	0	0	0	0	0	0	0	0
ENSMUST00000168720.7	0.328274	0.367544	0.619827	2.51961	4.29668	4.78287	1.1544	1.69594	1.63488	0.321601	0.073098	0.365808	0.560324	0.690386	0.206604	0.248135	0.751489	0.566929	2.76372	0.145156	1.84833
ENSMUST00000190679.6	448.995	500.469	405.424	149.646	178.221	185.91	79.082	100.93	52.1014	24.4357	32.687	16.842	15.7707	12.8704	26.5021	28.4788	45.8812	32.483	177.451	140.946	179.037
ENSMUST00000189043.1	0	0	0	0	0	0.537454	0	0	0.22252	0	0	0	0	0	0	0	0	0	0	0	0
ENSMUST00000041213.11	14.2487	8.57716	45.8778	22.9736	11.0651	24.1768	17.2516	5.59515	16.6194	0	0	0.476577	1.91543	1.64889	1.22501	0.590482	0.822905	2.47342	33.1799	50.93	20.5337
ENSMUST00000187888.1	0	0	0	0	0	0	0	0	0	0	0	0	0	0	0	0	0	0	0	0	0
ENSMUST00000188037.1	0	0	1.61259	5.17573	29.4162	0	0.539313	0	2.96583	0.756017	0	1.22241	0	0.387681	0	0	0	0	0	0	0
ENSMUST00000189403.6	0	1.10711	0.396669	0.487592	0	6.56118	0.633106	0.366683	0	0	0	0	0.537385	0	0	0	0	0	1.9005	2.30837	0.602225
ENSMUST00000189809.1	0	0	0	0	0	0	0	0.619189	0	0	0	0	0	0	0	0	0	0	0	0	1.98892
ENSMUST00000188873.6	0	0	3.92488	12.9347	0	2.95963	9.92757	2.2e-05	31.5534	19.6649	0.005084	0	10.3094	0	1.88847	22.7824	4.04342	6.89263	1.8153	0	0
ENSMUST00000097694.10	0	0	0	31.7649	0	29.1915	18.5009	18.6094	0	0	14.2045	5.67288	0	0	7.75772	0	2.53436	0	0	0	2.5395
ENSMUST00000190240.6	2.08977	0.600826	1.0265	27.8589	4.55432	11.404	0	20.425	19.2177	29.352	25.2182	12.6567	4.21632	3.83851	3.10075	5.14112	5.34941	15.2909	0	4.52504	0
ENSMUST00000189650.6	0	0	0	0	0	0	0	0	0	0	0	0	0	0	0	0	0	0	0	0	0
ENSMUST00000186037.6	0	0	0.146132	0	0	17.4783	0	0	0.001523	0.000134	0	1.18815	0.701383	16.6492	9.92067	0	38.8849	20.8465	0.582849	0	0
ENSMUST00000187901.1	0	0	0	0	0	0	0	0	0	0	0	0	0	0	0	0	0	0	0	0	0
ENSMUST00000188977.1	0	0	0	0	0	0	0	0	0	0	0	0	0	0	0	0	0	0	0	0	0
ENSMUST00000189345.1	0	0	0	0	0	0	0	0	0	0	0	0	0	0	0	0	0	0	0	0	0
ENSMUST00000162768.7	0	0	1.65105	2.08002	1.68375	0	2.5699	0	5.36829	0	3.05036	0	0	0	0	5.25543	2.8371	5.67757	0	0	0
ENSMUST00000161106.7	0	0	0	0	0	2.11514	0	0	0	0	0	0.37558	0.326965	1.79745	0	0	1.78623	0.288751	0	0	2.65517
ENSMUST00000160439.7	2.08183	0	2.96985	28.4334	6.32109	0.702826	42.9097	12.6278	37.388	38.9053	56.643	61.1679	29.3646	36.3329	52.1032	70.8045	87.8462	75.1547	12.7661	1.91093	10.0117
ENSMUST00000027394.11	0	0	0	0	0	0	2.48579	0	0	0	10.443	2.08529	6.87798	0	0	0	5.4246	4.57867	0	0	0
ENSMUST00000161657.7	0	0	0	0	0	0	0	0	0	0	0	0	0	0	0	0	0	0	0	0	0
ENSMUST00000160903.7	0	0	0	0	0	0	0	0	0	0	0	0	0	0	0	0	0	0.26374	0	0	0
ENSMUST00000160033.7	0	0	0	0	0	0	0	0	0	0	0	0	0	0	0	0	0	0	0	0	0
ENSMUST00000160282.1	0	0	0	0	0	0	0	0	0	0.278007	0	0	0	0	0	0	0.225453	0	0	0	0
ENSMUST00000186227.1	0	1.27221	2.12193	0	0	0	0	0	0	4.03166	0	0	0	0	0	2.06433	0	3.57226	0	2.6078	0
ENSMUST00000027396.14	0.119744	0.519352	0.629638	3.67317	4.21985	0	0.57271	0.68974	0.559116	0.41696	2.10545	2.45854	11.1553	5.66801	4.8383	6.01574	6.22907	3.14147	12.1737	4.1118	0.749154
ENSMUST00000160081.7	0	0	0	0	0	0	0	3.55293	0	0	0	0	0	0	0	0	0	0.163142	0	0	0
ENSMUST00000161215.1	0	0	0.67758	0	3.50376	1.61991	0	0	0	8.29468	12.5172	1.17578	9.37656	2.60467	2.01682	3.13644	8.07782	11.1607	0	0	2.82384
ENSMUST00000159219.7	0	0	0	0	0	0	0.147991	0	0	0	0.002559	0	10.6114	2.23277	6.35422	0	0	0	0	0	0
ENSMUST00000160757.1	0.24542	0	0	0	0	0	0	0	0	0	0	0	0	0	0	0	0	0	0	0	0
ENSMUST00000161103.1	0	0	0	0	0	1.28338	0	0	0	0	1.62706	0	0	0	0	0.241138	0	0	0	0	0
ENSMUST00000189702.6	0	0	0	13.8524	10.8354	12.9573	32.2305	33.2722	27.0455	44.9272	24.9653	31.3093	0.359319	1.40177	2e-06	15.0585	16.7462	10.2464	2.66813	0	0
ENSMUST00000189820.6	0	0	0.253025	0	0	0.948771	0.18737	0.437978	0	0	0.394498	2.93388	0	0	0	0	3.32459	0	0	0.47522	0.193134
ENSMUST00000189665.6	0	0	0	29.128	1.69387	7.97248	0	0	0	0	0.55253	0	0	0	0	6.02716	0	1.679	0	0	0
ENSMUST00000188347.6	0	0	0	0.971756	0	0	0	0	0	0	0	0	0	0	0	0	0	0	0	0	0
ENSMUST00000040689.14	0.392546	1.23437	0.450947	0.000532	8.14611	18.3795	23.4848	9.74879	8.68068	0.034611	10.8355	0	5.24989	4.5968	3.96519	24.9962	33.6994	35.3865	6.88549	10.1455	3.75249
ENSMUST00000187785.1	0	0	0	0	0	1.2062	1.95827	0.710183	0.439413	0	0	0	0	0	0	0	0.178249	0	0	2.13069	0
ENSMUST00000188430.6	0	0	0	0	0	0	0	0.801489	0	0	0	0	0	0	0	0	0	0.115186	0	0	0
ENSMUST00000187601.6	0	0	0	0	0	0	0	0	0	0	0	0	0	0	0	0	0	0	0	0	0
ENSMUST00000186744.1	0	0	0	0	0	0	0	0	0	0.526408	0	0	0	0	0.983278	0	0	0	0	0	0
ENSMUST00000151887.8	0	0	0	0	1.22888	0	0	0	1.49236	0	0.059545	0	0	0	0	0	0.675528	0	0	0	0
ENSMUST00000134378.8	0	0	0	2.82956	0	0	0	0	0	0	0	0	0	0	0	0	0	0	0	0	0.838217
ENSMUST00000152233.8	4.75048	12.9296	9.77517	3.19449	2.15459	1.95098	6.08407	11.2229	3.65273	1.76496	0.734145	1.04987	0	1.38223	0.801436	5.10368	6.47384	3.53155	0	0.384003	2.41018
ENSMUST00000134233.8	0	0	0.302265	0	0	0	0	1.10783	0	0	0	0	0	0	0	0	0	0	0	0	0
ENSMUST00000131788.8	0	0	0	0	0	0	0	0	0	0	0	0	1.16521	0	0	0	0	0	0	0	0
ENSMUST00000145459.8	0	0	0	0	0	0	0	0	0	0	0	0	0	0	0	0	0	0	0	0	0
ENSMUST00000127625.2	0	0	0	0	0	0	0	0	0	0	0	0	0	0	0	0	0	0	1.64612	0	0
ENSMUST00000127860.1	0	0	0	0	0	0	0	0	0	0	0	0	0	0	0	0	0	0	0	0	0
ENSMUST00000186148.1	0	0	0	0	0	0	0	0	0	0	0	0	2.96035	0	0	0	0	0	0	0	0
ENSMUST00000155716.7	0	0	1.86353	1.33608	0	0	2.964	0	0	0	0	0.253886	0.134487	0	0.765412	0	0	0	0	0	0
ENSMUST00000185449.1	0	0	0	0	0	0.137753	0	0.082895	0	0	0	0	0	0	0.051351	0	0.039423	0.313582	0	0	0
ENSMUST00000113623.7	0	0	0	0	0	0	0	0	0	0	0	0	0	0	0	0	0	0	0	0	0
ENSMUST00000189663.6	0	0	0	0	0	0	0	0	0	0	0	0	0	0	0	0	0	0	0	0	0
ENSMUST00000186173.6	0	0	0	0	0	0	0	0	0	0	0	0	0	0	0	0.074584	0	0	0	0	0
[truncated: 84,624 more rows]
