# Supplementary material for: Dynamic Alternative Splicing During Mouse Preimplantation Embryo Development
Source: Front Bioeng Biotechnol. 2020 Feb 7;8:35. doi: 10.3389/fbioe.2020.00035 (PMC7019016; doi:10.3389/fbioe.2020.00035)
Supplement: Table S3 — Count Matrix of coding genes. [file Table_3.XLSX]

## Sheet: Supplemental Data 2_Coding Gene
gene_id	SRR1051275	SRR1051276	SRR1051277	SRR1567916	SRR1567917	SRR1567918	SRR1567919	SRR1567920	SRR1567921	SRR1567922	SRR1567923	SRR1567924	SRR1567925	SRR1567926	SRR1567927	SRR1567931	SRR1567932	SRR1567933	SRR1567937	SRR1567938	SRR1567939
ENSMUSG00000000001.4	797	1164	1056	959	488	551	2368	618	1373	886	943	856	3505	4351	3474	1184	1682	2054	2883	2198	2190
ENSMUSG00000000003.15	0	0	0	0	0	0	0	0	0	0	0	0	0	0	0	0	0	0	0	0	0
ENSMUSG00000000028.14	403	1044	900	717	539	548	2156	1373	2051	200	416	496	139	468	272	670	647	713	412	383	611
ENSMUSG00000000037.16	420	475	473	604	887	762	278	151	52	0	3	46	0	14	0	36	0	0	489	562	377
ENSMUSG00000000049.11	0	0	0	0	0	0	0	0	0	0	0	0	0	0	0	0	0	0	0	0	0
ENSMUSG00000000056.7	37	37	59	115	45	119	32	169	9	1	0	0	52	69	57	33	91	35	66	74	70
ENSMUSG00000000058.6	0	0	0	0	0	0	0	0	0	1	3	0	0	0	0	3	58	45	0	0	0
ENSMUSG00000000078.6	13	15	75	0	67	2	0	0	0	22	38	6	757	1724	1153	66	286	88	41	35	1
ENSMUSG00000000085.16	284	595	695	230	528	409	142	14	15	114	123	88	524	607	510	230	222	177	406	380	585
ENSMUSG00000000088.6	365	708	884	1581	623	987	2207	2884	1635	1976	1781	2505	3995	6280	4454	3009	4059	3304	1933	1714	1290
ENSMUSG00000000093.6	0	0	0	0	0	0	0	0	0	1	0	12	2	22	2	0	31	0	0	0	0
ENSMUSG00000000094.12	108	346	226	38	125	67	31	21	7	15	0	2	1	1	0	0	0	1	431	273	502
ENSMUSG00000000103.12	0	0	0	0	2	0	0	0	0	0	0	0	0	22	3	0	0	0	0	0	0
ENSMUSG00000000120.6	0	0	0	0	0	0	0	0	0	0	0	0	0	0	2	0	17	0	0	0	0
ENSMUSG00000000125.5	0	0	0	0	0	0	0	0	0	0	10	0	0	0	0	0	41	0	0	0	0
ENSMUSG00000000126.11	0	4	0	0	1	0	0	0	0	0	0	0	29	34	25	0	22	1	0	1	0
ENSMUSG00000000127.14	166	251	369	207	243	263	273	126	194	307	89	68	95	152	85	153	20	28	539	443	521
ENSMUSG00000000131.15	187	405	419	1048	785	650	601	689	809	906	378	686	1106	1588	1469	707	1553	1126	198	253	220
ENSMUSG00000000134.17	224	467	511	722	524	616	805	347	561	201	182	639	535	893	815	680	1998	942	1263	1422	1519
ENSMUSG00000000142.15	339	657	418	403	385	275	128	48	90	6	3	0	92	51	64	5	0	0	620	740	520
ENSMUSG00000000148.17	0	0	0	690	152	287	400	274	458	0	28	28	43	82	134	22	24	132	1	0	8
ENSMUSG00000000149.10	457	1011	770	704	1183	1034	225	137	4	105	82	25	190	122	155	110	154	120	389	550	392
ENSMUSG00000000154.16	0	0	0	0	0	0	0	0	0	0	0	0	0	0	0	0	0	0	0	0	0
ENSMUSG00000000157.15	0	0	0	0	0	0	0	0	0	0	0	0	0	0	0	0	0	0	0	0	0
ENSMUSG00000000159.15	0	0	0	0	0	0	0	0	0	0	0	0	0	64	286	0	0	0	0	0	0
ENSMUSG00000000167.14	1	3	1	8	9	11	0	0	59	2	1	1	1	4	0	10	7	3	0	0	9
ENSMUSG00000000168.9	128	226	236	105	161	95	170	123	80	62	179	176	921	1644	1009	370	263	373	758	916	579
ENSMUSG00000000171.4	32	49	106	142	13	144	135	172	338	225	168	377	1050	2265	1304	438	423	234	687	282	341
ENSMUSG00000000182.9	0	0	0	0	0	0	7	0	0	0	0	0	0	0	0	0	0	0	0	0	0
ENSMUSG00000000183.6	4	0	6	0	0	0	0	0	0	0	1	0	0	0	0	0	0	0	67	6	1
ENSMUSG00000000184.12	0	0	0	0	0	0	0	0	0	53	2	0	0	0	1	0	1	0	0	0	0
ENSMUSG00000000194.13	6	17	32	330	28	178	391	124	369	97	141	192	260	396	248	267	978	539	115	79	89
ENSMUSG00000000197.7	4	1	12	53	1	28	41	0	0	0	2	0	0	0	0	0	0	0	26	3	0
ENSMUSG00000000202.9	2	29	19	1	0	6	0	0	0	0	0	0	0	0	0	0	6	0	2	26	0
ENSMUSG00000000204.15	0	0	0	3	4	5	6	2	0	2	2	4	0	0	1	1	4	0	2	0	0
ENSMUSG00000000214.11	92	94	143	87	230	145	40	3	84	44	11	0	0	0	0	0	56	0	480	200	422
ENSMUSG00000000215.11	10	33	17	0	0	1	0	0	0	0	0	0	0	0	0	0	0	0	2	2	0
ENSMUSG00000000216.8	0	0	0	0	0	0	0	0	0	0	4	0	0	0	0	0	0	0	0	0	0
ENSMUSG00000000223.13	2	2	0	0	3	2	2	3	1	0	0	0	0	3	0	39	1	1	2	1	1
ENSMUSG00000000244.17	0	0	0	0	0	0	1	2	0	2	0	0	0	0	0	0	0	0	0	0	1
ENSMUSG00000000247.11	31	39	15	3	32	17	2	45	1	19	6	0	1	4	1	71	82	41	11	25	21
ENSMUSG00000000248.16	0	8	3	2	3	3	0	27	0	0	0	0	3	1	0	0	11	27	6	27	5
ENSMUSG00000000253.12	8	55	58	74	104	32	1	30	25	0	4	54	0	0	11	9	296	59	280	279	208
ENSMUSG00000000263.15	0	0	0	0	22	0	0	0	0	0	0	0	0	0	1	0	0	0	0	0	0
ENSMUSG00000000266.11	0	0	0	0	0	0	0	0	0	0	0	0	0	0	0	11	49	0	1	0	0
ENSMUSG00000000275.16	0	0	0	91	46	81	323	693	477	325	247	163	1036	1352	1791	276	331	198	3	1	0
ENSMUSG00000000276.11	64	95	63	2760	668	1882	4435	1814	2806	722	447	111	145	110	58	636	793	566	34	72	13
ENSMUSG00000000278.10	621	904	1403	1364	874	1333	1406	1278	956	1088	735	576	475	671	760	1618	2695	1529	2582	1543	2002
ENSMUSG00000000282.12	4	21	17	111	7	43	71	84	55	35	71	87	159	95	202	177	329	389	48	34	51
ENSMUSG00000000290.13	0	0	0	0	0	31	0	0	0	0	0	8	8	0	0	0	0	0	0	0	0
ENSMUSG00000000295.12	0	6	1	0	0	0	1	56	1	151	44	55	404	687	532	126	129	106	42	43	1
ENSMUSG00000000296.7	35	14	12	26	19	51	70	71	32	0	0	16	54	15	29	0	0	0	0	33	62
ENSMUSG00000000301.16	22	20	92	764	996	615	2192	1844	1117	4578	4120	3738	192	315	216	7492	7004	6939	36	39	13
ENSMUSG00000000303.12	1977	3983	6967	97	118	151	57	106	60	1416	637	407	1313	1629	1536	815	1554	1230	766	762	607
ENSMUSG00000000305.12	137	335	298	284	310	280	76	11	5	1	0	0	24	12	0	0	0	6	162	130	29
ENSMUSG00000000308.14	0	0	0	1	17	37	17	4	45	578	527	417	494	631	712	500	1036	753	0	2	1
ENSMUSG00000000317.11	0	0	0	0	0	0	0	0	0	0	0	0	0	0	0	0	2	0	0	0	0
ENSMUSG00000000318.16	26	47	61	269	195	98	88	13	120	138	75	51	2	0	0	62	38	37	135	184	84
ENSMUSG00000000320.10	9	20	50	254	192	188	122	112	12	54	7	20	107	182	66	36	114	112	217	55	91
ENSMUSG00000000325.15	8	17	11	38	2	33	10	122	88	107	95	187	437	687	1050	417	832	252	4	1	12
ENSMUSG00000000326.12	0	0	13	100	4	23	168	150	34	44	24	160	718	820	803	226	261	204	4	0	5
ENSMUSG00000000339.14	61	93	231	428	341	283	498	134	514	220	269	109	822	881	971	619	537	409	344	340	267
ENSMUSG00000000340.10	212	370	496	260	104	438	692	796	517	279	344	175	299	568	489	611	777	605	201	48	61
ENSMUSG00000000346.8	1406	2424	3262	628	2694	823	1335	612	674	1160	1021	723	1708	2641	1984	1497	2013	1566	2735	3169	2766
ENSMUSG00000000355.13	4	0	4	3	15	8	308	179	236	227	256	444	260	310	266	608	1277	638	28	3	19
ENSMUSG00000000359.3	0	0	0	0	0	0	0	0	0	2	0	0	19	14	24	0	0	0	0	0	0
ENSMUSG00000000365.8	358	698	638	69	64	92	17	225	28	3	68	102	250	291	197	101	168	84	1562	979	1282
ENSMUSG00000000374.7	371	707	903	727	771	615	690	256	66	55	77	95	153	352	316	138	91	204	301	315	381
ENSMUSG00000000378.15	1	1	26	156	13	186	132	367	475	150	80	47	541	919	635	135	128	31	18	19	8
ENSMUSG00000000381.10	0	0	0	0	0	0	0	0	0	0	0	0	0	0	0	0	0	0	0	0	0
ENSMUSG00000000384.15	0	3	32	757	89	297	627	269	575	594	405	188	284	789	667	554	894	583	1	16	6
ENSMUSG00000000385.7	0	5	1	0	0	0	0	0	0	0	0	0	1823	1438	1509	0	10	0	0	0	0
ENSMUSG00000000386.14	19	12	24	14	15	15	21	8	0	0	1	6	3	1	1	3	0	0	68	61	76
ENSMUSG00000000392.17	0	0	1	0	0	0	0	0	0	1	1	1	0	4	3	4	6	4	2	0	0
ENSMUSG00000000394.15	0	0	0	0	0	0	0	0	0	0	0	0	0	0	0	0	0	0	0	0	0
ENSMUSG00000000399.10	22	45	78	4	87	24	136	278	162	694	397	772	978	1554	1535	1306	1199	1183	36	55	79
ENSMUSG00000000402.2	36	54	35	5	76	1	1	1	0	0	0	17	0	0	0	0	0	0	269	139	289
ENSMUSG00000000409.14	0	0	1	91	33	137	136	92	97	1	50	9	19	36	30	97	389	55	0	0	0
ENSMUSG00000000411.7	0	0	0	0	0	0	0	11	0	0	0	0	4	0	0	0	0	1	0	0	0
ENSMUSG00000000416.16	129	160	167	9	94	80	3	0	110	30	33	0	38	18	20	0	0	0	343	225	174
ENSMUSG00000000420.15	266	492	410	152	146	248	610	123	161	237	264	220	847	985	865	348	582	501	428	139	176
ENSMUSG00000000435.1	0	0	0	0	0	0	0	0	0	0	0	0	0	0	0	0	0	0	0	0	0
ENSMUSG00000000439.9	189	361	662	3956	2712	2717	2608	2036	2683	539	562	1095	303	778	367	1265	939	1097	1151	578	597
ENSMUSG00000000440.12	209	299	386	4	130	58	1	0	0	0	0	0	0	0	0	0	0	0	157	277	130
ENSMUSG00000000441.17	1784	3429	3039	3388	3807	3611	3100	1808	1124	75	288	298	696	1039	1025	344	346	488	1771	1928	2200
ENSMUSG00000000486.13	1	3	11	12	10	24	19	0	19	13	2	4	17	7	25	8	18	0	10	6	0
ENSMUSG00000000489.6	78	224	103	0	16	0	0	0	0	2	0	2	22	10	18	62	0	57	26	254	52
ENSMUSG00000000530.16	0	0	0	47	0	34	23	14	0	0	0	0	0	0	0	1	0	0	0	0	0
ENSMUSG00000000531.4	0	12	21	0	1	0	0	2	0	0	10	0	12	0	1	0	4	7	4	1	2
ENSMUSG00000000532.10	351	823	1065	47	93	52	8	0	0	38	6	4	128	127	100	83	23	72	271	440	89
ENSMUSG00000000538.18	116	350	578	225	648	409	211	255	143	109	128	131	121	339	215	165	388	217	590	866	632
ENSMUSG00000000544.14	11	34	42	0	0	0	0	0	0	2	0	0	106	152	81	0	0	0	0	3	5
ENSMUSG00000000552.9	12	39	48	28	39	23	3	17	1	52	82	115	13	39	54	54	133	52	102	112	84
ENSMUSG00000000555.6	2	0	0	0	23	9	24	1	0	0	37	0	215	335	404	146	43	92	0	0	0
ENSMUSG00000000560.9	0	1	4	1	4	5	14	22	19	0	0	2	1	1	0	2	0	12	2	7	1
ENSMUSG00000000561.14	0	0	1	1263	541	1115	3757	3731	2042	2507	1822	1943	2110	2782	1815	2327	2939	2610	2	0	3
ENSMUSG00000000562.5	0	0	1	6	0	0	1	2	0	0	3	6	1	7	2	19	0	7	13	0	1
ENSMUSG00000000563.17	68	174	340	2481	1050	1606	5342	4787	3924	5176	3974	4236	8845	12994	9361	6003	8739	6901	1008	664	663
ENSMUSG00000000567.5	0	0	2	0	1	0	48	1	1	1	0	0	1	0	0	20	0	1	0	0	0
ENSMUSG00000000568.15	205	267	413	1077	454	814	2450	1663	1661	2249	1605	2131	2331	3481	2008	2612	4560	3922	910	814	741
ENSMUSG00000000579.14	3	6	19	181	140	155	203	140	166	109	53	149	258	194	163	198	157	253	51	14	22
ENSMUSG00000000581.8	2	4	6	893	922	668	1657	1334	1323	1333	953	641	881	1194	978	2312	2328	1593	2	25	4
ENSMUSG00000000594.7	0	12	43	1536	299	881	1733	1141	1296	1717	1631	1546	10268	14643	15810	5770	5875	4636	2	0	0
ENSMUSG00000000600.15	60	100	127	9751	5997	7420	10675	7413	6832	819	405	710	311	567	444	872	936	859	376	183	219
ENSMUSG00000000605.9	20	23	20	0	12	0	2	17	0	38	61	10	150	187	205	116	380	77	65	8	9
ENSMUSG00000000606.15	0	0	4	0	0	0	0	0	0	0	0	0	0	0	0	0	0	0	15	4	6
ENSMUSG00000000617.14	0	0	0	0	0	0	0	0	0	0	0	0	0	0	0	78	0	0	0	0	0
ENSMUSG00000000627.15	0	8	4	0	0	0	0	0	1	0	0	0	2	0	0	6	0	0	1	49	0
ENSMUSG00000000628.10	9	70	49	3	24	23	1	9	42	30	36	1	757	1360	814	38	80	13	59	1	35
ENSMUSG00000000631.20	148	283	345	233	239	196	180	63	50	16	26	1	75	112	64	42	11	34	193	236	147
ENSMUSG00000000632.13	0	0	36	0	0	7	0	0	1	0	0	0	0	14	0	0	3	0	0	1	0
ENSMUSG00000000673.8	0	0	0	0	0	0	0	0	0	0	0	0	0	0	0	0	0	0	0	0	0
ENSMUSG00000000682.7	0	0	0	0	0	10	28	21	0	0	10	71	2	0	0	20	9	10	0	0	0
ENSMUSG00000000686.11	0	0	0	2	20	3	0	0	0	0	0	0	0	0	0	0	0	0	0	0	0
ENSMUSG00000000690.5	0	0	0	0	0	0	0	0	0	0	0	0	0	0	0	0	0	0	0	0	0
ENSMUSG00000000693.10	4	1	1	0	0	12	0	0	0	0	1	6	0	2	96	0	1	1	0	0	0
ENSMUSG00000000701.7	1779	3673	5022	463	2168	789	76	6	96	3	3	12	0	0	0	0	0	0	1807	2465	1458
ENSMUSG00000000706.15	0	0	3	61	80	17	0	1	77	0	0	0	11	2	2	0	1	0	0	0	0
ENSMUSG00000000708.14	0	7	0	526	89	207	662	682	251	91	64	99	318	372	426	4	179	60	0	1	1
ENSMUSG00000000711.2	1	8	20	5	65	46	108	154	93	269	195	216	252	304	344	265	451	334	168	176	59
ENSMUSG00000000724.10	0	0	0	30	0	5	0	1	2	6	0	0	0	0	0	29	0	0	0	0	1
ENSMUSG00000000730.13	70	175	974	219	371	226	248	83	236	340	303	283	583	745	667	225	726	234	906	533	817
ENSMUSG00000000731.15	17	33	108	9	0	2	10	0	1	4	1	0	0	1	0	1	0	0	73	43	62
ENSMUSG00000000732.8	39	49	121	14	53	43	14	0	0	39	1	2	33	29	42	10	13	0	522	549	379
ENSMUSG00000000738.17	2	28	53	132	109	322	88	156	103	52	22	37	260	403	447	37	7	148	0	0	2
ENSMUSG00000000739.13	0	0	41	0	41	10	10	20	29	103	25	1	2	2	13	32	19	29	8	34	22
ENSMUSG00000000740.11	13	28	69	1671	948	1611	5620	7638	3734	12160	13218	17081	7422	9035	7837	19595	17193	15384	156	89	47
ENSMUSG00000000743.8	19	42	39	253	145	188	385	406	307	373	312	208	953	1525	1966	635	664	865	377	246	334
ENSMUSG00000000751.13	191	631	730	174	140	112	94	46	9	171	141	98	372	877	411	357	415	413	828	1315	816
ENSMUSG00000000753.15	0	0	0	7	28	0	0	0	0	0	0	0	0	0	0	0	0	0	0	0	0
ENSMUSG00000000759.14	8	4	29	163	25	69	314	410	191	467	202	551	882	1121	830	431	914	323	57	40	34
ENSMUSG00000000766.18	0	0	0	0	0	1	2	0	0	0	0	0	0	0	0	2	0	1	5	0	0
ENSMUSG00000000776.12	27	106	85	1140	205	689	1631	917	761	528	476	523	426	764	621	517	1162	629	89	383	124
ENSMUSG00000000782.15	407	769	1116	223	295	151	81	1	15	4	40	53	72	63	50	85	69	115	948	713	804
ENSMUSG00000000787.12	1453	4068	4596	7860	5672	7798	8768	9227	6243	5569	4406	8597	4387	5591	3956	11902	18125	15318	3125	3437	3106
ENSMUSG00000000791.8	0	0	0	0	0	0	0	1	0	53	1	12	0	0	0	0	53	18	0	0	0
ENSMUSG00000000792.2	0	19	0	0	0	0	1	0	0	0	0	25	2	1	0	29	0	0	3	24	28
ENSMUSG00000000794.9	4	0	3	0	0	0	0	0	0	0	0	0	0	0	0	0	0	0	0	0	0
ENSMUSG00000000804.14	178	323	247	516	538	694	927	449	727	397	120	141	443	605	763	86	319	479	383	189	257
ENSMUSG00000000805.18	0	0	0	0	0	19	2	26	0	295	35	22	375	191	272	0	27	0	0	0	0
ENSMUSG00000000811.13	73	173	127	5	13	37	5	5	0	104	40	2	36	42	3	29	42	44	473	316	310
ENSMUSG00000000817.10	0	0	0	0	0	0	0	0	0	0	0	0	0	0	3	0	0	0	0	0	0
ENSMUSG00000000823.16	166	276	444	124	252	285	107	51	15	4	15	6	112	24	51	2	0	56	144	85	92
ENSMUSG00000000826.16	122	168	177	594	492	496	694	638	528	572	459	626	1218	1544	1300	658	982	573	286	529	451
ENSMUSG00000000827.18	1486	2756	3685	1572	1089	1014	2773	1843	2356	1602	925	1674	1463	2576	1908	2856	3723	2434	3510	3783	3040
ENSMUSG00000000838.17	23	45	83	577	171	310	1585	1207	1483	678	251	861	866	1702	957	617	691	981	69	93	195
ENSMUSG00000000861.15	0	0	4	0	0	1	0	0	0	0	0	0	0	0	0	0	0	3	1	2	1
ENSMUSG00000000869.12	0	0	0	0	1	0	0	0	0	0	0	0	1	1	0	0	0	0	0	0	15
ENSMUSG00000000876.11	1	17	24	65	18	26	79	111	93	36	45	58	211	203	181	147	136	63	69	55	79
ENSMUSG00000000881.12	0	6	16	77	0	90	251	216	176	285	149	439	193	437	424	688	390	379	0	0	15
ENSMUSG00000000884.16	0	37	90	280	167	327	283	183	334	65	243	263	178	342	300	541	541	417	182	195	138
ENSMUSG00000000889.8	0	0	12	0	0	0	0	0	0	1	0	52	0	0	0	0	0	0	0	32	0
ENSMUSG00000000901.15	0	0	0	0	0	15	0	0	0	0	0	0	4	4	4	1	17	0	0	0	0
ENSMUSG00000000902.13	105	298	436	500	266	294	650	458	432	574	452	391	600	815	1026	751	858	665	859	850	673
ENSMUSG00000000903.3	0	0	0	1	18	1	22	101	26	107	167	231	8	7	0	302	355	297	1	0	0
ENSMUSG00000000915.15	33	138	82	170	257	176	164	69	10	74	35	57	103	75	28	15	289	106	114	292	266
ENSMUSG00000000916.15	51	233	278	974	387	363	1175	939	860	356	664	904	689	1029	519	1200	1215	1158	6	180	70
ENSMUSG00000000934.8	0	0	0	0	0	0	4	74	0	43	2	0	6	34	149	6	85	28	0	0	0
ENSMUSG00000000938.11	0	12	1	0	0	1	1	12	0	0	0	0	0	39	0	0	0	0	0	0	0
ENSMUSG00000000942.10	0	0	0	0	0	0	0	0	0	0	0	0	0	0	0	0	0	0	0	0	0
ENSMUSG00000000948.16	0	0	0	0	1	1	21	14	3	15	67	53	4	0	1	159	108	34	1	16	1
ENSMUSG00000000957.9	0	0	0	0	0	0	0	0	0	0	0	0	0	3	0	1	0	0	0	0	0
ENSMUSG00000000958.9	0	1	1	0	0	4	0	0	0	160	48	21	548	571	642	82	113	153	0	0	1
ENSMUSG00000000959.6	89	65	258	186	27	52	261	345	90	118	344	319	966	1816	1589	439	1092	566	367	272	261
ENSMUSG00000000976.13	307	679	961	214	60	157	86	79	108	55	114	91	223	223	248	81	11	157	531	321	368
ENSMUSG00000000982.5	8	0	29	8	11	4	0	0	0	0	0	0	0	0	0	0	0	0	47	0	25
ENSMUSG00000000983.13	0	0	0	0	0	0	0	0	0	0	0	0	0	0	0	0	0	0	0	0	0
ENSMUSG00000001014.5	0	0	0	27	0	0	0	2	0	27	5	28	17	2	0	48	1	78	9	0	0
ENSMUSG00000001016.12	155	195	170	561	353	474	1067	971	771	463	432	368	615	770	643	511	891	518	655	390	179
ENSMUSG00000001017.15	23	46	70	760	751	774	1479	922	502	896	531	936	1268	1937	1372	703	1657	895	839	332	549
ENSMUSG00000001018.15	97	100	248	11	23	27	108	75	0	153	85	384	408	505	355	277	649	447	325	153	121
ENSMUSG00000001020.8	0	0	0	1	0	0	0	0	0	0	0	0	0	0	0	0	1	0	0	0	0
ENSMUSG00000001021.12	3	0	0	0	1	2	0	0	2	0	0	0	0	0	0	6	1	1	0	0	1
ENSMUSG00000001023.10	0	0	0	0	0	0	0	0	0	0	0	0	0	0	0	0	0	0	0	0	0
ENSMUSG00000001025.8	3	1	27	0	0	1	0	0	0	18	3	13	35	16	37	0	0	5	0	0	3
ENSMUSG00000001027.7	0	0	0	0	0	0	1	0	0	0	0	0	0	0	0	0	1	0	0	0	0
ENSMUSG00000001029.15	0	0	0	0	0	0	0	0	0	1	0	0	0	1	45	0	0	0	0	0	0
ENSMUSG00000001034.17	8	1	0	13	23	45	148	96	107	65	162	63	73	133	244	128	316	400	55	48	5
ENSMUSG00000001036.17	1801	2803	2482	2963	4342	2997	2390	827	1503	773	628	927	365	590	459	846	1359	1358	6199	5284	5932
ENSMUSG00000001039.12	415	692	1434	264	441	330	153	112	87	57	10	11	88	70	108	5	46	3	720	1001	712
ENSMUSG00000001052.15	89	96	72	197	263	221	91	113	141	142	164	207	466	708	666	311	219	209	224	150	209
ENSMUSG00000001053.15	0	0	0	0	0	0	0	1	0	113	82	0	125	254	352	459	517	167	0	0	0
ENSMUSG00000001054.9	3	6	47	2561	1439	1133	2974	2858	2455	1283	1049	2325	687	653	1107	2210	4242	3775	233	75	44
ENSMUSG00000001056.3	4	37	35	2083	369	1617	3317	3138	2322	4024	3620	4475	2398	2842	2586	5014	6767	5523	120	85	78
ENSMUSG00000001062.17	23	67	38	96	191	148	24	52	48	104	46	61	269	307	461	25	72	133	152	230	174
ENSMUSG00000001065.14	23	35	59	108	4	145	126	150	139	17	74	23	149	145	126	67	106	40	19	93	93
ENSMUSG00000001076.6	0	0	0	0	0	16	0	0	0	0	6	0	4	1	0	133	99	18	0	0	0
ENSMUSG00000001082.12	169	625	1193	67	56	33	230	3	140	326	135	153	199	132	366	255	275	275	8	84	1
ENSMUSG00000001089.14	810	1673	1480	1747	2571	2372	3030	2266	1525	1023	558	709	606	1192	842	2007	1773	1525	1027	1048	1039
ENSMUSG00000001095.5	0	1	0	224	20	35	102	253	93	188	199	322	220	154	296	357	335	199	0	0	0
ENSMUSG00000001098.15	306	627	728	606	838	306	1281	667	571	839	1490	1338	585	925	916	1994	2942	2211	1408	1906	1274
ENSMUSG00000001100.10	10	32	44	55	69	112	113	107	109	140	69	387	1234	1402	1086	513	989	707	78	49	119
ENSMUSG00000001103.7	171	354	512	2177	2195	1302	375	288	245	4	50	32	0	0	0	0	68	60	3864	2480	2672
ENSMUSG00000001105.15	227	398	589	675	506	710	1086	659	763	807	415	381	874	1471	1198	358	1338	709	504	416	284
ENSMUSG00000001119.7	0	0	0	0	0	0	0	0	0	0	0	0	0	0	0	2	0	0	0	0	0
ENSMUSG00000001120.15	20	31	73	93	416	178	181	86	6	42	53	15	32	43	57	36	80	17	289	448	563
ENSMUSG00000001123.15	0	0	13	0	14	0	16	114	1	227	162	183	137	514	130	203	386	88	65	54	2
ENSMUSG00000001127.12	1	39	20	80	44	128	349	353	328	245	94	405	412	500	500	406	432	643	35	32	31
ENSMUSG00000001128.7	0	0	0	0	0	9	41	0	0	0	3	0	27	0	16	0	59	0	0	0	0
ENSMUSG00000001131.11	0	0	0	0	0	22	1	1	9	1	2	34	63	59	65	0	27	0	0	0	0
ENSMUSG00000001134.9	7	16	26	153	12	114	503	402	455	197	331	510	372	557	275	1198	1079	902	9	11	34
ENSMUSG00000001138.13	0	0	0	261	128	444	580	173	186	113	182	174	80	59	53	126	150	113	1	0	5
ENSMUSG00000001143.13	22	49	111	76	159	83	81	20	17	15	20	6	104	149	173	82	8	118	59	232	187
ENSMUSG00000001150.6	1308	2551	2933	355	226	308	302	325	162	73	90	86	183	455	495	171	300	128	422	490	322
ENSMUSG00000001151.9	1485	2925	3563	1136	560	802	1343	581	715	303	238	384	184	277	281	329	513	443	1506	1441	1234
ENSMUSG00000001155.13	0	0	1	2	0	0	0	1	0	0	0	0	1	1	0	3	0	0	0	2	2
ENSMUSG00000001156.9	908	2098	1894	393	438	716	113	24	272	12	122	23	23	76	35	12	0	16	1467	1255	1393
ENSMUSG00000001157.13	259	446	322	261	198	213	115	94	25	91	53	92	184	295	213	53	139	189	479	248	426
ENSMUSG00000001158.13	955	1852	2768	371	301	233	580	371	283	676	152	429	618	1042	622	454	265	517	3777	2710	2463
ENSMUSG00000001166.17	654	1038	1833	705	340	460	109	138	260	218	32	8	18	3	0	7	2	21	4697	4147	3754
ENSMUSG00000001168.16	213	487	674	412	127	107	22	4	21	33	39	25	0	0	1	0	67	11	3482	3613	2602
ENSMUSG00000001173.15	251	316	377	291	222	219	72	29	282	398	78	494	726	572	848	495	633	529	911	493	527
ENSMUSG00000001175.13	3469	3842	5823	2407	4673	3229	1345	692	731	1722	1304	1562	15166	24322	18529	3544	4949	3653	7739	4745	4934
ENSMUSG00000001211.14	0	12	33	30	13	82	33	21	4	89	42	17	39	172	199	28	57	96	1	5	37
ENSMUSG00000001225.12	4	3	12	3	5	5	3	2	1	1	0	1	1	1	0	0	3	0	5	3	5
ENSMUSG00000001227.11	0	0	0	0	0	0	0	10	0	2	0	13	0	0	0	0	25	5	0	0	0
ENSMUSG00000001228.14	1200	2164	3753	416	546	426	304	108	81	129	9	15	253	238	284	71	78	5	2196	1857	1793
ENSMUSG00000001229.7	43	30	79	166	68	254	596	101	259	3	13	4	341	483	782	134	138	170	57	24	17
ENSMUSG00000001240.13	11	17	50	49	0	20	65	102	43	294	37	98	4	5	33	22	53	85	18	24	22
ENSMUSG00000001247.16	269	1116	1282	46	60	1	12	28	0	29	57	13	931	805	1249	163	224	87	172	215	115
ENSMUSG00000001248.14	0	0	3	0	0	0	1	0	0	0	0	0	66	31	62	1	70	1	0	0	0
ENSMUSG00000001249.14	0	0	0	0	0	0	0	0	0	0	0	0	22	23	40	0	0	0	0	0	0
ENSMUSG00000001260.10	0	0	0	0	0	0	0	0	0	0	0	0	0	0	0	0	0	0	0	0	0
ENSMUSG00000001270.8	8	35	59	74	8	60	90	41	97	809	580	459	1615	2634	3174	1543	2483	1302	235	244	123
ENSMUSG00000001280.12	132	244	304	603	379	628	902	1099	445	2506	422	1436	788	1290	824	972	1355	1869	801	357	605
ENSMUSG00000001281.9	0	0	0	45	33	64	7	99	174	3	32	23	0	0	0	110	42	34	0	0	0
ENSMUSG00000001285.12	0	25	11	341	40	127	401	266	178	140	104	255	132	250	254	180	498	255	12	9	0
ENSMUSG00000001288.14	0	4	0	448	136	227	304	414	293	230	258	308	3	6	5	660	1115	765	2	1	0
ENSMUSG00000001289.12	230	353	919	321	121	198	478	436	449	752	979	871	700	1107	738	1673	1230	782	832	808	913
ENSMUSG00000001300.16	214	600	187	1021	554	1018	691	425	621	188	242	20	953	1349	1383	127	408	40	411	345	278
ENSMUSG00000001305.5	20	92	84	1329	371	899	3144	1769	2446	1196	1147	1367	1065	1026	1025	2149	3085	2682	196	255	170
ENSMUSG00000001313.12	0	0	1	194	29	107	277	97	143	666	845	904	350	508	399	1644	1607	519	0	1	0
ENSMUSG00000001323.17	0	1	11	305	155	248	555	85	300	207	182	221	204	317	143	68	103	316	31	0	78
ENSMUSG00000001333.9	0	0	0	1	0	17	10	10	0	33	25	134	3	3	5	78	79	32	0	0	1
ENSMUSG00000001334.9	5	17	1	0	0	0	0	0	0	0	11	0	0	0	0	0	0	0	0	19	8
ENSMUSG00000001348.14	17	15	135	19	37	4	5	11	15	179	276	141	1033	816	1215	725	320	957	146	51	102
ENSMUSG00000001349.4	45	125	253	56	114	53	21	0	50	1	0	17	0	0	3	0	0	0	269	157	63
ENSMUSG00000001366.14	285	390	608	270	154	157	459	300	544	61	139	205	876	1009	1190	243	612	316	306	280	199
ENSMUSG00000001376.17	346	565	734	164	387	231	46	44	63	357	129	191	223	814	391	337	209	348	1158	828	1079
ENSMUSG00000001380.6	169	254	308	402	74	93	450	512	365	324	272	391	876	1332	1066	726	804	559	335	183	275
ENSMUSG00000001383.8	70	197	231	136	202	63	431	330	452	262	264	324	416	375	404	313	469	585	684	325	399
ENSMUSG00000001403.13	195	295	1881	2505	2007	2748	4606	4039	3537	8414	6492	8403	4974	4690	6888	12897	13022	11126	1137	447	466
ENSMUSG00000001415.10	0	1	65	728	263	564	1270	1195	902	801	915	892	899	1480	1739	1282	1550	1391	5	0	6
ENSMUSG00000001416.13	119	302	244	2453	1253	1498	4341	3125	2670	1933	2291	2053	4995	5822	5133	5375	6622	4786	1261	1508	1442
ENSMUSG00000001418.13	1	0	29	393	80	277	244	976	98	1456	558	386	1304	1655	2274	1081	2488	1719	83	10	47
ENSMUSG00000001419.17	10	69	24	43	116	72	363	88	324	112	572	390	499	522	642	778	1809	772	130	241	296
ENSMUSG00000001420.13	0	0	0	276	297	536	544	83	214	43	1	0	67	180	154	87	483	152	3	17	1
ENSMUSG00000001424.14	60	94	158	38	128	19	34	120	55	24	10	1	86	183	163	6	105	25	237	342	371
ENSMUSG00000001435.14	0	0	0	2	0	2	0	0	0	0	0	2	1	17	45	0	0	0	0	0	9
ENSMUSG00000001436.15	80	130	383	132	29	4	159	433	37	204	56	58	114	121	163	185	127	0	21	17	0
ENSMUSG00000001440.5	594	916	1199	1356	1051	1587	3103	2609	1864	1901	2110	2142	4248	7145	5174	3240	5002	3744	1261	935	1121
ENSMUSG00000001441.13	50	142	94	369	222	229	498	502	472	191	278	280	670	1022	899	509	688	404	43	100	82
ENSMUSG00000001444.2	0	0	0	1	3	0	2	32	0	0	0	9	0	0	0	0	0	0	0	0	0
ENSMUSG00000001445.10	112	230	246	339	400	334	322	507	205	494	262	411	813	1239	803	643	915	766	512	495	298
ENSMUSG00000001467.5	22	15	20	19	40	104	13	0	0	219	77	32	234	326	136	333	170	154	207	1	71
ENSMUSG00000001472.16	56	138	139	327	454	323	751	868	390	402	1108	689	1398	1759	1970	1305	2131	1702	539	444	586
ENSMUSG00000001473.6	91	301	709	466	449	472	153	44	145	235	89	13	183	258	327	75	79	49	1339	481	568
ENSMUSG00000001482.14	0	4	35	493	278	461	1149	1206	993	874	1210	1356	229	410	442	1841	2866	2086	25	44	24
ENSMUSG00000001493.9	0	0	0	0	0	0	0	0	0	0	0	0	0	0	0	1	0	0	3	0	0
ENSMUSG00000001494.6	0	8	8	0	4	3	0	0	0	0	0	0	0	0	0	0	0	0	15	3	5
ENSMUSG00000001496.15	0	0	1	0	0	2	0	0	2	0	0	1	0	0	0	2	1	0	0	0	1
ENSMUSG00000001497.18	4	0	0	0	0	1	1	1	2	0	0	1	14	0	0	11	64	0	0	0	0
ENSMUSG00000001504.10	3	6	0	52	0	0	0	0	0	31	0	4	51	116	70	104	0	4	0	0	7
ENSMUSG00000001506.10	0	0	0	2	1	1	0	7	0	0	1	0	0	1	0	0	0	0	0	0	0
ENSMUSG00000001507.16	0	4	0	0	0	0	1	0	0	269	174	126	144	130	187	46	47	10	0	0	0
ENSMUSG00000001508.15	1	4	1	16	8	0	3	17	1	0	0	0	0	0	0	0	0	0	0	12	0
ENSMUSG00000001510.8	0	0	0	6	0	0	0	0	0	7	24	0	0	0	0	10	42	0	0	0	0
ENSMUSG00000001517.14	80	163	612	900	577	1011	485	492	765	216	52	197	432	615	670	89	381	289	697	644	646
ENSMUSG00000001518.12	1	4	1	30	21	37	95	62	39	196	87	175	178	207	239	264	320	284	2	7	7
ENSMUSG00000001520.12	0	0	0	0	0	1	0	2	0	1	2	3	0	26	0	1	1	7	0	0	0
ENSMUSG00000001521.12	1101	1769	1447	1453	1812	1810	428	311	126	20	29	41	38	134	68	9	41	42	712	896	1011
ENSMUSG00000001524.14	18	58	78	121	58	116	612	557	241	403	264	268	366	492	938	495	469	493	16	13	93
ENSMUSG00000001525.10	65	106	243	169	581	154	659	1755	967	1176	576	402	3253	2788	3688	961	642	364	284	171	249
ENSMUSG00000001542.6	10	33	9	4864	1324	2597	7370	7377	6921	1606	1857	2749	388	321	479	2913	4333	2373	161	137	107
ENSMUSG00000001552.14	15	44	72	42	49	4	79	92	2	103	172	113	1120	877	1665	582	887	689	170	135	83
ENSMUSG00000001555.10	0	0	0	23	0	0	5	95	0	376	30	114	0	0	0	117	51	44	0	0	0
ENSMUSG00000001558.5	1	0	0	91	0	136	62	256	37	280	114	549	0	32	12	342	332	68	0	0	0
ENSMUSG00000001566.9	0	0	0	0	0	0	0	0	0	0	0	0	0	0	0	0	0	0	0	0	0
ENSMUSG00000001569.10	36	80	105	1089	406	934	1883	1083	1174	333	221	344	237	294	169	366	506	281	42	50	173
ENSMUSG00000001576.14	11	29	47	12	20	42	1	33	12	165	59	125	40	133	203	115	43	83	147	156	92
ENSMUSG00000001583.13	0	0	0	0	1	7	0	0	0	0	3	0	110	200	223	0	3	1	0	0	0
ENSMUSG00000001588.12	0	0	0	0	0	1	0	1	1	13	0	0	0	1	0	0	0	0	0	0	0
ENSMUSG00000001604.14	43	128	178	8	11	12	15	3	0	25	11	0	48	73	124	226	263	180	356	209	285
ENSMUSG00000001622.15	1	0	3	0	0	0	0	0	2	5	0	0	1	0	0	0	0	0	2	1	2
ENSMUSG00000001627.11	1123	1445	2684	2015	1637	1435	2918	2421	1965	1780	1031	2063	1008	2222	1761	3686	3992	2588	1959	1612	1780
ENSMUSG00000001630.13	122	272	319	323	145	404	902	442	1352	677	182	147	278	216	232	248	351	766	99	106	86
ENSMUSG00000001632.16	39	25	39	540	504	336	2433	801	1217	679	430	331	534	692	577	525	773	795	10	34	16
ENSMUSG00000001642.18	386	884	1282	291	138	458	152	107	136	242	69	122	1891	1794	2274	95	406	24	8265	9002	7917
ENSMUSG00000001655.6	3	9	0	0	0	10	31	0	0	0	0	0	0	0	0	0	0	0	0	16	25
ENSMUSG00000001656.3	0	0	0	0	0	0	0	0	0	0	0	0	0	0	0	0	0	0	0	0	0
ENSMUSG00000001657.7	0	0	0	0	1	0	0	0	5	0	0	0	0	0	0	0	0	0	2	0	3
ENSMUSG00000001661.5	0	0	0	0	0	0	0	0	0	0	0	0	0	9	4	0	0	0	0	0	0
ENSMUSG00000001663.10	0	0	2	0	0	0	0	0	0	0	0	0	0	0	0	0	0	0	31	0	0
ENSMUSG00000001665.10	20	10	45	0	0	0	0	0	0	0	0	0	37	1	7	0	0	2	0	0	0
ENSMUSG00000001666.8	2	6	18	77	32	13	74	68	27	55	124	63	191	293	305	200	135	238	29	12	0
ENSMUSG00000001670.13	1	0	0	5	0	2	10	110	1	28	56	99	50	113	74	86	74	102	5	13	15
ENSMUSG00000001672.14	0	0	0	0	3	0	0	0	0	236	7	23	190	239	159	21	73	91	0	0	0
ENSMUSG00000001674.11	242	442	710	1428	523	1001	2508	1456	1761	534	893	617	1160	1508	1220	1162	2620	1552	1681	1216	1777
ENSMUSG00000001687.15	509	580	710	177	399	243	691	304	460	598	270	373	910	1423	960	381	680	648	877	598	778
ENSMUSG00000001700.9	0	0	0	2	54	58	6	0	23	0	0	0	118	83	323	0	0	0	0	0	0
ENSMUSG00000001707.7	149	224	570	315	138	210	961	1326	1345	1479	1454	1545	1750	2539	1629	2133	3309	3045	1544	478	670
ENSMUSG00000001729.14	888	1831	2594	1418	1638	1552	806	236	430	606	770	303	2552	2785	3363	1175	1551	554	989	1371	932
ENSMUSG00000001739.14	5	37	178	36	11	102	65	20	39	1	0	0	0	0	0	0	0	0	192	339	220
ENSMUSG00000001741.12	0	1	0	7	0	0	1	0	0	0	1	0	0	0	0	0	0	0	0	1	2
ENSMUSG00000001750.15	0	0	1	37	16	90	108	146	222	91	108	104	0	17	0	357	150	165	1	1	0
ENSMUSG00000001751.9	9	23	30	26	13	6	0	0	0	0	0	0	4	0	7	0	0	0	0	0	0
ENSMUSG00000001755.12	58	36	116	8	64	7	55	36	23	92	39	182	501	520	514	96	298	269	48	144	36
ENSMUSG00000001761.7	0	0	0	0	0	1	0	2	2	0	60	0	7	20	39	1	23	0	1	0	0
ENSMUSG00000001763.14	35	81	124	2	37	20	7	0	24	7	7	5	18	101	101	1	2	0	34	158	232
ENSMUSG00000001767.5	1967	3074	2788	2556	566	1676	3696	3348	2664	1346	968	1372	226	393	318	1606	2456	1937	8806	5945	6746
ENSMUSG00000001768.15	6	28	23	38	36	92	72	0	1	74	14	1	4	49	15	38	10	292	214	143	246
ENSMUSG00000001773.14	0	0	0	0	0	0	0	0	0	0	0	0	0	0	0	0	0	0	0	0	0
ENSMUSG00000001774.7	49	127	201	131	46	202	280	633	174	308	448	404	560	1030	736	598	1188	702	794	260	661
ENSMUSG00000001783.3	11	39	38	23	14	90	128	247	51	341	377	329	754	765	895	704	1274	513	271	143	187
ENSMUSG00000001785.11	15	11	10	875	366	579	2592	2372	1643	1501	1650	950	546	1170	518	2345	2633	2905	17	1	40
ENSMUSG00000001786.14	95	233	370	23	39	36	40	0	40	7	56	1	113	150	150	2	0	60	631	409	311
ENSMUSG00000001794.13	0	16	19	109	29	74	163	81	78	189	180	594	4212	5320	5890	510	1205	588	265	141	273
ENSMUSG00000001802.16	0	0	0	0	0	0	0	0	0	0	0	0	337	377	366	107	99	12	0	0	0
ENSMUSG00000001804.9	0	0	0	0	0	0	0	0	0	0	0	0	0	0	0	0	0	0	0	0	0
ENSMUSG00000001815.15	0	0	0	0	3	0	0	0	0	0	0	0	0	0	0	0	0	0	0	0	23
ENSMUSG00000001819.4	19	10	4	20	1	11	0	0	1	0	0	0	13	14	1	0	0	0	189	12	7
ENSMUSG00000001823.5	0	0	2	0	0	0	0	0	0	0	0	0	0	0	0	0	0	0	0	0	23
ENSMUSG00000001827.12	0	1	2	2145	569	1343	4199	2904	1824	4321	2067	2444	1934	1737	2613	4425	4662	3362	1	2	4
ENSMUSG00000001829.17	49	120	121	95	87	70	53	2	39	130	80	90	148	171	196	123	115	168	333	200	204
ENSMUSG00000001833.16	303	679	810	429	646	428	2113	653	1240	741	527	537	1433	2140	1680	928	1275	1175	987	615	789
ENSMUSG00000001844.10	0	0	24	138	22	50	132	198	20	181	135	267	509	702	404	320	573	423	18	22	17
ENSMUSG00000001847.14	2588	2894	2673	2177	2228	2184	1501	708	1196	552	906	1206	3596	3975	3340	1721	2414	1808	3001	2313	2417
ENSMUSG00000001855.15	523	1002	1643	1600	2514	1705	1051	852	1065	371	201	221	253	417	516	623	599	420	3994	3254	3272
ENSMUSG00000001864.13	0	0	0	81	29	51	6	134	2	100	53	31	76	332	204	0	1	1	0	0	0
ENSMUSG00000001865.2	0	0	3	0	0	0	0	0	0	0	0	0	0	0	0	0	0	0	9	0	0
ENSMUSG00000001870.15	0	0	1	0	0	0	0	1	0	0	0	0	11	0	0	1	0	5	0	0	0
ENSMUSG00000001891.16	67	85	93	89	55	174	130	198	363	212	251	398	3278	5930	4142	552	967	961	396	124	345
ENSMUSG00000001901.15	0	0	1	0	0	0	0	0	0	0	0	0	0	0	0	1	0	0	0	0	0
ENSMUSG00000001909.15	2	37	26	104	50	59	41	193	268	123	80	308	508	582	930	346	573	273	93	47	85
ENSMUSG00000001910.4	35	81	42	532	275	276	243	137	77	182	144	386	328	396	385	302	558	333	305	96	165
ENSMUSG00000001911.16	89	117	97	25	24	50	0	16	0	0	0	0	0	0	0	0	14	10	33	18	45
ENSMUSG00000001918.17	0	0	3	569	140	610	1458	722	858	38	55	56	49	44	33	52	353	117	1	0	3
ENSMUSG00000001924.15	568	1177	1652	957	822	908	994	741	1013	1545	1500	1897	2112	2468	2607	4076	4546	3302	2911	2949	2297
ENSMUSG00000001930.17	1	0	3	5	3	6	9	0	2	0	2	0	4	12	20	0	0	0	5	1	35
ENSMUSG00000001942.7	51	102	172	0	80	70	1	1	40	1	2	99	15	26	28	53	1	41	185	171	118
ENSMUSG00000001943.7	0	0	0	0	0	0	0	0	0	60	0	0	0	0	0	0	0	0	0	0	0
ENSMUSG00000001946.13	2	0	0	0	0	0	0	0	0	6	0	0	0	0	11	3	27	0	0	0	0
ENSMUSG00000001948.9	2	4	0	0	12	4	1	0	0	20	22	0	4	2	2	0	11	30	16	10	5
ENSMUSG00000001962.8	102	215	195	226	87	222	627	512	821	566	351	538	767	1029	573	1241	1316	988	997	400	474
ENSMUSG00000001964.14	23	67	134	233	386	346	240	576	286	220	305	399	356	326	301	602	742	620	185	169	128
ENSMUSG00000001983.7	6	2	0	37	15	69	47	87	14	71	31	31	79	118	87	113	103	111	0	0	20
ENSMUSG00000001985.9	1	1	0	0	3	3	4	1	0	0	1	0	14	68	104	0	0	0	11	4	5
ENSMUSG00000001986.16	0	0	0	0	1	0	0	0	0	1	0	0	0	0	0	0	0	1	1	0	0
ENSMUSG00000001988.9	0	0	0	1	0	14	0	0	0	2	0	0	0	0	0	29	0	0	0	0	0
ENSMUSG00000001995.8	518	1139	1437	338	355	272	155	189	107	70	8	18	384	683	749	40	118	40	192	128	130
ENSMUSG00000001998.15	21	58	93	126	87	151	258	97	71	46	3	4	57	143	34	1	17	34	165	71	183
ENSMUSG00000001999.15	207	607	1455	9	16	24	23	89	0	171	10	2	300	523	485	5	38	1	97	141	41
ENSMUSG00000002006.12	0	0	1	30	35	3	39	7	11	118	53	55	1	16	3	185	26	7	0	0	0
ENSMUSG00000002007.5	2	0	5	0	0	0	5	0	0	0	0	0	0	0	22	0	0	0	1	83	0
ENSMUSG00000002010.17	1	19	6	250	107	392	1065	516	519	401	755	1693	1304	1719	2044	2202	3267	2465	23	78	2
ENSMUSG00000002012.13	0	0	0	0	0	0	0	0	0	0	3	0	14	23	70	0	0	0	0	0	0
ENSMUSG00000002014.12	24	7	26	427	55	153	608	417	493	790	813	1187	1165	1413	1257	3604	2695	2316	33	67	29
ENSMUSG00000002015.5	393	560	803	1824	198	1342	4113	1183	1627	1674	1172	1069	870	1196	1259	2477	2724	2236	1880	1558	1406
ENSMUSG00000002017.9	20	58	64	213	89	62	454	118	368	330	425	393	573	377	200	605	427	451	180	139	266
ENSMUSG00000002020.15	19	11	19	0	65	47	36	1	3	1	0	2	1	8	0	1	0	0	66	127	64
ENSMUSG00000002028.12	0	2	1	49	34	14	83	79	58	2	0	0	48	164	118	2	11	0	1	0	15
ENSMUSG00000002031.11	40	56	60	127	595	254	444	620	74	138	358	471	682	1068	1021	468	779	435	669	667	663
ENSMUSG00000002032.16	0	0	0	2	0	0	0	3	0	0	0	0	13	0	12	0	0	0	0	0	0
ENSMUSG00000002033.13	0	0	0	0	0	0	0	0	0	0	0	0	0	0	0	0	0	0	0	0	0
ENSMUSG00000002043.17	25	50	455	115	100	21	39	23	54	10	70	15	82	174	212	39	0	17	57	40	15
ENSMUSG00000002052.6	220	469	619	868	630	627	1136	878	338	489	404	462	599	651	724	825	1367	834	410	462	407
ENSMUSG00000002055.9	389	768	974	369	274	305	735	684	563	137	165	381	273	180	239	330	665	260	261	196	156
ENSMUSG00000002057.4	0	0	0	0	0	0	0	0	0	8	0	0	0	0	0	0	0	2	0	0	0
ENSMUSG00000002058.13	0	0	0	69	9	21	0	0	0	17	122	27	186	97	141	56	179	170	0	0	0
ENSMUSG00000002059.18	0	0	8	198	148	120	407	494	67	134	48	138	17	3	20	184	4	44	2	1	0
ENSMUSG00000002064.10	380	1181	1780	204	106	178	192	135	164	302	130	218	258	284	251	396	270	326	1155	472	684
ENSMUSG00000002068.16	24	78	47	4051	1287	3515	6144	4646	3003	1453	2457	1918	214	326	182	2634	3949	2310	58	8	43
ENSMUSG00000002076.11	649	1132	1630	355	840	605	183	133	6	94	60	92	197	284	249	123	288	26	708	733	453
ENSMUSG00000002083.13	0	0	0	88	1	43	46	14	0	11	4	36	0	0	3	23	11	61	0	0	0
ENSMUSG00000002100.15	0	0	0	0	0	0	0	0	0	22	1	0	7	0	0	0	0	0	0	0	0
ENSMUSG00000002102.15	6	48	43	87	118	21	55	222	218	743	674	617	1970	2341	2104	1351	2123	1712	319	187	29
ENSMUSG00000002103.15	3	5	1	0	65	21	5	54	0	6	31	2	103	45	44	44	4	7	24	19	26
ENSMUSG00000002104.11	5	13	62	0	3	37	0	0	0	0	1	0	0	10	51	0	0	0	10	7	7
ENSMUSG00000002105.15	3	8	17	4	0	0	39	13	50	0	12	34	121	105	114	24	15	43	1	10	11
ENSMUSG00000002107.18	800	1351	1755	353	878	959	98	112	5	640	116	187	289	359	280	229	31	212	2097	1837	2022
ENSMUSG00000002108.10	0	0	0	82	9	180	214	135	40	77	16	231	9	23	8	79	39	154	0	0	0
ENSMUSG00000002109.14	663	1089	2041	253	135	312	98	159	269	4	54	5	64	76	14	21	158	54	1463	1067	809
ENSMUSG00000002111.8	0	0	0	1	0	0	1	10	4	59	94	11	332	287	295	260	652	286	0	1	1
ENSMUSG00000002129.11	375	749	763	203	191	175	603	589	263	396	442	273	589	866	754	602	1239	678	1065	1102	1108
ENSMUSG00000002147.18	53	95	151	7	161	23	0	0	17	34	30	4	693	793	765	177	249	15	1447	1201	1152
ENSMUSG00000002190.13	0	1	14	1	1	0	0	0	0	0	0	0	13	16	3	0	0	0	0	25	3
ENSMUSG00000002204.9	0	0	0	3	1	1	1	44	0	0	0	0	0	1	0	0	6	0	0	0	0
ENSMUSG00000002205.16	128	226	113	372	175	135	262	57	97	157	173	99	473	295	391	132	672	36	153	185	106
ENSMUSG00000002210.11	2	16	8	0	1	1	3	57	17	82	102	185	68	207	200	55	511	302	39	52	2
ENSMUSG00000002221.11	510	715	891	433	615	376	322	274	337	318	290	212	509	683	597	443	686	467	244	116	281
ENSMUSG00000002222.14	1127	1689	1443	3075	2294	3107	5740	3099	3539	1813	1002	954	1388	1908	1392	2084	3741	3734	2579	1566	1590
ENSMUSG00000002227.15	0	0	0	73	2	3	1	14	20	80	80	146	511	717	931	399	378	396	39	42	28
ENSMUSG00000002228.7	0	0	0	0	0	0	47	8	0	157	8	42	7	56	36	80	64	55	0	0	0
ENSMUSG00000002233.13	0	0	0	0	1	1	0	0	0	16	19	0	1012	1306	1819	30	45	11	0	0	4
ENSMUSG00000002240.12	0	2	0	0	1	0	0	0	0	0	0	0	0	0	0	0	0	0	0	1	0
ENSMUSG00000002249.17	0	0	1	2	3	0	0	0	5	0	0	0	115	66	120	10	16	1	0	3	4
ENSMUSG00000002250.15	59	313	336	175	195	231	199	58	181	7	13	33	133	112	179	43	103	49	70	42	91
ENSMUSG00000002257.7	13	15	30	58	36	5	51	74	18	20	42	4	0	1	11	7	22	8	256	218	274
ENSMUSG00000002265.16	39	48	44	202	46	89	21	0	2	5	20	4	91	21	123	75	107	32	71	81	77
ENSMUSG00000002266.16	1	0	14	28	47	84	0	1	9	0	5	20	0	0	0	1	1	0	1	0	0
ENSMUSG00000002274.12	0	0	0	0	0	0	0	0	0	2	0	30	22	24	6	0	35	0	0	0	0
ENSMUSG00000002279.18	0	4	35	0	6	4	0	0	4	0	1	5	27	71	25	3	0	0	57	44	21
ENSMUSG00000002280.10	0	12	0	698	23	449	678	648	798	204	247	372	512	1033	754	667	762	392	48	78	0
ENSMUSG00000002289.15	0	0	0	0	50	72	53	6	1	287	271	282	101	202	161	358	1665	205	0	0	1
ENSMUSG00000002297.15	2709	4865	3463	7239	6522	8059	5819	3945	3989	1044	843	913	1322	1468	1589	1756	3603	1905	4523	3681	4596
ENSMUSG00000002307.15	268	774	796	92	116	131	130	55	62	292	185	117	321	317	337	172	291	148	238	300	177
ENSMUSG00000002308.15	92	195	285	971	210	324	1786	1111	1409	1762	1634	1719	163	299	146	2106	2462	2118	207	209	181
ENSMUSG00000002319.15	25	3	4	570	206	409	740	1116	531	627	966	1557	729	822	1420	1855	2906	2328	126	108	63
ENSMUSG00000002320.15	5	15	7	130	50	45	120	62	4	73	22	5	162	200	266	120	5	82	0	6	0
ENSMUSG00000002324.7	0	0	0	0	0	5	0	0	0	5	13	13	0	16	20	42	40	36	0	0	0
ENSMUSG00000002325.14	0	0	0	61	18	26	236	158	107	38	104	75	132	84	21	48	76	199	0	1	5
ENSMUSG00000002326.5	2	0	13	42	39	24	49	77	22	0	10	0	93	124	122	127	30	28	19	0	16
ENSMUSG00000002329.6	0	7	27	74	26	11	130	96	81	86	162	107	258	504	274	249	333	160	3	1	15
ENSMUSG00000002332.15	833	1638	2523	153	312	221	46	25	99	95	42	91	147	231	140	149	0	55	1092	1488	994
ENSMUSG00000002341.8	2	0	1	3	0	16	2	0	0	32	1	2	69	219	180	27	8	0	3	1	0
ENSMUSG00000002342.17	0	0	0	15	0	0	1	76	46	3	38	23	65	246	153	202	0	83	0	2	0
ENSMUSG00000002343.11	0	0	0	137	31	82	188	120	229	113	259	168	693	518	826	317	551	570	10	4	2
ENSMUSG00000002345.17	13	5	19	6	5	16	46	49	40	110	73	193	260	303	272	212	272	202	20	37	38
ENSMUSG00000002346.16	0	0	0	9	30	30	88	84	87	98	7	8	2	10	2	62	18	0	0	0	0
ENSMUSG00000002365.9	896	1060	1133	1146	2174	2023	394	117	95	52	75	92	695	1089	1291	188	180	184	1581	1428	1605
ENSMUSG00000002372.8	79	184	252	777	803	876	1489	1760	1445	580	418	857	613	1086	638	779	1451	773	1002	1298	1326
ENSMUSG00000002379.6	24	33	638	95	78	66	163	174	20	545	341	397	511	781	798	764	644	467	35	16	39
ENSMUSG00000002384.2	1	0	0	7	1	3	3	0	0	6	25	47	34	0	36	125	100	0	0	0	0
ENSMUSG00000002393.14	0	17	5	21	4	3	10	26	1	9	12	30	70	82	106	6	22	4	0	36	10
ENSMUSG00000002395.14	5	20	16	103	4	41	167	234	158	430	470	400	381	387	268	532	929	265	33	21	72
ENSMUSG00000002396.8	0	14	12	50	12	16	19	59	44	39	77	124	81	199	273	150	364	253	0	5	1
ENSMUSG00000002409.18	10	7	0	26	62	39	19	0	121	0	0	23	15	2	0	0	4	0	22	50	0
ENSMUSG00000002413.15	44	64	62	146	211	135	173	313	158	229	213	144	177	336	259	521	368	514	131	117	187
ENSMUSG00000002416.13	44	88	97	79	32	57	203	196	102	247	342	308	412	487	464	422	364	259	176	163	102
ENSMUSG00000002428.12	49	48	91	2	9	25	58	18	1	205	42	123	201	206	180	168	191	179	213	265	249
ENSMUSG00000002455.14	931	1952	2165	138	130	146	135	158	46	81	79	161	104	173	145	257	329	257	1376	1787	1538
ENSMUSG00000002458.13	8	10	12	0	8	56	23	27	5	281	73	70	71	81	92	266	73	29	4	135	9
ENSMUSG00000002459.17	0	0	5	0	6	1	0	0	0	0	0	0	0	1	0	0	0	0	0	0	0
ENSMUSG00000002475.15	167	360	544	29	5	8	96	121	128	119	29	38	2	72	14	38	11	3	183	197	155
ENSMUSG00000002477.4	1025	1997	2957	673	257	568	1383	995	955	674	725	1296	842	1645	994	1380	1956	1269	1531	1381	1117
ENSMUSG00000002486.15	19	36	51	132	82	93	38	46	235	2	10	54	1	42	11	169	24	82	55	109	99
ENSMUSG00000002489.15	797	1711	994	829	1641	1012	540	193	200	93	48	56	100	61	62	136	284	147	986	1117	1049
ENSMUSG00000002496.9	21	21	34	54	66	244	60	156	132	139	161	122	517	692	551	399	544	358	62	62	1
ENSMUSG00000002500.15	0	0	0	153	99	198	52	49	137	280	0	10	0	34	1	39	0	20	0	0	0
ENSMUSG00000002504.14	12	1	99	3	0	0	1	0	0	4	0	37	64	22	54	109	112	44	43	95	38
ENSMUSG00000002524.15	30	101	453	491	465	573	996	1063	726	842	712	790	790	1134	1207	1179	1592	1420	102	185	181
ENSMUSG00000002546.16	259	687	825	515	218	136	344	259	288	81	94	86	122	181	153	84	126	212	338	519	318
ENSMUSG00000002550.16	0	0	0	55	0	0	59	40	74	64	106	63	286	528	580	149	416	108	1	0	0
ENSMUSG00000002565.16	39	54	90	28	36	16	13	1	64	0	0	1	36	72	56	0	1	0	284	124	167
ENSMUSG00000002578.15	300	744	549	55	232	126	58	11	48	1	1	74	0	0	0	7	0	0	571	513	709
ENSMUSG00000002580.7	0	0	0	36	27	0	253	156	352	956	990	741	2175	2822	2056	1797	2421	1500	4	21	10
ENSMUSG00000002588.12	10	11	6	0	0	0	0	0	0	0	0	0	0	0	0	0	0	0	0	0	0
ENSMUSG00000002602.16	0	0	0	0	0	0	0	0	0	0	0	0	0	0	0	10	15	0	0	0	0
ENSMUSG00000002603.15	0	0	0	7	1	9	14	23	17	7	0	0	0	0	0	1	3	1	0	2	0
ENSMUSG00000002608.8	40	87	189	110	113	122	79	67	65	140	117	108	170	195	287	226	280	265	274	344	284
ENSMUSG00000002617.14	4	12	3	1	22	1	59	1	0	3	20	53	3	38	20	1	0	10	38	35	42
ENSMUSG00000002625.9	12	27	39	351	161	180	340	185	120	287	178	211	125	126	134	216	452	189	110	116	56
ENSMUSG00000002633.4	10	35	5	3	1	1	23	2	0	0	0	0	0	0	0	0	0	0	32	55	10
ENSMUSG00000002635.11	756	1475	2761	1139	468	1116	1038	1410	663	655	786	1123	488	1031	929	1324	1260	1399	1341	1373	1409
ENSMUSG00000002658.9	121	196	305	1286	753	808	1213	1292	1551	1123	1295	1242	427	880	541	2149	2505	1834	667	404	552
ENSMUSG00000002660.7	6	2	15	248	35	352	485	989	860	1010	860	1248	980	1235	1392	1611	2042	1597	9	0	22
ENSMUSG00000002661.14	15	52	61	30	2	2	35	22	32	97	81	124	213	279	233	188	202	156	259	111	114
ENSMUSG00000002664.2	2	0	0	0	0	0	0	0	0	0	0	0	0	0	3	1	2	0	1	16	0
ENSMUSG00000002668.7	24	61	52	23	27	0	6	48	7	8	28	68	40	17	42	107	43	0	54	31	117
ENSMUSG00000002679.14	164	336	505	731	262	438	2196	2200	1663	1236	769	1213	485	672	493	986	2164	1411	1792	1227	1449
ENSMUSG00000002688.7	225	427	344	438	633	780	50	137	215	49	1	0	5	1	0	0	5	0	867	909	874
ENSMUSG00000002699.13	14	30	28	0	4	2	0	0	0	0	0	0	2	1	0	0	0	0	0	5	0
ENSMUSG00000002718.14	59	99	133	548	453	631	1821	1439	1742	470	906	937	2067	3461	2064	1108	2587	1605	459	116	351
ENSMUSG00000002728.14	146	289	461	216	185	98	204	41	482	372	393	521	858	1686	1282	394	1268	958	339	330	299
ENSMUSG00000002731.6	1	0	0	0	0	0	0	0	0	104	2	0	12	108	36	72	28	0	43	48	40
ENSMUSG00000002732.14	1	0	7	0	2	2	0	0	0	1	9	0	0	5	0	0	0	0	0	0	0
ENSMUSG00000002733.8	670	1057	851	1640	1850	1852	875	353	833	86	119	33	394	408	406	101	247	102	2077	1881	1681
ENSMUSG00000002741.9	34	122	151	83	20	239	163	260	139	259	585	641	1100	1248	1053	1449	1693	1041	138	104	64
ENSMUSG00000002748.7	1047	2160	2183	2062	1629	2253	1371	1152	1053	298	154	286	151	137	113	257	647	505	1237	1162	1231
ENSMUSG00000002763.16	7	5	0	50	15	52	5	91	15	145	3	21	313	495	447	120	120	116	67	0	2
ENSMUSG00000002767.13	107	210	366	157	80	159	224	382	199	271	226	304	421	660	614	385	392	418	223	219	126
ENSMUSG00000002768.7	111	235	425	235	218	343	280	210	95	346	150	177	650	676	695	625	465	406	2475	1856	1718
ENSMUSG00000002769.8	0	0	0	0	5	0	0	0	0	0	0	41	2	8	14	0	8	8	0	0	0
ENSMUSG00000002771.12	1	3	0	209	101	82	214	46	65	65	70	144	0	1	0	50	37	64	0	0	0
ENSMUSG00000002778.14	181	517	1028	218	746	385	150	39	21	147	53	211	1671	1335	1908	413	694	304	1932	1480	1489
ENSMUSG00000002781.19	6	8	56	20	12	1	9	4	44	6	9	3	17	18	7	4	4	1	85	8	17
ENSMUSG00000002797.9	3801	9932	13973	1463	1754	1210	1110	485	671	69	64	80	14	126	76	44	92	82	7713	6311	5317
ENSMUSG00000002799.5	60	226	560	155	145	156	185	41	30	1	28	71	45	92	131	70	164	46	231	189	227
ENSMUSG00000002803.13	0	0	0	20	0	10	1	50	0	80	26	29	77	160	139	155	177	51	0	0	0
ENSMUSG00000002804.3	49	143	172	27	33	79	41	0	0	30	0	0	70	96	125	90	21	28	48	64	41
ENSMUSG00000002808.6	0	0	0	0	0	0	0	0	0	0	0	0	0	0	8	0	0	0	0	0	0
ENSMUSG00000002812.4	125	229	192	160	77	106	153	129	89	199	196	310	811	1382	1221	474	593	291	52	159	128
ENSMUSG00000002814.15	4	14	22	247	112	48	200	172	272	129	56	150	113	139	198	53	206	230	12	23	13
ENSMUSG00000002820.5	0	0	0	154	0	289	115	264	225	242	208	284	867	1309	1218	288	786	390	7	2	1
ENSMUSG00000002825.6	0	0	3	345	127	179	352	77	342	125	115	136	341	292	449	277	378	321	5	0	0
ENSMUSG00000002831.13	0	0	0	0	0	0	0	0	16	0	0	3	0	0	0	0	1	0	0	0	0
ENSMUSG00000002833.10	6	19	32	520	105	192	559	280	775	261	76	109	330	556	561	421	221	112	179	110	52
ENSMUSG00000002835.8	285	599	650	846	414	579	1094	665	574	199	230	155	599	876	729	275	391	121	948	1062	842
ENSMUSG00000002844.8	58	158	321	43	186	151	12	116	16	260	363	410	816	1434	1281	504	740	398	366	313	302
ENSMUSG00000002845.14	674	791	969	846	292	612	653	560	625	327	105	285	606	840	771	317	799	354	785	1053	984
ENSMUSG00000002846.9	14	23	47	367	106	372	551	380	301	54	302	208	492	393	947	803	910	588	42	159	93
ENSMUSG00000002847.6	5	22	93	22	32	3	46	33	62	84	0	83	5	0	2	17	46	30	60	27	76
ENSMUSG00000002870.8	1888	2947	5010	2258	2409	1977	2231	2391	2175	1100	984	1023	1413	1559	1726	1908	3331	2143	1702	1594	1197
ENSMUSG00000002871.14	704	1714	3393	8	4	7	0	1	0	26	4	27	204	237	290	68	19	0	673	141	192
ENSMUSG00000002881.14	125	281	230	276	527	547	195	74	46	67	90	143	327	435	332	31	221	102	903	653	459
ENSMUSG00000002885.14	0	15	0	20	0	1	0	0	0	42	5	0	315	266	485	81	184	117	0	0	0
ENSMUSG00000002897.5	63	190	51	297	13	96	289	127	219	98	40	4	36	34	9	78	48	3	45	59	33
ENSMUSG00000002900.15	8134	12967	18000	587	462	503	309	128	186	166	170	105	716	593	553	264	204	390	2382	2310	2234
ENSMUSG00000002908.15	0	10	3	1	10	0	0	0	0	0	0	24	0	4	2	0	0	0	1	0	0
ENSMUSG00000002910.10	1822	2978	2829	228	156	95	406	165	43	33	49	59	19	11	12	95	439	126	820	773	660
ENSMUSG00000002930.6	0	0	0	0	0	0	0	0	0	0	0	0	0	0	0	0	0	0	0	0	0
ENSMUSG00000002944.15	134	208	201	203	111	263	80	1	2	1	0	3	0	0	0	0	0	0	1220	483	363
ENSMUSG00000002948.19	6	27	28	209	1	134	231	98	182	310	319	356	335	702	460	531	694	473	25	49	17
ENSMUSG00000002949.15	28	58	42	184	122	257	488	786	599	372	492	604	1149	1881	2007	658	856	797	287	309	370
ENSMUSG00000002957.11	13	27	6	460	362	118	522	450	431	1004	844	1462	5680	8466	8494	2862	4794	2955	60	9	42
ENSMUSG00000002963.17	0	0	0	69	1	0	31	44	23	403	104	75	260	440	405	191	190	262	0	0	0
ENSMUSG00000002968.8	460	766	1762	1492	1521	1067	732	989	924	442	627	858	964	1436	1278	1080	1545	932	401	557	556
ENSMUSG00000002980.14	0	0	0	0	0	6	0	0	0	0	7	0	3	10	2	0	0	14	0	0	0
ENSMUSG00000002981.10	34	102	458	1527	703	991	2190	1808	1093	1289	947	717	1734	1549	1771	2091	1725	1586	326	368	547
ENSMUSG00000002983.17	42	8	66	355	176	381	507	318	471	127	90	273	11	14	15	193	121	117	14	91	25
ENSMUSG00000002984.17	0	17	16	440	182	495	1420	1531	663	1411	1626	1605	1622	2482	2059	2902	4073	3195	63	74	53
ENSMUSG00000002985.16	6	10	137	5	34	1	46	55	92	16	21	4	150	208	261	71	94	60	17	20	3
ENSMUSG00000002992.17	0	0	6	39	15	30	89	52	37	153	16	23	17	27	30	108	86	29	0	0	0
ENSMUSG00000002996.17	146	234	361	1150	584	714	1767	1160	1550	674	433	872	280	304	481	1334	1652	1656	470	488	384
ENSMUSG00000002997.15	251	212	409	174	438	397	56	45	1	0	27	0	0	0	15	0	0	0	532	661	491
ENSMUSG00000003031.14	24	76	112	20	95	45	0	0	0	12	1	3	9	12	18	0	7	1	128	133	166
ENSMUSG00000003032.8	56	139	39	1656	568	2182	1237	1158	1799	2366	3231	3195	615	1324	982	1635	4774	2325	298	33	19
ENSMUSG00000003033.14	94	167	265	269	471	273	723	405	716	122	165	223	361	187	543	180	325	176	1500	982	1427
ENSMUSG00000003037.16	5	21	66	382	194	40	315	331	259	521	490	854	1099	1931	1499	1206	1674	992	115	62	128
ENSMUSG00000003038.15	21	28	26	255	241	171	549	349	332	932	768	769	700	921	529	792	983	885	91	67	77
ENSMUSG00000003039.8	33	89	167	832	122	525	1195	1845	1093	842	778	1072	1258	2270	1529	1263	2594	1851	673	742	702
ENSMUSG00000003051.13	33	73	62	35	46	147	67	9	0	60	192	53	5403	11914	8496	535	2760	331	102	244	247
ENSMUSG00000003053.17	0	10	7	0	3	0	0	0	0	0	0	0	0	0	0	0	0	0	0	24	3
ENSMUSG00000003062.12	322	323	603	42	355	77	31	38	21	92	39	224	191	300	337	413	0	141	806	631	934
ENSMUSG00000003068.15	106	169	245	959	771	752	1321	1170	1346	552	408	447	454	648	600	726	1261	791	702	356	652
ENSMUSG00000003070.6	29	149	169	4	41	38	4	43	27	211	118	124	30	136	65	195	376	256	56	41	42
ENSMUSG00000003072.15	1	9	15	131	2	36	95	286	138	1592	1269	1331	3119	3885	4103	2572	2513	2222	31	41	79
ENSMUSG00000003099.11	45	186	256	18	106	140	261	441	146	874	426	403	1352	1469	1788	534	1031	757	121	35	69
ENSMUSG00000003119.14	392	532	534	1293	1308	1355	1674	465	630	150	50	127	210	252	161	439	304	416	905	822	701
ENSMUSG00000003123.15	11	6	19	26	11	0	1	2	0	15	21	1	8	0	23	54	28	13	6	25	117
ENSMUSG00000003131.6	93	121	143	775	241	994	1978	1499	1779	1500	781	1446	623	938	574	1032	2447	1927	474	310	352
ENSMUSG00000003134.10	1824	2771	1601	483	634	950	253	20	145	79	3	26	79	35	107	116	0	10	1144	1611	1140
ENSMUSG00000003135.15	1307	1456	1319	445	340	204	567	490	273	434	315	730	315	513	321	590	1008	877	2233	1319	1048
ENSMUSG00000003153.10	0	1	2	173	72	152	176	504	70	85	140	75	5384	9449	8344	663	3662	1374	3	3	1
ENSMUSG00000003154.15	0	42	14	48	68	46	65	0	22	1	1	1	28	97	20	0	0	0	95	28	46
ENSMUSG00000003161.15	39	50	48	49	32	10	3	26	0	24	40	42	667	888	1658	32	86	39	56	112	151
ENSMUSG00000003166.19	567	1265	994	216	161	239	285	390	116	155	207	72	677	555	466	175	422	162	76	165	205
ENSMUSG00000003184.15	0	2	0	152	35	99	80	83	27	35	24	116	288	419	478	192	103	133	0	0	17
ENSMUSG00000003190.12	0	5	13	18	6	64	11	15	6	0	0	15	23	22	25	16	12	10	8	0	0
ENSMUSG00000003198.9	1	10	15	1	0	0	3	0	0	11	42	49	32	16	40	41	115	50	67	28	1
ENSMUSG00000003199.16	0	2	4	1	0	0	0	8	0	0	0	2	119	61	24	0	5	0	0	3	4
ENSMUSG00000003200.9	37	45	187	575	479	415	1791	1280	723	361	775	459	864	1125	869	797	1137	1375	167	213	278
ENSMUSG00000003206.6	0	0	0	0	0	0	0	0	0	0	0	0	2	0	0	0	0	0	0	0	6
ENSMUSG00000003208.8	15	22	26	106	88	146	137	162	121	63	53	62	159	190	48	168	647	346	19	28	89
ENSMUSG00000003226.6	99	277	521	1838	521	1563	4418	3958	2553	1051	491	582	481	380	355	657	698	1025	251	68	127
ENSMUSG00000003227.4	37	59	109	0	0	0	0	0	0	0	0	0	0	0	0	0	0	0	4	45	0
ENSMUSG00000003228.8	33	36	142	404	346	343	419	452	220	332	185	264	7	46	51	256	555	316	317	204	151
ENSMUSG00000003233.11	22	77	88	36	100	32	19	3	6	10	20	19	46	46	62	31	70	32	190	345	190
ENSMUSG00000003234.15	108	226	194	192	192	157	168	112	310	169	88	195	222	462	250	230	896	441	882	612	860
ENSMUSG00000003235.12	2	12	5	358	160	189	505	378	588	1131	659	918	1166	1499	1815	2011	1546	2035	1	1	67
ENSMUSG00000003269.16	8	6	10	343	140	240	482	770	523	465	389	546	570	771	827	1057	1943	1519	87	50	159
ENSMUSG00000003271.17	0	0	0	244	59	116	320	373	243	53	65	118	68	9	11	192	401	175	7	0	7
ENSMUSG00000003273.14	3	0	0	6	0	0	0	0	0	0	0	0	0	7	0	0	0	0	28	57	29
ENSMUSG00000003279.16	24	71	110	196	21	73	48	90	6	16	2	28	0	0	0	0	17	7	167	44	54
ENSMUSG00000003282.9	87	142	88	136	382	489	158	86	138	10	0	6	21	5	0	0	0	4	1158	452	508
ENSMUSG00000003283.13	0	0	1	0	0	7	0	0	0	0	0	0	0	0	3	0	0	0	0	0	0
ENSMUSG00000003299.9	71	61	228	1270	536	916	2115	1935	1804	1333	981	1059	883	1657	1377	1169	2244	1423	374	551	319
ENSMUSG00000003308.14	35	155	67	219	14	162	93	51	94	38	107	155	479	644	712	275	278	255	32	79	66
ENSMUSG00000003309.13	232	412	1099	508	355	313	551	577	305	267	439	412	983	1419	1505	459	655	563	1504	835	774
ENSMUSG00000003316.14	37	170	233	354	79	361	353	324	167	252	50	249	118	103	184	378	207	192	43	73	34
ENSMUSG00000003341.8	0	0	0	0	0	0	0	0	20	0	0	0	0	0	0	0	0	0	0	0	0
ENSMUSG00000003344.14	314	591	420	594	800	555	315	68	108	57	10	5	18	35	46	0	0	0	885	1183	577
ENSMUSG00000003345.15	352	703	814	766	689	761	674	555	526	489	244	582	1607	1649	1495	525	1029	1032	431	439	450
ENSMUSG00000003346.14	117	107	103	338	9	230	500	397	562	630	437	460	1186	1178	982	1137	1533	757	1	61	5
ENSMUSG00000003348.9	6	0	36	132	5	58	32	54	47	0	40	23	182	433	332	52	25	15	9	3	58
ENSMUSG00000003352.13	10	48	127	103	165	26	128	35	103	159	158	104	1884	2531	3216	204	887	517	124	52	147
ENSMUSG00000003354.5	17	35	43	0	0	29	0	32	58	0	14	62	0	12	0	48	105	0	1	8	36
ENSMUSG00000003355.6	0	0	5	9	0	0	17	76	9	18	134	105	3	11	3	513	155	36	0	0	0
ENSMUSG00000003360.14	21	40	68	28	0	11	15	0	30	38	20	25	24	46	11	0	41	12	0	0	59
ENSMUSG00000003363.15	12	8	139	26	69	38	26	16	88	585	241	199	361	266	549	721	722	457	74	140	105
ENSMUSG00000003378.9	0	0	0	0	0	15	9	0	16	0	4	1	3	4	0	17	0	0	0	0	12
ENSMUSG00000003379.7	0	0	0	0	5	36	0	0	0	26	1	57	0	0	0	0	14	0	0	0	0
ENSMUSG00000003380.11	44	217	374	419	335	147	213	231	38	520	410	472	650	661	619	1096	1082	781	683	689	330
ENSMUSG00000003382.18	0	5	0	50	0	0	62	90	52	68	182	40	439	696	564	118	192	106	4	0	0
ENSMUSG00000003402.13	4	24	47	96	60	68	68	149	19	393	118	241	180	209	378	168	294	439	74	44	67
ENSMUSG00000003410.7	387	1619	1946	294	558	368	111	80	45	3	23	2	0	22	1	135	134	83	737	897	1223
ENSMUSG00000003411.10	32	105	264	28	71	29	26	31	0	2	37	8	9	140	1	53	40	20	408	280	291
ENSMUSG00000003418.11	53	36	30	87	64	32	0	0	31	0	0	0	0	0	0	0	17	0	56	190	275
ENSMUSG00000003420.8	0	0	0	67	19	38	52	35	46	72	35	106	0	0	0	150	50	144	0	0	0
ENSMUSG00000003421.13	6	33	14	158	94	141	536	381	578	277	473	495	521	628	540	756	1661	993	459	233	271
ENSMUSG00000003423.15	1	7	35	30	5	27	109	85	10	99	53	109	320	438	297	142	456	105	3	55	107
ENSMUSG00000003429.11	70	119	300	1241	284	695	3007	3630	2039	7106	7781	8047	7191	10486	7705	11513	11492	10364	504	405	280
ENSMUSG00000003435.9	47	107	131	435	253	450	813	464	499	506	255	501	542	608	682	942	993	720	137	85	229
ENSMUSG00000003436.11	4	30	74	42	60	24	20	32	29	113	95	135	8	17	10	223	202	54	126	16	60
ENSMUSG00000003437.14	38	133	152	498	148	267	787	1075	438	212	278	313	229	267	267	562	858	517	324	324	534
ENSMUSG00000003438.17	7	1	45	165	28	74	830	526	416	1820	1252	1171	963	1347	2007	2654	2941	2005	69	91	18
ENSMUSG00000003444.8	0	1	19	2426	544	1306	2955	1765	1682	722	753	894	409	495	391	1028	1254	1346	4	21	40
ENSMUSG00000003452.15	2	4	3	36	3	19	3	64	13	0	1	3	1	3	1	14	2	8	8	5	8
ENSMUSG00000003458.12	195	461	528	1	45	78	103	130	75	15	23	59	82	196	205	131	49	34	87	81	143
ENSMUSG00000003464.13	16	71	83	177	155	293	454	435	396	185	180	344	321	258	310	513	343	344	208	279	175
ENSMUSG00000003469.9	0	0	0	0	0	0	0	0	0	0	0	0	0	0	0	1	0	0	0	0	0
ENSMUSG00000003476.15	0	0	0	0	0	0	0	0	0	0	0	0	0	0	0	0	0	1	0	0	0
ENSMUSG00000003477.5	0	0	0	0	0	0	0	0	0	0	0	0	0	0	0	0	0	0	0	0	0
ENSMUSG00000003484.4	0	0	0	0	0	0	0	0	0	0	3	0	0	0	0	0	0	0	0	0	0
ENSMUSG00000003500.13	2	6	20	803	234	477	1376	1004	997	1115	1077	1458	382	481	434	2490	1833	2122	3	4	1
ENSMUSG00000003505.15	0	0	0	0	0	2	0	0	0	0	0	0	0	0	0	0	0	0	0	0	0
ENSMUSG00000003518.13	0	0	0	1	0	3	3	0	0	32	38	3	213	479	512	9	181	105	0	0	0
ENSMUSG00000003526.11	3	2	7	15	0	0	1	0	0	2	116	57	74	174	243	128	209	79	151	31	104
ENSMUSG00000003527.8	27	20	27	276	228	270	443	526	372	116	145	116	154	280	339	634	505	331	125	401	441
ENSMUSG00000003528.14	3	13	52	5	1	0	6	0	3	0	9	0	191	189	289	7	0	21	24	41	29
ENSMUSG00000003531.14	15	24	94	12	15	0	10	57	5	222	146	131	329	501	531	619	532	346	79	94	81
ENSMUSG00000003534.17	42	271	460	142	144	143	263	158	311	89	127	97	3	11	0	101	150	146	0	72	17
ENSMUSG00000003541.6	3	0	0	0	11	66	0	15	0	0	2	10	0	0	1	1	0	0	0	0	13
ENSMUSG00000003545.3	13	53	50	35	39	35	9	0	15	15	3	0	0	0	0	0	11	1	55	54	48
ENSMUSG00000003546.9	2	65	100	87	1	47	134	47	133	139	190	270	231	242	315	88	111	176	80	5	28
ENSMUSG00000003549.9	6	24	7	377	14	82	358	261	196	51	85	125	83	171	148	197	179	161	0	22	39
ENSMUSG00000003555.7	0	0	0	11	0	61	0	101	103	9	0	0	0	0	0	38	0	0	0	0	0
ENSMUSG00000003559.7	0	13	4	0	0	0	50	0	0	118	7	3	177	457	297	98	47	4	6	0	0
ENSMUSG00000003573.15	1	0	0	5	2	3	5	12	14	31	1	1	3	0	1	55	11	0	0	0	0
ENSMUSG00000003575.13	109	189	244	71	109	40	33	29	105	32	6	21	82	57	100	35	153	100	111	80	118
ENSMUSG00000003581.14	178	375	509	127	1	5	68	25	18	9	0	12	60	47	39	17	0	10	0	1	30
ENSMUSG00000003585.13	4	2	11	24	0	5	0	10	31	20	17	0	76	38	14	11	5	57	0	0	11
ENSMUSG00000003604.14	48	57	79	89	265	242	143	178	160	807	387	486	404	682	648	1000	1495	950	1961	1286	1388
ENSMUSG00000003617.16	0	0	0	0	0	6	0	3	0	0	0	0	0	0	0	0	0	1	0	0	0
ENSMUSG00000003623.4	13	14	12	620	456	474	1189	736	910	25	94	60	605	953	796	152	290	201	36	105	75
ENSMUSG00000003644.17	25	82	158	209	155	140	425	128	700	204	454	434	1982	3282	3601	1068	1922	1678	90	158	106
ENSMUSG00000003657.8	0	0	2	0	0	0	0	1	0	67	2	0	0	0	0	0	39	1	0	1	9
ENSMUSG00000003660.10	236	525	595	145	34	232	505	480	559	366	282	285	1033	1147	1280	756	1372	691	395	379	487
ENSMUSG00000003662.10	20	45	141	86	60	20	82	185	123	286	144	274	251	534	482	535	822	504	227	438	216
ENSMUSG00000003665.6	0	0	0	0	0	0	0	0	0	0	0	0	0	0	0	0	0	0	0	0	0
ENSMUSG00000003680.15	42	81	90	242	168	180	200	410	205	33	182	281	629	942	863	278	163	325	76	44	73
ENSMUSG00000003721.14	20	2	36	1	24	13	103	35	5	98	82	50	474	336	392	190	365	219	221	39	80
ENSMUSG00000003731.13	163	305	395	1373	991	1121	1325	774	831	125	346	509	648	865	815	783	918	521	392	365	463
ENSMUSG00000003746.15	20	40	55	0	57	17	0	0	0	1	0	0	4	14	36	0	0	0	118	148	130
ENSMUSG00000003752.9	0	0	0	543	211	228	953	455	389	110	54	56	47	68	95	133	288	58	0	2	0
ENSMUSG00000003762.13	0	0	9	61	26	23	76	109	94	26	32	121	112	288	61	132	35	99	98	7	3
ENSMUSG00000003778.14	182	310	360	291	303	407	637	631	405	165	190	278	461	468	226	355	514	609	244	176	201
ENSMUSG00000003779.15	1446	2081	2844	1957	870	1123	1757	1988	1484	1078	765	1561	1078	2088	1506	1219	2456	1781	567	907	579
ENSMUSG00000003808.18	104	210	223	38	5	50	153	296	282	381	261	325	324	437	467	771	1319	695	216	258	208
ENSMUSG00000003809.14	0	38	4	137	59	78	217	120	208	352	168	420	251	248	195	333	486	305	197	154	82
ENSMUSG00000003810.12	102	375	478	530	887	686	541	175	200	23	122	104	655	1296	883	165	411	275	484	630	304
ENSMUSG00000003812.13	0	2	1	42	42	33	31	33	110	99	99	85	70	85	79	176	133	62	0	0	0
ENSMUSG00000003813.15	5	5	2	20	6	16	12	9	12	48	15	55	187	175	148	35	103	82	2	9	3
ENSMUSG00000003814.8	517	1113	1122	342	816	419	535	756	222	1383	715	591	2106	1449	1775	1389	1147	1232	2230	1509	1390
ENSMUSG00000003824.12	650	1186	1611	2740	2586	2804	2203	1680	1496	790	472	919	335	607	434	1706	2333	1439	6088	4291	4055
ENSMUSG00000003847.16	5	13	15	236	148	96	40	43	213	87	97	9	29	56	24	8	21	133	0	10	1
ENSMUSG00000003848.14	20	36	26	1403	241	1198	2506	1625	1635	260	730	820	312	749	437	1079	1387	1002	191	271	174
ENSMUSG00000003849.8	53	173	191	26	93	18	37	7	85	54	17	0	45	3	6	0	81	4	97	162	209
ENSMUSG00000003863.18	0	0	0	2	0	0	21	0	5	0	0	3	4	21	13	3	2	9	0	0	0
ENSMUSG00000003865.16	82	146	202	379	113	205	247	164	156	92	62	167	172	238	252	74	147	134	280	154	160
ENSMUSG00000003868.14	33	85	151	172	151	133	388	385	585	555	999	1125	1426	1627	1381	2058	1730	2016	530	519	378
ENSMUSG00000003872.9	0	0	0	5	0	0	0	0	0	0	0	0	0	11	0	0	23	7	0	0	0
ENSMUSG00000003873.11	0	12	0	16	34	97	75	106	33	126	106	91	130	206	181	222	245	199	2	122	22
ENSMUSG00000003882.4	0	0	0	0	0	1	0	0	0	0	0	0	0	0	0	0	0	0	1	1	2
ENSMUSG00000003923.14	35	29	67	58	18	24	405	669	386	228	484	392	1236	1670	1470	1151	1528	1139	127	98	246
ENSMUSG00000003929.10	19	14	45	10	16	12	24	108	235	96	131	179	104	203	85	78	246	144	49	143	40
ENSMUSG00000003934.5	0	0	0	37	31	0	0	0	0	0	1	26	18	3	16	135	1	0	0	0	0
ENSMUSG00000003948.17	10	26	15	0	13	24	61	43	0	0	5	0	0	18	40	0	0	0	134	62	21
ENSMUSG00000003949.16	0	0	0	4	7	0	0	12	32	6	27	0	0	0	0	15	62	18	2	0	0
ENSMUSG00000003955.7	8	11	10	15	25	15	3	17	0	1	12	27	254	305	165	29	44	13	136	205	130
ENSMUSG00000003970.8	25	121	171	1688	670	995	4608	6425	3445	11564	13443	13048	14824	18424	23134	22527	24044	24017	338	110	74
ENSMUSG00000003974.6	0	0	0	0	0	0	0	0	0	0	0	0	0	0	0	0	17	0	0	0	0
ENSMUSG00000003992.14	495	705	1457	340	551	231	185	41	167	61	8	16	72	28	21	5	1	51	460	388	308
ENSMUSG00000004018.9	7	22	61	0	0	17	1	51	0	4	31	18	87	160	115	240	320	222	51	67	58
ENSMUSG00000004031.13	1	0	1	0	0	1	1	0	0	1	0	0	0	1	10	0	0	0	0	14	1
ENSMUSG00000004032.10	252	320	4869	278	559	163	131	1	8	3	11	4	57	137	177	0	14	1	635	271	641
ENSMUSG00000004035.12	0	0	0	0	0	0	0	0	0	0	0	0	4	0	2	0	32	0	30	0	0
ENSMUSG00000004038.9	0	0	0	0	0	0	0	0	0	0	0	0	19	0	0	0	6	0	0	0	0
ENSMUSG00000004040.16	870	1259	1672	295	404	471	152	119	226	44	37	61	1512	2122	2525	264	407	232	211	409	495
ENSMUSG00000004043.14	26	69	137	153	79	172	55	30	109	27	85	10	91	158	349	82	183	51	121	109	36
ENSMUSG00000004044.9	3	12	13	0	0	8	0	42	0	42	34	74	0	2	31	85	196	126	0	0	0
ENSMUSG00000004054.8	18	89	21	31	19	25	55	17	42	1	20	20	101	206	114	30	151	190	34	145	72
ENSMUSG00000004056.15	147	387	430	742	566	534	721	500	599	928	419	638	1370	1326	2202	1156	1124	980	331	422	238
ENSMUSG00000004069.16	43	90	82	72	180	257	237	265	67	283	184	283	811	1123	1148	354	901	561	198	317	262
ENSMUSG00000004070.15	13	35	51	575	176	175	851	464	478	229	203	300	337	600	477	264	387	278	149	48	6
ENSMUSG00000004071.12	258	576	839	2210	1248	1380	1379	325	1151	210	389	527	350	429	411	564	1217	597	472	511	759
ENSMUSG00000004085.14	61	80	85	79	155	79	2	0	62	153	106	55	164	273	183	77	28	0	280	105	166
ENSMUSG00000004096.8	578	874	1553	934	1295	934	2165	2288	2701	3410	2240	2530	1502	2633	1826	2890	3856	2078	2052	2047	1557
ENSMUSG00000004098.7	0	0	0	0	0	0	0	0	0	194	31	33	0	13	0	0	36	0	0	0	0
ENSMUSG00000004099.15	2142	4349	13535	644	412	495	380	260	799	206	94	217	74	122	179	192	71	131	4047	2985	2573
ENSMUSG00000004100.11	464	1181	1622	660	214	413	1733	1983	1412	1310	660	919	319	680	656	1056	1562	1240	2390	3028	2048
ENSMUSG00000004105.8	318	638	802	708	1319	825	169	10	0	2	59	2	0	0	2	0	37	6	541	825	625
ENSMUSG00000004110.14	0	0	0	0	1	1	0	0	0	4	0	1	1	0	3	1	0	1	5	0	0
ENSMUSG00000004113.18	0	5	14	0	11	4	2	12	2	8	2	0	0	1	1	52	1	0	0	0	21
ENSMUSG00000004127.12	7	13	44	198	148	185	375	535	261	321	522	291	322	377	275	244	616	328	32	6	57
ENSMUSG00000004151.16	76	94	92	69	135	56	1	1	0	1	0	1	47	4	78	0	0	0	589	302	299
ENSMUSG00000004187.10	0	0	0	224	57	123	39	122	68	15	17	28	168	187	125	81	60	107	2	24	0
ENSMUSG00000004207.14	37	218	486	193	211	211	635	507	292	1625	821	1046	8777	7748	9596	2440	1827	1728	118	111	135
ENSMUSG00000004221.16	0	0	1	201	0	18	186	237	301	19	131	189	190	311	287	159	321	263	5	4	0
ENSMUSG00000004231.15	2	6	4	6	19	12	0	0	0	0	0	0	1	0	0	0	0	0	42	59	32
ENSMUSG00000004233.14	54	68	120	67	12	14	82	740	47	195	95	477	118	140	60	341	470	465	76	212	72
ENSMUSG00000004263.15	0	13	0	91	19	36	94	67	127	471	627	839	619	657	1083	922	1711	1118	105	40	0
ENSMUSG00000004264.17	273	506	764	522	292	428	1103	839	1058	2232	2145	1840	3728	5276	4450	2722	2862	2679	1118	793	462
ENSMUSG00000004266.15	21	29	38	0	30	0	0	0	0	8	109	10	115	183	134	272	248	183	131	33	113
ENSMUSG00000004267.16	0	0	0	1	2	1	0	0	0	3	24	11	1	3	1	125	84	16	0	0	0
ENSMUSG00000004268.11	63	64	169	670	246	379	1036	1879	1364	2249	1248	2215	1575	2023	1563	2808	3178	2439	100	79	113
ENSMUSG00000004270.13	0	2	16	229	169	143	532	271	219	1649	1440	1199	2121	2211	2037	2691	3334	2793	58	3	8
ENSMUSG00000004285.12	34	46	309	76	37	15	24	9	29	316	271	554	833	1163	1091	371	772	515	247	319	142
ENSMUSG00000004296.14	0	0	0	0	2	1	0	0	0	0	0	0	0	0	0	0	0	0	0	0	0
ENSMUSG00000004317.14	341	660	541	745	515	596	394	54	202	441	135	397	550	623	625	585	874	820	865	878	714
ENSMUSG00000004319.15	120	166	122	264	456	252	301	256	291	305	255	349	390	700	560	347	485	580	566	330	206
ENSMUSG00000004328.15	5	0	27	110	455	247	64	0	1	1	0	0	3	1	0	0	1	0	74	399	209
ENSMUSG00000004341.7	52	226	425	29	85	105	1	4	1	3	3	0	0	0	0	0	0	0	770	793	683
ENSMUSG00000004344.11	0	0	0	0	0	0	0	0	0	10	0	0	3	39	53	0	0	0	0	0	0
ENSMUSG00000004347.16	24	58	147	10	43	57	1	2	32	0	0	0	25	0	0	2	0	0	156	127	63
ENSMUSG00000004356.7	441	933	754	396	231	254	377	411	372	436	196	390	339	262	410	518	786	386	378	434	444
ENSMUSG00000004359.16	27	10	57	3058	756	1055	10088	4943	5051	2045	4080	3066	93	122	77	4569	2220	4356	173	123	115
ENSMUSG00000004360.8	0	0	5	7	2	7	0	0	2	0	1	0	0	0	0	0	1	1	1	0	0
ENSMUSG00000004364.14	165	431	479	3550	1688	3376	6603	4935	3210	853	1421	1248	2678	3224	3097	2131	3075	3261	366	517	297
ENSMUSG00000004366.3	0	0	0	0	0	0	0	0	0	0	0	0	0	0	0	0	0	0	0	0	0
ENSMUSG00000004371.14	0	5	2	1	0	14	22	1	0	1	0	1	0	0	0	1	0	0	1	0	0
ENSMUSG00000004383.17	24	39	11	66	87	15	19	50	1	0	0	62	632	339	298	0	5	1	49	36	6
ENSMUSG00000004393.10	19	38	11	135	55	185	586	359	315	168	335	520	396	400	480	562	791	512	84	60	129
ENSMUSG00000004394.12	1	0	4	50	8	7	391	237	214	278	152	283	225	152	156	325	368	370	64	0	1
ENSMUSG00000004415.15	0	0	0	1	4	0	0	6	0	3	6	9	10	14	14	54	7	38	2	1	14
ENSMUSG00000004446.12	35	141	15	273	210	401	707	273	575	137	96	85	67	95	84	44	413	201	7	29	94
ENSMUSG00000004451.14	0	0	0	0	0	2	0	0	0	29	23	1	71	157	103	61	135	12	0	0	0
ENSMUSG00000004455.16	497	929	731	4141	2615	3844	7288	7031	6703	8578	5966	7067	9135	13691	9022	8350	15138	8246	613	798	969
ENSMUSG00000004460.16	137	284	505	462	199	244	1272	1094	795	678	368	500	487	513	440	1195	711	1063	478	174	243
ENSMUSG00000004462.6	298	418	448	90	67	29	123	90	97	241	71	305	545	512	537	193	447	283	118	338	48
ENSMUSG00000004473.10	0	0	0	0	0	0	0	0	0	0	0	0	0	27	2	0	2	6	0	0	0
ENSMUSG00000004500.9	0	0	0	108	47	46	10	23	3	0	4	0	3	0	36	7	56	0	0	0	0
ENSMUSG00000004508.6	45	127	139	58	88	92	4	35	64	22	33	2	276	463	469	9	147	7	167	536	371
ENSMUSG00000004530.12	63	68	165	133	467	191	273	41	150	140	427	363	2108	3442	3938	1328	2112	1332	340	305	231
ENSMUSG00000004535.12	1829	2885	2876	1151	653	717	1837	2273	1172	1199	1195	1283	1611	1547	1099	1915	3505	2678	4664	3719	3633
ENSMUSG00000004540.7	9	30	117	43	89	36	3	1	0	1	0	0	0	0	0	0	0	0	768	466	507
ENSMUSG00000004542.15	0	0	0	0	2	5	0	0	1	0	1	0	0	0	1	0	0	0	0	0	0
ENSMUSG00000004552.16	0	0	0	0	0	0	4	0	0	0	0	0	0	44	0	0	0	0	0	0	0
ENSMUSG00000004558.14	0	0	0	0	1	0	0	0	0	43	0	0	0	27	0	0	0	0	0	0	0
ENSMUSG00000004561.14	32	91	154	159	105	163	40	73	136	15	103	53	221	660	315	142	367	99	83	78	11
ENSMUSG00000004562.16	8	9	9	73	17	13	23	7	8	7	9	18	8	13	1	40	19	8	3	8	1
ENSMUSG00000004565.15	53	62	177	30	11	41	75	52	44	76	143	107	313	363	543	230	339	243	124	65	57
ENSMUSG00000004567.16	33	91	144	4	11	19	2	12	2	25	12	5	55	76	79	42	5	8	68	19	25
ENSMUSG00000004568.12	10	17	33	87	46	175	60	131	38	5	78	25	870	1031	1049	71	86	34	48	45	78
ENSMUSG00000004591.16	560	841	553	2502	2084	2560	2944	2214	2335	763	1009	802	984	1355	980	1162	1630	1153	1987	1237	1194
ENSMUSG00000004609.11	0	2	0	0	0	0	2	0	0	0	0	0	0	1	0	1	0	0	0	0	1
ENSMUSG00000004610.4	9	13	14	2	40	21	19	170	4	141	391	430	1891	2745	2351	508	965	697	56	14	64
ENSMUSG00000004612.9	0	0	0	0	0	0	0	0	0	0	0	0	1	0	0	0	0	0	0	0	0
ENSMUSG00000004613.7	0	0	0	0	0	0	0	0	0	0	0	0	0	0	1	0	0	14	0	0	0
ENSMUSG00000004626.14	5	33	12	8	50	23	8	51	33	209	93	108	917	895	1412	30	349	176	127	105	52
ENSMUSG00000004630.18	0	0	0	0	0	0	0	0	0	0	0	0	0	0	0	0	0	0	0	0	0
ENSMUSG00000004631.15	0	1	0	0	0	0	2	10	0	103	19	28	0	0	14	43	97	22	0	0	0
ENSMUSG00000004633.17	76	104	70	26	72	46	71	7	36	55	2	60	5	30	73	5	134	15	100	170	327
ENSMUSG00000004637.15	36	14	32	46	108	87	9	0	10	43	2	2	16	8	43	25	7	28	179	226	207
ENSMUSG00000004642.13	10648	18887	27466	8980	4744	5650	5009	4966	2270	947	1031	1094	818	1027	748	1363	1965	2172	22262	30231	21802
ENSMUSG00000004651.6	0	0	0	4	1	1	6	2	3	2	0	1	0	2	1	1	0	3	30	0	0
ENSMUSG00000004654.6	0	0	0	0	0	0	0	0	0	0	0	0	0	0	0	0	0	0	0	0	0
ENSMUSG00000004655.5	0	0	1	0	22	6	0	0	0	0	0	0	0	0	0	0	0	0	0	2	12
ENSMUSG00000004661.15	469	629	770	227	314	290	84	38	121	391	335	88	207	439	511	556	115	217	633	747	650
ENSMUSG00000004665.10	0	0	0	81	34	100	70	132	57	194	256	136	8468	10681	18008	740	573	289	0	0	0
ENSMUSG00000004667.18	66	142	168	2122	817	1000	3559	3185	2774	2574	1920	1909	2034	2992	2966	3558	4741	3177	157	233	187
ENSMUSG00000004668.14	68	93	108	84	144	169	126	41	94	81	1	6	0	1	0	77	70	0	96	76	134
ENSMUSG00000004677.15	287	797	433	536	396	329	302	70	34	71	15	11	140	316	230	33	84	34	1248	1138	768
ENSMUSG00000004698.10	75	125	109	55	134	39	9	26	94	4	8	0	1	0	0	17	0	1	168	145	221
ENSMUSG00000004707.14	0	0	0	0	0	0	0	0	0	0	0	0	0	0	0	0	0	0	0	0	0
ENSMUSG00000004709.14	6	1	0	0	1	0	0	0	0	0	0	0	0	0	0	0	0	0	12	12	17
ENSMUSG00000004730.14	0	0	0	0	0	0	0	0	0	0	0	0	0	0	0	0	0	0	28	0	0
ENSMUSG00000004748.5	0	0	0	41	7	0	0	9	0	26	6	3	328	606	394	51	57	8	0	0	0
ENSMUSG00000004768.14	238	440	342	366	111	264	345	145	234	19	101	37	155	148	434	29	101	75	388	584	590
ENSMUSG00000004771.12	1297	1742	3232	786	1009	1194	1287	1007	1087	869	707	814	3439	4739	3463	1550	1875	1479	4809	3319	3384
ENSMUSG00000004788.11	19	35	44	112	32	64	343	352	258	543	508	328	199	353	327	581	577	458	162	203	171
ENSMUSG00000004789.9	56	100	204	210	253	149	142	43	178	87	96	78	624	1174	1110	285	501	321	1038	785	517
ENSMUSG00000004791.6	0	0	0	0	0	0	0	0	0	0	0	0	0	0	0	0	0	0	0	0	0
ENSMUSG00000004798.14	25	57	49	426	81	260	286	525	183	101	38	89	74	161	171	31	118	101	131	84	35
ENSMUSG00000004814.10	0	0	0	0	0	0	0	0	0	0	0	0	0	0	0	1	0	0	0	0	0
ENSMUSG00000004815.12	17	0	72	8	25	62	8	0	1	0	0	0	3	18	9	0	0	25	67	34	35
ENSMUSG00000004821.1	0	0	0	75	241	0	1	0	0	0	0	0	0	0	0	0	0	0	0	0	0
ENSMUSG00000004837.2	0	0	0	7	1	19	6	2	0	0	0	0	0	0	0	2	0	1	2	0	0
ENSMUSG00000004842.18	0	0	1	0	2	0	10	0	0	0	2	0	0	0	0	0	0	0	0	0	0
ENSMUSG00000004843.6	64	152	230	178	139	263	1	0	0	1	180	1	1848	2277	1655	144	518	259	432	464	415
ENSMUSG00000004846.10	3	0	1	12	16	10	78	9	38	257	21	12	33	116	160	43	126	84	0	47	0
ENSMUSG00000004849.14	5	27	83	677	148	524	1256	1101	1314	2803	2552	3046	1930	3256	3492	4764	2816	2936	119	96	113
ENSMUSG00000004864.12	0	3	0	54	35	36	210	82	335	137	155	320	123	137	111	266	385	42	0	23	0
ENSMUSG00000004865.15	1841	2487	3053	2748	1992	1926	3030	2605	3030	1293	1190	1520	833	909	1016	3482	4238	3075	4292	3336	3027
ENSMUSG00000004872.15	3	19	33	0	0	8	0	14	2	0	1	9	0	0	0	0	0	0	1	20	0
ENSMUSG00000004880.11	564	863	1198	468	204	568	1731	847	591	1228	599	705	641	1063	499	1662	2248	1924	663	499	374
ENSMUSG00000004885.5	654	1435	3699	5	6	18	19	23	1	6	13	2	0	1	0	0	4	1	1420	1016	793
ENSMUSG00000004891.16	7	28	52	14	0	0	7	0	29	18	1	0	4	10	23	0	10	0	26	101	10
ENSMUSG00000004892.13	3	9	1	1	1	1	0	0	26	0	1	0	0	0	0	0	0	0	0	0	1
ENSMUSG00000004894.10	0	0	0	0	0	0	0	0	0	0	0	0	0	0	0	0	0	0	0	0	0
ENSMUSG00000004895.9	9	21	17	101	197	168	288	317	457	159	163	137	148	313	274	247	200	219	38	14	11
ENSMUSG00000004896.16	27	91	47	335	28	66	171	146	27	206	104	135	119	138	213	62	366	217	1	63	2
ENSMUSG00000004897.16	450	687	698	2811	1032	1786	8089	6605	5548	13671	10182	11584	9251	15605	14072	20053	29039	21417	1496	902	1086
ENSMUSG00000004902.7	6	0	0	36	0	0	84	1	3	31	28	96	0	0	0	61	65	17	0	0	0
ENSMUSG00000004929.12	44	68	30	116	25	67	617	266	245	407	345	557	398	405	602	597	1134	1125	269	175	197
ENSMUSG00000004931.10	0	6	17	143	22	73	193	186	112	139	175	430	591	714	707	894	1133	771	0	29	38
ENSMUSG00000004933.17	0	1	0	19	0	0	1	21	37	0	19	0	1	1	0	0	0	0	0	0	0
ENSMUSG00000004934.13	355	1372	1631	760	572	556	986	1144	800	341	544	614	691	863	1074	1243	2331	1446	1102	943	817
ENSMUSG00000004936.8	3693	4659	5075	1078	2366	1526	821	388	168	414	292	998	928	1455	1205	659	1755	786	5658	4949	4612
ENSMUSG00000004937.5	35	40	39	786	140	568	974	871	1319	1103	968	867	1191	1655	1876	1740	2662	2094	424	372	416
ENSMUSG00000004939.6	0	0	0	17	3	13	30	6	9	0	0	0	0	1	0	0	0	0	1	1	0
ENSMUSG00000004945.15	3	3	21	258	591	12	128	381	156	203	318	270	636	1087	1122	1361	1606	658	53	74	29
ENSMUSG00000004947.15	3256	8645	11670	5271	5700	4533	2787	2334	2883	843	589	695	267	552	726	892	1242	679	3071	4207	2466
ENSMUSG00000004948.12	433	1102	5310	856	296	422	557	392	502	209	128	232	16	43	25	297	48	151	2287	1075	1154
ENSMUSG00000004951.10	30	66	42	121	55	40	1	1	24	64	14	36	18	37	20	28	210	19	92	47	33
ENSMUSG00000004952.13	346	823	2374	424	785	362	263	34	56	18	9	78	2	0	0	96	84	4	2628	2816	2287
ENSMUSG00000004961.7	10	13	10	19	32	61	9	2	0	27	18	6	0	0	0	0	47	8	304	85	117
ENSMUSG00000004980.16	660	1639	2935	991	493	813	1875	1753	1392	2146	1670	2020	2318	3448	2250	2540	3560	2834	1367	789	788
ENSMUSG00000004988.9	0	10	0	0	0	6	0	0	0	19	49	11	159	120	148	50	82	63	0	0	0
ENSMUSG00000004994.12	58	131	177	527	104	361	278	206	632	20	32	219	59	113	154	213	387	139	156	148	156
ENSMUSG00000004996.9	30	6	8	89	15	12	12	67	29	12	2	77	97	143	241	29	96	38	4	12	1
ENSMUSG00000005034.15	29	84	76	52	38	88	377	202	117	119	296	202	371	393	462	294	486	187	20	107	29
ENSMUSG00000005043.13	1	1	0	182	3	77	64	99	16	0	55	3	0	11	19	9	26	0	0	30	0
ENSMUSG00000005045.16	6	10	62	0	19	0	0	1	1	1	0	22	4	36	0	22	3	2	31	11	6
ENSMUSG00000005054.6	0	0	0	23	106	53	3	60	33	699	562	544	2360	3572	2479	1458	1966	1439	7	11	2
ENSMUSG00000005057.13	0	0	2	55	13	44	87	63	9	5	30	76	41	68	40	128	157	1	0	0	24
ENSMUSG00000005069.12	94	99	112	84	33	121	78	45	118	36	199	73	215	440	427	306	307	220	180	189	95
ENSMUSG00000005078.16	388	640	1189	137	17	45	288	609	374	147	234	258	636	1046	1025	233	681	465	496	777	479
ENSMUSG00000005087.17	0	0	1	1	1	5	0	0	0	0	0	0	0	0	0	1	0	0	0	0	0
ENSMUSG00000005089.15	0	0	0	0	0	0	0	1	0	0	0	0	0	0	0	0	0	0	0	0	0
ENSMUSG00000005102.13	825	1348	1603	759	880	613	179	173	166	313	78	9	338	625	522	99	176	149	410	647	465
ENSMUSG00000005103.12	409	808	686	265	643	216	150	162	121	9	32	199	3888	6094	6413	101	469	336	637	553	435
ENSMUSG00000005107.13	3	36	27	24	0	2	11	6	1	5	0	1	4	0	3	2	39	0	7	96	194
ENSMUSG00000005124.9	0	0	5	0	0	0	0	0	0	0	0	0	0	0	0	0	86	0	0	0	0
ENSMUSG00000005125.12	4	0	1	0	23	1	0	0	0	0	0	1	5489	10815	10791	17	2	7	0	0	0
ENSMUSG00000005131.3	100	112	122	40	118	91	28	76	2	4	0	1	0	9	13	0	0	0	378	271	200
ENSMUSG00000005142.10	0	6	14	113	27	55	23	52	55	135	197	134	109	92	149	662	281	249	2	57	23
ENSMUSG00000005148.7	0	0	0	291	108	151	619	362	192	653	559	1026	1261	1545	1478	1724	2344	1971	0	1	2
ENSMUSG00000005150.16	11	21	55	37	55	25	54	12	32	69	49	88	116	165	132	88	134	69	34	62	18
ENSMUSG00000005161.15	740	1409	2427	806	1040	823	304	259	578	462	420	310	1579	2915	1926	520	580	302	7310	6460	5373
ENSMUSG00000005198.15	232	464	652	335	442	348	692	837	193	160	656	583	1531	2266	2045	666	1555	1344	99	160	127
ENSMUSG00000005202.2	0	0	0	71	25	65	296	73	232	131	85	44	0	0	0	0	107	136	0	0	0
ENSMUSG00000005204.12	18	75	61	1303	501	855	1824	1749	1399	1886	859	1262	873	1874	1462	1811	2171	2020	181	178	381
ENSMUSG00000005220.10	1	0	5	0	0	0	0	0	0	0	0	0	0	0	0	0	0	0	0	0	0
ENSMUSG00000005225.15	859	1292	1001	2054	2582	2051	908	346	346	186	171	116	492	630	365	267	392	161	1413	1337	1482
ENSMUSG00000005232.11	0	0	0	21	0	0	0	0	0	0	0	0	0	0	0	0	0	0	0	0	0
ENSMUSG00000005233.16	32	57	105	1890	951	1446	2439	1300	1373	545	248	360	703	800	739	746	595	592	895	579	565
ENSMUSG00000005237.14	0	1	29	53	21	36	59	159	111	98	37	127	14	88	80	69	89	6	0	0	29
ENSMUSG00000005251.14	0	9	14	0	80	36	64	49	0	88	67	67	185	605	368	375	431	125	0	0	0
ENSMUSG00000005262.12	20	32	45	207	58	37	336	482	467	767	412	893	707	930	804	1050	1196	1259	135	26	73
ENSMUSG00000005267.13	0	0	0	0	0	3	3	1	26	66	0	0	1	0	0	0	1	2	0	0	0
ENSMUSG00000005268.20	219	416	372	785	1039	816	208	80	186	144	1	77	0	7	7	0	4	5	373	496	567
ENSMUSG00000005299.6	76	164	204	422	98	543	329	561	357	326	271	391	1121	2212	1247	367	745	406	413	355	325
ENSMUSG00000005312.14	2610	5165	6018	1886	1641	1396	1446	470	1008	626	526	582	1815	2020	2246	1384	1944	1342	2608	3204	2489
ENSMUSG00000005320.9	0	0	0	1	0	18	48	58	71	14	71	120	153	116	97	71	57	35	0	0	0
ENSMUSG00000005338.13	0	0	0	0	4	0	0	0	0	0	0	0	0	0	0	0	0	0	0	0	0
ENSMUSG00000005339.10	0	0	0	0	0	0	0	0	0	0	0	0	0	0	0	0	0	0	0	0	0
ENSMUSG00000005354.15	276	495	612	1210	1015	946	424	1020	1010	3498	1567	2414	4974	5574	6942	3139	4332	3280	1778	2507	2154
ENSMUSG00000005355.8	0	0	0	0	0	0	0	0	0	0	0	0	0	0	0	0	0	0	0	0	0
ENSMUSG00000005357.8	0	0	0	0	0	0	0	0	0	0	0	0	0	0	0	0	0	0	0	0	0
ENSMUSG00000005360.14	0	0	0	10	2	3	40	6	7	2	1	4	41	2	24	0	5	0	0	0	1
ENSMUSG00000005362.14	135	142	199	159	97	118	207	213	62	110	175	159	345	357	332	383	341	334	667	357	536
ENSMUSG00000005364.11	1	0	1	3	0	4	1	0	1	0	1	1	3	0	0	5	1	0	9	0	0
ENSMUSG00000005370.3	1178	2241	2257	894	589	510	1202	1458	726	404	298	227	796	654	561	543	713	487	1130	1214	897
ENSMUSG00000005371.14	853	1356	1143	5567	2849	4878	4001	2266	2747	556	515	447	1124	1915	1337	463	1132	874	2946	2418	2433
ENSMUSG00000005373.13	11	70	101	218	66	21	95	100	258	232	153	185	2	0	0	69	9	26	385	388	445
ENSMUSG00000005374.13	4	7	29	451	225	155	292	148	158	450	258	142	46	87	68	364	305	547	4	1	1
ENSMUSG00000005378.17	2	32	82	220	69	253	721	734	816	901	870	1030	689	1060	1006	2048	2577	1952	63	0	29
ENSMUSG00000005397.7	13	18	12	10	0	4	262	150	68	1080	434	295	554	818	778	987	1342	1150	1	30	43
ENSMUSG00000005410.5	90	127	145	745	357	348	418	954	716	709	610	514	846	1618	1478	1460	1991	1164	706	479	496
ENSMUSG00000005413.7	0	0	0	0	0	2	0	0	0	24	0	0	46	13	45	77	9	0	0	0	0
ENSMUSG00000005417.17	558	1493	1442	2224	2981	2332	1609	863	1027	784	543	550	1944	3527	3311	814	1789	1702	1482	1459	1807
ENSMUSG00000005442.13	71	379	536	313	570	275	229	141	92	92	160	173	643	751	539	180	214	222	344	287	487
ENSMUSG00000005447.12	1	34	38	184	41	86	102	153	262	709	465	712	778	934	976	782	1622	932	21	30	31
ENSMUSG00000005465.9	0	1	0	0	0	4	15	0	0	0	0	0	5	0	0	6	0	27	0	0	0
ENSMUSG00000005469.10	74	318	287	196	369	182	53	23	38	17	7	9	366	550	285	28	70	58	180	67	215
ENSMUSG00000005470.8	1858	2834	5448	1678	1916	1065	1568	1139	731	204	258	279	696	1222	1115	307	1131	511	2851	2995	2751
ENSMUSG00000005474.9	0	0	0	0	0	0	0	0	0	0	0	0	0	0	0	0	0	0	0	0	0
ENSMUSG00000005481.17	460	1012	1701	964	1113	1443	1606	1576	907	1133	1528	1658	1791	3209	3317	3106	4154	3257	1309	821	749
ENSMUSG00000005483.9	146	247	215	1590	829	1400	1180	886	468	658	759	504	1651	2337	1895	1642	1826	1369	1936	1896	1624
ENSMUSG00000005493.15	315	449	489	160	201	113	72	36	87	4	5	20	3	2	9	1	3	19	549	279	430
ENSMUSG00000005501.14	10	3	5	36	4	2	57	329	22	166	95	62	62	195	127	167	190	60	0	49	4
ENSMUSG00000005503.8	147	300	346	0	0	0	0	0	0	0	0	0	2	0	1	0	2	0	51	47	88
ENSMUSG00000005505.12	182	201	166	163	159	134	243	156	148	159	129	121	80	93	6	65	221	263	244	457	323
ENSMUSG00000005506.16	447	496	554	1590	1116	1407	3591	1575	1376	1397	1107	1100	1407	2366	1659	1651	2563	2207	671	652	836
ENSMUSG00000005510.9	23	93	71	103	69	33	210	355	345	728	444	871	1404	2382	1937	1315	1684	1245	227	221	147
ENSMUSG00000005514.14	181	727	1058	43	0	90	588	257	247	219	87	101	134	286	465	252	577	480	29	130	47
ENSMUSG00000005533.10	59	78	52	43	42	28	87	12	0	1	16	0	27	0	4	0	4	0	5	38	34
ENSMUSG00000005534.10	20	22	27	1	22	0	0	0	1	6	0	15	163	52	63	10	17	29	26	27	88
ENSMUSG00000005540.10	0	0	0	0	0	4	1	1	0	0	0	1	0	0	2	0	0	0	0	0	3
ENSMUSG00000005547.14	0	0	0	0	0	0	0	0	0	0	0	1	0	0	0	0	0	0	30	0	0
ENSMUSG00000005553.14	0	0	0	0	0	0	0	0	0	0	3	0	2	2	0	0	0	0	0	11	0
ENSMUSG00000005566.14	2232	5367	6170	1280	727	865	2175	2660	1697	3136	3608	3578	2640	3416	4117	7198	7127	5913	651	833	236
ENSMUSG00000005575.16	4	12	24	1	0	2	1	19	1	263	129	198	679	1023	749	573	440	289	17	25	3
ENSMUSG00000005580.11	121	102	61	25	3	23	124	95	0	63	84	131	19	24	21	7	526	88	11	87	111
ENSMUSG00000005583.16	0	0	0	1	0	0	7	1	3	0	0	0	0	0	0	0	0	0	0	0	0
ENSMUSG00000005609.16	88	215	119	614	252	478	554	336	680	90	75	121	128	147	201	57	170	320	312	220	161
ENSMUSG00000005610.17	1149	2024	2111	9671	6620	9002	16976	17401	11464	12105	8746	9344	11329	14127	10965	9934	20380	14050	2652	2638	2571
ENSMUSG00000005611.15	0	0	0	0	0	0	0	0	0	0	0	16	0	0	0	0	0	0	0	0	0
ENSMUSG00000005615.14	129	225	257	2027	978	1411	1916	1022	1178	299	367	441	283	481	331	394	882	643	1114	700	801
ENSMUSG00000005621.11	360	641	881	943	1325	1241	572	388	492	415	215	429	481	587	953	483	506	326	1301	1389	1536
ENSMUSG00000005625.15	683	922	1388	852	432	365	1015	1488	696	850	973	1554	1115	1470	1101	1814	1989	1628	1782	1853	1482
ENSMUSG00000005628.12	0	0	0	53	2	0	86	1	1	0	0	0	16	0	0	1	0	19	0	0	0
ENSMUSG00000005640.11	0	0	0	3	1	53	7	0	0	0	0	0	0	0	0	9	0	0	0	0	0
ENSMUSG00000005649.17	0	0	0	1	0	0	0	0	2	0	0	0	0	0	0	0	0	2	0	0	0
ENSMUSG00000005656.8	167	204	254	1071	624	752	1278	1318	741	1492	1125	1240	1122	1561	1432	1932	2280	2261	736	622	1085
ENSMUSG00000005667.8	1535	2662	3281	1657	2962	2079	704	270	466	215	208	125	478	543	579	387	373	824	3901	3253	2537
ENSMUSG00000005672.12	592	1388	1557	816	790	1010	240	98	174	82	7	34	2	0	0	0	76	79	1641	1728	1509
ENSMUSG00000005674.9	1	0	0	0	0	4	0	0	0	0	0	0	206	114	179	0	0	0	0	0	0
ENSMUSG00000005677.14	0	0	0	0	0	12	0	0	0	0	0	0	0	0	0	0	0	0	0	0	0
ENSMUSG00000005681.12	0	0	0	0	0	0	0	0	0	0	0	0	0	0	0	0	0	0	0	0	0
ENSMUSG00000005682.8	1085	1695	2198	515	1424	864	325	189	232	55	87	42	293	302	426	92	331	155	393	483	507
ENSMUSG00000005683.7	969	2501	1586	1987	1887	1790	1346	758	458	357	508	619	3446	4468	4402	1285	1756	1269	3903	5496	4224
ENSMUSG00000005686.16	517	1326	1315	750	1097	864	366	112	217	2	0	3	0	0	0	0	0	0	1118	990	541
ENSMUSG00000005687.14	314	388	827	802	830	618	571	1229	850	2426	1426	2255	2497	4756	3440	4275	4339	4133	361	564	375
ENSMUSG00000005696.11	0	0	0	1	0	0	0	33	0	0	0	0	0	0	0	0	0	0	0	0	0
ENSMUSG00000005698.15	424	735	682	3797	2070	2687	4234	4055	2903	959	770	1729	911	1223	1092	1383	2345	2328	1268	1646	1340
ENSMUSG00000005699.15	14	34	125	0	1	22	83	13	33	55	212	31	94	186	108	153	182	96	218	174	99
ENSMUSG00000005705.10	0	0	0	75	21	32	85	152	29	1	27	104	52	59	62	71	121	74	0	0	0
ENSMUSG00000005716.16	0	0	0	0	0	0	0	0	0	0	0	0	0	0	0	0	0	0	0	0	0
ENSMUSG00000005718.7	5	15	25	83	5	26	55	18	41	21	26	26	2	17	3	49	70	94	49	28	23
ENSMUSG00000005732.14	31	30	97	227	131	168	774	1362	446	2467	1809	2246	3101	5040	3661	2872	4436	3771	111	99	137
ENSMUSG00000005763.15	3	1	34	0	1	0	0	11	0	0	0	1	0	8	3	0	1	4	24	37	6
ENSMUSG00000005774.12	42	168	116	64	205	243	1	0	2	0	3	3	20	11	0	0	8	5	600	387	321
ENSMUSG00000005779.12	22	46	118	634	207	136	1154	1534	1820	2483	2419	2961	4152	6838	4161	4085	6262	4270	268	110	197
ENSMUSG00000005800.2	0	0	0	0	0	0	0	0	0	0	0	0	0	0	0	0	0	0	0	0	0
ENSMUSG00000005802.12	105	273	247	113	88	168	134	204	402	572	568	403	1377	1211	782	806	1185	1061	396	309	234
ENSMUSG00000005803.14	0	0	0	1	0	0	1	1	0	0	2	0	0	0	29	0	0	0	0	0	0
ENSMUSG00000005804.14	0	3	0	10	0	1	3	124	54	160	122	235	411	561	459	235	627	530	36	37	2
ENSMUSG00000005813.12	30	44	79	711	140	715	1341	792	939	446	408	690	1128	1482	860	875	1744	1120	124	127	220
ENSMUSG00000005823.8	18	61	94	32	0	44	34	2	1	2	10	1	287	205	181	148	139	60	118	39	271
ENSMUSG00000005824.6	0	0	0	0	0	0	0	0	0	0	0	0	0	0	0	0	0	0	0	0	0
ENSMUSG00000005836.8	49	42	63	0	2	61	113	266	95	2239	1861	1605	813	872	849	2630	3786	3684	10	6	10
ENSMUSG00000005846.11	2803	4904	5098	7179	4731	5716	10169	9532	6292	2717	2860	4049	2499	4312	3217	5240	9261	6270	15554	11236	9605
ENSMUSG00000005864.7	1	11	16	14	31	40	3	5	0	0	0	0	0	0	2	0	0	0	26	33	0
ENSMUSG00000005871.14	748	1406	1131	4364	3882	4841	3611	2405	1468	400	440	296	413	666	596	296	666	583	1162	1329	1242
ENSMUSG00000005873.5	109	198	281	123	65	56	126	13	0	28	55	5	648	1223	1220	104	60	64	290	421	221
ENSMUSG00000005881.13	13	42	249	194	12	8	104	190	140	320	371	274	564	525	654	862	412	373	89	304	271
ENSMUSG00000005882.18	103	140	279	209	55	48	223	451	243	669	297	477	374	541	355	836	1422	992	518	370	398
ENSMUSG00000005883.15	0	0	0	0	0	0	0	0	0	0	0	0	0	0	0	0	0	0	0	0	0
ENSMUSG00000005886.14	388	704	497	1666	1215	1113	471	358	66	29	55	6	229	434	358	132	167	70	831	914	743
ENSMUSG00000005891.6	0	0	0	0	0	0	0	0	0	0	0	0	0	0	0	0	0	0	0	0	0
ENSMUSG00000005892.4	0	0	0	12	32	42	1	0	0	0	0	0	0	0	26	0	0	0	116	28	13
ENSMUSG00000005893.14	15	16	15	1225	419	709	2695	2785	1554	1059	120	973	115	80	137	885	1098	712	41	11	37
ENSMUSG00000005897.14	60	154	100	1	22	36	34	28	0	0	0	1	113	206	212	27	0	0	291	283	142
ENSMUSG00000005899.12	26	50	31	732	404	579	843	1235	1148	616	273	311	635	560	652	702	1321	459	36	155	6
ENSMUSG00000005907.14	464	670	630	250	220	252	155	147	218	82	18	137	200	219	144	137	203	89	289	728	402
ENSMUSG00000005917.15	7	74	23	21	41	27	0	0	0	78	30	5	0	26	2	0	0	0	430	199	265
ENSMUSG00000005936.18	180	400	437	838	433	1015	1026	882	988	298	338	237	555	647	813	819	1244	719	208	112	227
ENSMUSG00000005947.11	1	4	2	222	127	358	456	390	169	244	47	156	35	20	3	90	337	188	0	6	0
ENSMUSG00000005949.9	101	175	359	0	7	0	2	0	0	0	0	0	56	101	204	0	8	38	14	126	6
ENSMUSG00000005950.14	0	0	0	54	7	0	46	0	65	1	0	5	0	5	5	0	0	4	0	0	0
ENSMUSG00000005951.13	0	2	0	0	0	0	0	0	0	0	0	0	8	17	2	0	0	0	0	15	0
ENSMUSG00000005952.15	0	0	0	0	0	0	0	0	0	0	0	0	0	0	1	0	0	0	0	0	0
ENSMUSG00000005958.14	1	0	0	6	2	0	30	150	19	19	24	0	547	599	539	135	82	2	0	1	0
ENSMUSG00000005968.14	3	8	18	452	654	457	351	197	232	922	293	363	1897	2986	2794	1091	1272	1602	68	70	26
ENSMUSG00000005973.6	0	0	0	0	0	0	0	0	0	0	0	0	120	195	18	0	0	0	0	0	0
ENSMUSG00000005980.15	0	0	0	6	0	0	1	0	42	0	0	7	3	9	13	19	0	0	0	0	0
ENSMUSG00000005981.11	59	69	77	196	136	180	337	151	48	187	125	205	482	1183	817	274	329	164	121	411	77
ENSMUSG00000005982.13	73	197	204	213	184	146	430	97	248	117	188	172	679	978	689	768	561	553	472	393	647
ENSMUSG00000005983.15	0	0	0	3	0	2	1	0	0	1	2	13	32	0	19	46	12	0	0	0	0
ENSMUSG00000005986.15	0	2	25	0	0	1	22	0	0	0	0	2	39	6	16	0	0	0	0	0	8
ENSMUSG00000005994.14	0	0	0	0	0	0	0	0	0	0	0	0	0	0	0	0	0	0	0	0	0
ENSMUSG00000006005.17	1020	1761	2295	5356	2750	4207	8452	7687	4412	1502	1019	1436	1847	2261	2065	2128	2225	1594	698	802	944
ENSMUSG00000006007.14	0	0	0	0	0	0	0	0	0	0	0	0	0	0	0	0	0	0	0	0	0
ENSMUSG00000006010.14	19	43	120	24	76	21	17	76	25	355	215	196	290	201	219	656	462	305	153	114	137
ENSMUSG00000006014.16	139	258	261	7	69	71	54	3	5	10	0	3	4	3	2	2	0	0	291	96	257
ENSMUSG00000006019.15	0	2	1	0	17	0	13	0	0	12	16	6	58	96	144	46	93	103	0	4	33
ENSMUSG00000006021.5	0	0	0	15	0	48	117	48	61	111	286	441	100	134	76	469	449	345	44	0	0
ENSMUSG00000006024.13	10	14	57	161	105	87	826	435	601	286	551	267	1188	2096	1680	1088	1873	947	221	332	245
ENSMUSG00000006050.11	6	18	19	32	16	1	24	197	160	77	346	191	738	1046	1017	436	619	442	1	39	36
ENSMUSG00000006056.13	0	1	2	3782	1746	1662	6858	5846	4006	17930	18845	20853	39713	57613	38903	40317	61345	41734	13	8	10
ENSMUSG00000006057.15	22	38	12	865	349	668	1835	1813	1345	3501	3009	3949	4402	5606	4658	5662	3229	3248	166	131	180
ENSMUSG00000006058.10	12	12	42	768	206	706	1942	2242	2974	2587	1930	2492	1213	1490	1262	3001	3466	2305	64	20	102
ENSMUSG00000006095.12	40	105	154	810	313	602	1101	1014	1058	389	412	331	635	856	771	363	1249	684	429	245	67
ENSMUSG00000006127.9	11	34	43	81	155	89	87	86	159	284	220	242	282	363	229	356	799	265	244	129	116
ENSMUSG00000006134.3	36	87	88	634	834	756	376	180	185	96	27	128	72	202	241	109	79	47	151	298	149
ENSMUSG00000006143.12	13	2	77	0	0	19	0	0	0	2	3	0	0	0	0	3	1	0	110	49	4
ENSMUSG00000006154.13	0	0	0	0	0	0	0	0	0	0	18	0	0	0	4	0	114	44	0	0	0
ENSMUSG00000006169.19	542	702	745	164	101	78	51	160	87	199	309	367	1012	1303	1266	427	563	399	515	370	347
ENSMUSG00000006179.8	2	0	0	0	0	0	21	3	0	0	6	0	55	89	46	0	1	0	0	0	0
ENSMUSG00000006191.17	32	63	41	40	38	40	13	53	1	56	46	91	39	115	174	43	103	128	152	98	29
ENSMUSG00000006200.3	0	0	0	0	0	0	0	0	0	0	0	0	0	0	0	0	0	0	0	0	0
ENSMUSG00000006204.5	0	0	0	0	0	0	0	0	0	0	0	0	0	0	0	5	0	0	0	0	0
ENSMUSG00000006205.13	6	4	98	247	322	35	74	41	1	36	7	8	535	792	1207	43	1	34	308	289	182
ENSMUSG00000006215.12	8	9	10	636	239	416	1192	1968	1135	692	926	882	656	836	1088	1092	1873	1098	18	65	65
ENSMUSG00000006216.10	0	0	0	0	0	0	0	0	0	0	0	9	23	20	53	12	0	23	0	0	0
ENSMUSG00000006218.4	0	0	0	0	0	0	0	0	0	0	8	18	0	5	0	0	0	0	0	0	0
ENSMUSG00000006219.12	0	1	0	196	57	240	303	782	295	159	493	678	388	669	610	905	1356	608	0	0	2
ENSMUSG00000006221.7	0	0	0	0	0	0	0	0	0	0	0	0	1	1	0	0	0	0	0	0	1
ENSMUSG00000006235.5	0	0	0	0	0	0	0	0	0	0	0	0	0	0	0	0	0	0	0	0	1
ENSMUSG00000006241.15	0	0	0	0	0	27	0	0	0	0	0	0	0	0	0	0	0	0	0	0	0
ENSMUSG00000006262.15	76	155	136	623	551	940	2551	948	1133	1441	987	746	578	689	383	1005	880	1139	250	367	551
ENSMUSG00000006269.7	0	0	0	0	0	0	0	0	0	0	0	0	0	0	0	0	0	0	0	0	0
ENSMUSG00000006270.7	0	0	0	0	0	0	0	0	0	0	0	0	0	0	0	0	0	0	0	0	0
ENSMUSG00000006273.14	657	1149	1272	122	367	529	200	273	290	99	539	544	2286	3426	2082	966	1162	1618	1812	1787	1523
ENSMUSG00000006276.9	130	239	241	17	42	66	78	99	84	81	87	18	403	301	422	190	327	171	680	759	809
ENSMUSG00000006281.7	6	2	9	75	104	289	291	382	261	70	105	230	79	116	194	213	342	201	6	0	3
ENSMUSG00000006288.7	11	0	27	0	4	0	0	0	14	46	33	15	276	328	258	42	97	64	41	53	24
ENSMUSG00000006289.14	0	1	0	31	27	27	254	356	272	139	182	406	535	789	598	523	612	364	1	1	2
ENSMUSG00000006299.13	245	803	998	264	251	256	459	409	298	844	1397	1095	1521	2471	3077	1908	2639	2319	171	218	130
ENSMUSG00000006301.17	341	826	985	888	954	1198	588	440	267	578	196	282	1001	1218	1321	770	507	482	1789	1817	1758
ENSMUSG00000006304.14	837	1071	1314	1904	1394	2377	3152	1383	1447	2801	2206	2224	13251	19664	18492	4003	3714	4136	3348	1636	1892
ENSMUSG00000006307.16	965	1590	1601	429	514	473	372	189	61	40	47	64	153	242	172	357	309	256	289	367	455
ENSMUSG00000006310.10	20	24	37	0	20	65	0	0	0	0	15	75	1	45	3	69	94	72	0	39	62
ENSMUSG00000006311.8	0	0	0	0	1	0	0	4	1	0	0	0	0	0	0	10	4	0	0	0	0
ENSMUSG00000006313.5	0	0	6	23	23	5	1	12	0	9	36	0	0	0	29	0	12	2	16	16	4
ENSMUSG00000006315.9	6	1	17	7	21	0	1	40	22	240	233	188	825	1160	1100	515	965	387	138	105	114
ENSMUSG00000006333.14	0	3	82	829	515	961	3318	3223	2483	5024	6078	5893	7037	9123	10141	10322	12243	10481	129	68	63
ENSMUSG00000006335.16	33	140	269	339	260	306	901	386	655	648	524	469	179	206	283	403	895	740	466	315	332
ENSMUSG00000006342.14	0	0	0	0	14	0	0	0	0	0	0	0	52	46	87	1	3	30	0	0	0
ENSMUSG00000006344.16	0	0	0	0	0	6	0	0	0	0	0	0	1	0	0	0	0	0	0	0	0
ENSMUSG00000006345.10	0	4	2	0	0	0	0	0	22	38	11	17	214	94	287	130	86	10	18	54	0
ENSMUSG00000006356.10	13	58	123	0	7	26	1	0	0	246	770	1012	2878	4041	3856	2209	3143	2766	27	252	73
ENSMUSG00000006360.11	0	0	0	0	3	19	0	0	1	18	19	21	993	1090	821	126	55	61	0	0	0
ENSMUSG00000006362.15	50	46	42	2	19	1	4	0	10	1	16	0	70	49	158	247	4	27	24	178	86
ENSMUSG00000006369.14	0	0	3	0	10	25	0	0	5	12	14	0	299	288	850	80	1	1	0	0	0
ENSMUSG00000006373.10	57	255	352	274	249	311	482	663	389	1029	330	988	541	731	500	752	1258	1573	421	285	209
ENSMUSG00000006378.13	1	23	60	1	10	0	3	79	71	97	65	42	203	546	479	147	259	174	28	3	53
ENSMUSG00000006386.15	15	16	64	129	18	28	28	15	0	0	1	0	0	0	0	0	14	0	42	46	37
ENSMUSG00000006389.12	0	0	0	67	2	4	90	115	35	3	13	76	1	0	0	69	0	56	0	0	0
ENSMUSG00000006390.15	23	24	73	7	11	37	21	3	4	230	53	14	569	808	785	25	65	16	571	1029	692
ENSMUSG00000006392.16	14	37	75	281	3	196	410	727	513	926	796	1384	934	1582	1359	1565	2333	1542	150	146	120
ENSMUSG00000006398.15	1336	3135	6520	1755	700	869	5163	3443	2544	1527	2384	2843	2951	3864	3946	3721	5140	3717	824	1560	736
ENSMUSG00000006403.12	49	21	128	14	92	49	0	42	0	0	0	0	0	0	0	1	0	0	66	152	18
ENSMUSG00000006411.12	0	0	0	0	0	0	3	0	0	0	0	0	0	0	0	0	0	0	0	0	0
ENSMUSG00000006412.10	301	528	1066	417	112	159	311	376	429	337	535	330	305	340	337	914	1517	831	296	216	268
ENSMUSG00000006418.17	4795	8652	11048	4053	3347	3512	2036	928	1853	1048	733	881	1398	1764	1532	1454	2837	2142	10481	11721	9884
ENSMUSG00000006423.15	54	68	29	364	98	167	538	411	330	255	156	462	292	592	441	584	818	760	265	175	255
ENSMUSG00000006435.15	0	0	0	13	15	1	0	0	2	31	19	8	18	24	69	0	35	0	0	0	0
ENSMUSG00000006442.10	3	8	40	147	74	89	686	534	506	602	611	625	946	640	958	891	2044	801	76	89	64
ENSMUSG00000006445.3	3	13	1	1	9	2	5	1	1	3	0	0	9	8	8	12	21	1	8	4	2
ENSMUSG00000006456.10	158	456	389	170	141	216	286	146	62	179	219	338	273	579	334	910	619	695	151	81	129
ENSMUSG00000006457.3	18	30	41	20	64	30	6	1	0	0	0	0	0	2	0	0	11	0	60	9	15
ENSMUSG00000006463.13	970	1092	1880	27	11	77	120	4	155	9	19	48	76	112	92	66	8	61	412	394	303
ENSMUSG00000006464.8	0	0	0	370	22	62	34	49	7	5	51	3	5	0	7	3	30	2	2	1	0
ENSMUSG00000006469.13	0	0	0	0	0	0	0	0	0	0	0	0	0	0	0	0	0	0	0	0	0
ENSMUSG00000006471.17	5	0	2	55	34	76	142	384	62	34	232	258	317	403	273	494	1022	1052	77	0	46
ENSMUSG00000006476.19	0	0	0	9	0	0	0	0	30	0	0	0	9	58	0	39	2	0	0	0	0
ENSMUSG00000006488.16	0	0	0	0	0	0	0	0	0	0	0	0	0	0	0	0	0	0	0	0	0
ENSMUSG00000006490.2	0	0	0	0	0	0	0	0	0	0	0	0	5	0	0	0	0	0	0	0	0
ENSMUSG00000006494.11	92	134	97	237	210	264	170	138	132	2	17	32	93	71	116	5	44	5	392	131	116
ENSMUSG00000006498.16	412	2045	2998	5296	3980	4488	6124	2595	3785	4425	5247	5082	6036	9047	7659	12015	15018	12909	2803	2275	1985
ENSMUSG00000006517.4	0	0	7	3	47	7	26	55	0	48	156	123	91	279	145	451	339	123	89	69	48
ENSMUSG00000006519.10	0	0	6	0	0	0	0	1	0	18	25	17	90	62	113	189	108	123	0	0	0
ENSMUSG00000006522.15	0	0	0	0	0	0	0	0	0	0	0	0	0	0	0	0	0	0	0	0	0
ENSMUSG00000006526.11	5	29	28	34	26	0	1	18	19	40	62	22	224	261	277	214	87	29	3	22	7
ENSMUSG00000006527.14	2475	4067	4093	2779	3604	2831	1069	496	538	192	62	185	50	126	149	96	173	169	5123	4455	4917
ENSMUSG00000006529.14	0	0	0	0	0	0	0	0	0	0	0	0	0	0	0	0	0	0	0	0	0
ENSMUSG00000006538.10	0	0	0	0	0	0	52	1	0	4	0	2	0	0	0	18	24	5	0	20	0
ENSMUSG00000006542.13	0	0	0	0	0	0	0	0	0	0	0	0	0	0	0	0	0	0	0	0	0
ENSMUSG00000006546.3	0	0	0	0	0	0	1	0	0	0	0	0	0	0	0	0	0	0	0	0	0
ENSMUSG00000006567.11	0	0	0	5	0	0	0	0	0	13	10	27	0	0	0	16	26	83	0	9	0
ENSMUSG00000006570.3	0	0	0	0	0	0	0	0	0	0	0	0	0	0	0	0	0	0	0	0	0
ENSMUSG00000006574.15	0	0	0	0	0	10	0	37	0	0	0	0	0	0	0	0	3	0	0	0	0
ENSMUSG00000006575.14	0	4	5	24	0	3	1	14	43	73	188	37	86	76	148	155	333	132	0	0	11
ENSMUSG00000006576.16	0	0	0	0	0	12	4	7	9	0	0	0	1	0	8	49	30	4	0	0	0
ENSMUSG00000006585.2	552	1162	1622	1465	1041	1264	3279	4079	1600	1947	1612	1921	1202	1553	1787	3590	5378	4083	1174	1477	1447
ENSMUSG00000006586.15	866	1151	844	144	931	466	7	31	119	8	10	29	110	101	284	59	83	47	1245	1277	1434
ENSMUSG00000006587.5	15	57	66	0	46	31	21	34	0	0	13	39	0	23	32	17	136	37	912	168	242
ENSMUSG00000006589.7	5	7	78	973	160	454	1640	3065	1727	5436	4130	5191	2301	2692	3094	6761	9277	8486	47	90	41
ENSMUSG00000006599.13	241	211	353	982	776	1170	2526	1565	2150	1131	983	1202	1726	2517	2404	2145	2232	2183	608	472	675
ENSMUSG00000006611.14	0	0	0	0	0	5	1	2	1	0	0	0	1	0	0	0	0	1	0	1	9
ENSMUSG00000006641.12	0	8	17	4483	1769	2228	6829	6211	4082	5045	3892	3687	1455	1774	2346	8622	7789	6689	13	23	117
ENSMUSG00000006642.3	0	0	0	12	2	0	47	6	24	10	22	0	85	54	140	235	203	48	0	0	0
ENSMUSG00000006649.17	0	1	2	4	1	13	16	5	2	51	19	52	22	15	22	114	97	71	0	1	2
ENSMUSG00000006651.8	0	0	15	0	0	0	0	0	0	4	0	21	0	0	27	15	25	0	0	0	0
ENSMUSG00000006673.14	33	34	6	834	353	769	692	406	400	292	363	519	699	726	766	293	925	837	124	131	122
ENSMUSG00000006675.10	0	0	0	0	6	1	3	81	0	0	9	1	22	0	1	2	59	9	0	0	0
ENSMUSG00000006676.16	2219	5400	5686	1042	669	1113	840	764	560	172	265	334	274	597	318	777	767	503	1354	1856	1556
ENSMUSG00000006678.6	508	523	715	2340	1113	1369	2008	988	1442	1290	574	1478	94	218	86	1312	1425	1475	1596	1394	1436
ENSMUSG00000006699.17	536	1018	1587	2429	1522	1441	3658	1819	2874	3035	3768	3498	10635	16860	12004	6447	10752	8196	4688	2380	3542
ENSMUSG00000006705.12	1	10	17	273	48	195	1726	626	1002	1540	1387	1315	1249	2293	2415	1738	3266	3412	1	5	6
ENSMUSG00000006711.15	3	2	11	2	13	7	3	21	42	0	0	0	0	0	0	1	0	0	0	0	0
ENSMUSG00000006715.11	1432	1605	2923	4378	1650	4158	5728	3267	4193	1647	1877	2309	1406	3332	1440	3477	4983	3222	2280	2735	2481
ENSMUSG00000006717.6	5	8	14	162	92	103	170	108	276	98	149	95	182	336	228	102	161	130	88	184	69
ENSMUSG00000006720.16	48	93	42	38	54	1	10	45	34	48	55	111	25	31	35	17	105	128	87	326	34
ENSMUSG00000006724.12	0	8	2	5	0	0	1	0	30	18	8	0	0	1	0	0	0	0	0	20	2
ENSMUSG00000006728.12	3	8	18	354	86	228	1000	1227	1190	1569	1278	1307	3358	3476	3810	2469	3100	1961	157	81	83
ENSMUSG00000006731.9	0	0	0	181	1	14	92	276	239	66	51	129	0	0	8	388	209	78	0	0	0
ENSMUSG00000006732.14	21	33	82	12	15	34	64	72	20	127	132	284	74	187	254	509	606	218	52	39	26
ENSMUSG00000006736.8	0	0	1	26	24	9	14	166	2	200	105	32	246	624	428	226	179	145	7	0	48
ENSMUSG00000006740.13	565	1024	1189	714	869	1875	1547	1358	708	1299	1139	1435	2129	2650	2294	2327	2810	3121	434	257	472
ENSMUSG00000006763.14	4	8	14	7	1	7	43	36	16	33	111	119	298	497	323	77	239	240	0	0	31
ENSMUSG00000006764.8	11	1	11	56	3	39	133	0	0	0	0	0	0	0	0	0	0	0	0	37	124
ENSMUSG00000006777.7	1	0	0	0	0	0	0	0	0	0	0	0	0	0	0	0	0	0	0	0	0
ENSMUSG00000006782.16	0	2	0	5	2	0	0	3	0	49	68	12	0	38	15	0	15	23	1	0	0
ENSMUSG00000006784.14	0	1	1	1	6	3	71	93	57	80	31	50	2	0	37	68	138	116	3	2	0
ENSMUSG00000006800.13	16	30	50	85	263	207	30	20	14	124	152	101	242	175	173	61	271	177	154	210	408
ENSMUSG00000006818.4	209	328	589	1517	1225	1350	2460	1948	1856	2554	1496	2034	6341	8483	5938	3400	6821	5219	457	423	492
ENSMUSG00000006850.7	175	453	632	24	32	30	0	0	0	1	0	0	0	2	0	1	7	0	138	18	13
ENSMUSG00000006906.10	56	106	144	17	119	97	39	91	1	151	47	2	160	210	271	22	143	43	347	391	197
ENSMUSG00000006920.14	416	656	512	1161	512	680	964	555	456	111	74	107	117	201	280	132	171	88	537	998	438
ENSMUSG00000006930.15	0	2	0	0	0	0	0	0	0	0	1	2	12	2	19	0	1	10	0	0	0
ENSMUSG00000006931.15	0	0	0	20	0	0	113	88	30	381	86	111	4	12	16	64	73	19	0	0	0
ENSMUSG00000006932.16	3918	5997	4922	1808	1061	1528	2499	1767	1969	735	1225	658	3065	3898	3231	1530	2221	2828	4662	4319	3387
ENSMUSG00000006941.4	461	991	3061	337	184	160	112	215	375	364	143	168	230	367	233	329	464	328	3386	2022	2722
ENSMUSG00000006948.7	0	0	0	0	0	0	0	0	0	0	0	0	0	0	0	0	0	0	0	0	0
ENSMUSG00000006958.13	0	0	0	0	2	0	0	0	6	1	1	1	0	0	0	0	0	1	0	0	4
ENSMUSG00000006998.15	347	717	805	208	162	399	276	210	187	191	336	425	963	974	806	843	1060	1035	437	658	533
ENSMUSG00000007021.4	4	13	32	1101	357	975	789	375	797	37	55	0	0	11	3	1	48	30	107	350	367
ENSMUSG00000007029.16	0	4	0	4	0	3	4	20	0	217	99	117	656	800	1038	549	685	451	0	0	0
ENSMUSG00000007030.8	3	0	4	10	0	2	0	1	1	0	0	0	3	2	10	47	0	3	8	5	35
ENSMUSG00000007033.4	0	0	0	20	0	0	0	0	0	0	0	0	0	0	0	0	0	0	0	0	0
ENSMUSG00000007034.15	45	21	57	13	94	94	67	4	113	2	2	0	413	891	637	34	77	67	59	35	43
ENSMUSG00000007035.15	1	18	30	165	19	36	83	0	41	0	0	0	1	1	0	0	47	6	0	2	18
ENSMUSG00000007036.15	674	1567	2315	75	287	158	19	128	105	110	69	110	503	971	1139	92	270	128	874	470	457
ENSMUSG00000007038.5	4	3	18	66	106	82	292	149	355	150	52	90	1947	3340	2927	146	280	92	0	1	1
ENSMUSG00000007039.12	0	0	0	6	32	29	25	42	179	106	209	353	100	96	247	433	797	348	0	0	0
ENSMUSG00000007041.9	0	0	3	3	11	7	2	2	1	12	1	8	465	435	456	16	13	48	0	0	0
ENSMUSG00000007050.17	52	84	252	710	449	634	898	1136	814	807	661	675	687	946	933	1402	1818	1353	272	206	151
ENSMUSG00000007080.14	53	38	55	218	73	217	156	221	92	132	191	164	215	384	299	262	201	149	1	5	85
ENSMUSG00000007097.14	0	0	1	0	1	2	0	1	3	0	0	0	2	1	0	0	0	1	1	0	0
ENSMUSG00000007107.6	0	0	0	0	0	0	22	0	0	0	0	0	0	0	0	0	0	0	0	0	0
ENSMUSG00000007122.11	0	0	0	0	0	0	0	0	0	0	0	0	0	0	0	0	0	0	0	0	0
ENSMUSG00000007207.10	26	52	45	71	0	0	37	33	34	253	52	24	34	73	54	49	141	90	16	3	30
ENSMUSG00000007209.4	0	0	0	0	0	0	0	0	0	0	0	0	0	0	0	0	0	0	0	0	0
ENSMUSG00000007216.6	1	25	16	1267	871	922	736	1696	660	321	438	553	109	159	347	526	624	437	57	17	33
ENSMUSG00000007279.14	0	0	0	0	0	0	0	0	0	0	0	0	27	3	22	0	2	1	0	0	0
ENSMUSG00000007338.9	36	40	105	617	242	654	950	539	836	725	652	643	702	1097	637	1379	1238	1392	40	57	19
ENSMUSG00000007379.15	0	0	0	124	39	49	37	12	7	21	26	1	49	56	16	0	0	0	0	0	0
ENSMUSG00000007411.15	6	17	21	599	284	474	1289	912	987	329	310	524	885	1009	1333	741	1301	470	71	47	30
ENSMUSG00000007415.15	29	18	69	26	19	9	13	22	74	68	84	32	793	753	572	164	103	135	107	29	85
ENSMUSG00000007440.10	0	0	0	0	0	0	0	0	0	0	0	0	0	0	0	0	0	0	0	0	0
ENSMUSG00000007457.3	2	20	27	0	40	20	0	0	0	0	0	0	0	0	0	0	0	0	137	17	48
ENSMUSG00000007458.14	24	27	63	584	638	231	794	644	480	1082	619	882	1473	1694	1803	1438	1637	1414	433	298	303
ENSMUSG00000007476.18	322	359	783	291	216	281	223	47	118	41	43	26	151	89	117	5	182	125	392	424	462
ENSMUSG00000007480.3	0	0	0	0	0	0	0	0	0	0	0	0	0	0	0	0	0	0	0	0	0
ENSMUSG00000007564.14	1457	2625	4333	381	327	313	380	392	405	869	775	791	2844	4219	4500	1906	2228	1466	759	1162	269
ENSMUSG00000007570.15	16	42	77	43	74	26	70	60	0	35	18	141	163	234	146	9	244	160	0	38	45
ENSMUSG00000007589.8	407	924	1567	719	1175	979	1407	762	345	138	337	297	617	1249	750	543	753	598	1648	1322	971
ENSMUSG00000007591.14	0	0	0	0	0	0	0	0	0	0	0	0	2	0	0	0	0	0	0	0	0
ENSMUSG00000007594.9	0	0	0	83	8	37	3	58	2	2	42	73	16	17	59	265	565	72	0	1	0
ENSMUSG00000007603.8	0	27	20	129	3	54	126	346	204	524	583	509	264	552	518	634	1250	733	104	162	114
ENSMUSG00000007610.15	1	10	21	651	211	367	723	265	757	99	57	69	51	319	152	70	416	295	0	5	0
ENSMUSG00000007613.15	39	135	34	297	80	142	135	251	1	149	219	185	280	465	302	383	519	522	40	246	171
ENSMUSG00000007617.17	97	135	141	288	314	386	293	508	82	633	87	81	310	569	282	389	445	355	329	403	517
ENSMUSG00000007646.13	31	143	112	336	108	75	212	132	123	27	25	29	44	174	45	113	58	89	377	188	298
ENSMUSG00000007653.12	0	0	0	0	0	0	0	0	2	0	0	0	0	0	0	0	0	0	0	0	0
ENSMUSG00000007655.16	0	0	0	0	0	0	0	0	0	68	0	1	0	0	0	3	99	0	0	0	0
ENSMUSG00000007656.13	394	584	760	232	329	257	134	244	164	748	429	392	967	1531	733	830	809	497	2058	1669	1471
ENSMUSG00000007659.18	207	565	463	481	397	210	92	108	151	288	213	248	276	462	498	269	280	220	1497	1191	808
ENSMUSG00000007670.9	225	673	741	89	216	235	296	179	192	108	50	102	119	107	101	191	144	194	239	244	244
ENSMUSG00000007682.5	26	8	40	0	36	0	0	0	0	0	0	0	0	0	0	0	0	0	8	91	5
ENSMUSG00000007721.5	3	12	55	241	62	151	608	708	748	1462	1568	1625	615	903	640	2618	2087	1995	46	142	49
ENSMUSG00000007739.10	40	127	97	517	358	443	2451	4376	1714	2064	3397	3361	5828	7978	7374	5271	7574	6710	295	173	300
ENSMUSG00000007777.9	27	28	209	79	45	7	53	201	31	36	91	102	340	593	340	322	537	222	858	649	776
ENSMUSG00000007783.9	0	0	0	109	47	46	84	63	31	0	0	41	0	0	2	104	16	3	0	0	6
ENSMUSG00000007805.4	0	1	0	0	0	0	0	0	0	0	0	0	0	0	0	0	0	0	0	0	0
ENSMUSG00000007812.16	1457	2760	2960	4132	2072	4298	3023	2778	1989	956	668	947	936	1045	1285	1940	3475	2421	7685	5361	6030
ENSMUSG00000007815.13	149	162	444	1038	319	1091	3067	2527	2125	1906	1889	2475	1983	3009	2403	3953	5881	4886	201	183	354
ENSMUSG00000007817.14	50	125	80	196	218	152	1321	799	494	680	635	1137	1928	2689	2733	1073	1929	2203	137	164	112
ENSMUSG00000007827.10	393	858	794	326	865	647	183	70	9	75	11	5	21	135	83	27	33	8	592	454	485
ENSMUSG00000007833.15	2	7	12	45	10	4	202	102	87	136	99	236	464	358	728	227	145	205	1	0	1
ENSMUSG00000007836.6	130	191	158	208	99	366	472	1124	418	563	428	492	1625	2152	1219	1260	1206	977	9	8	2
ENSMUSG00000007837.11	0	1	5	80	95	181	148	223	72	169	118	165	138	256	403	245	324	184	21	6	1
ENSMUSG00000007850.16	632	1048	1352	355	475	363	1857	2283	1490	2112	1982	1995	2294	3398	1978	2143	3198	2426	858	645	642
ENSMUSG00000007867.8	1020	2053	3515	367	969	589	178	131	148	9	15	142	204	479	373	46	115	35	1147	1271	1116
ENSMUSG00000007872.3	5	3	9	1	0	0	301	21	49	141	227	94	465	789	279	1353	816	714	1	4	0
ENSMUSG00000007877.2	0	0	0	0	0	0	0	0	0	0	0	0	0	0	0	0	0	0	0	0	0
ENSMUSG00000007880.16	2772	5482	4828	4106	4537	4463	3512	2975	2331	1568	1276	1825	1289	1823	1257	2805	5144	3711	3178	3544	2812
ENSMUSG00000007888.15	2	1	1	6	0	0	0	0	0	0	3	0	0	0	0	0	0	4	8	1	1
ENSMUSG00000007891.16	82	242	1364	80	56	4	81	419	217	2567	1072	779	1995	1855	2140	4472	3280	2995	186	150	131
ENSMUSG00000007892.7	50	75	1054	3401	1483	2679	7712	13051	5993	20084	20514	25702	16931	20422	21922	51452	43286	30847	129	68	57
ENSMUSG00000007907.4	0	0	1	6	2	3	0	0	0	0	1	0	0	0	0	0	0	0	0	4	16
ENSMUSG00000007908.14	232	253	328	371	465	718	147	26	140	95	4	2	0	0	0	0	0	0	1114	746	644
ENSMUSG00000007944.8	0	0	0	7	0	8	1	17	28	0	13	0	0	0	5	15	10	9	0	1	0
ENSMUSG00000007946.11	0	0	0	0	4	6	0	1	0	0	0	0	0	0	0	0	0	0	0	0	0
ENSMUSG00000007950.8	0	0	0	45	2	9	0	31	6	82	9	101	43	67	87	149	178	83	0	0	15
ENSMUSG00000007987.12	13	46	20	1	54	45	16	14	1	5	26	6	59	100	34	55	124	47	217	198	152
ENSMUSG00000007989.6	28	51	50	148	30	130	229	300	214	138	126	8	20	24	57	166	438	245	25	145	105
ENSMUSG00000008028.15	0	1	2	3	1	1	0	0	1	2	4	4	0	0	0	4	2	0	0	5	0
ENSMUSG00000008035.12	13	4	15	26	90	221	15	39	0	0	8	0	99	4	40	87	7	0	60	0	8
ENSMUSG00000008036.11	46	55	200	25	12	6	15	123	69	385	448	662	1009	1482	1306	652	1160	720	336	311	415
ENSMUSG00000008090.14	0	0	0	0	7	52	6	24	0	0	1	0	137	347	243	0	128	48	0	0	0
ENSMUSG00000008129.14	50	22	135	344	154	271	494	525	379	134	40	264	1	6	45	415	241	30	191	243	200
ENSMUSG00000008136.14	0	0	3	0	0	10	0	1	0	1	71	0	352	1301	689	0	98	48	0	0	3
ENSMUSG00000008140.17	4	56	284	14	15	4	50	50	2	230	489	258	761	1442	1821	714	1578	1055	79	137	78
ENSMUSG00000008153.11	0	0	0	0	2	15	68	91	3	0	51	1	18	36	95	4	119	46	0	0	0
ENSMUSG00000008167.14	25	11	71	584	362	239	487	553	270	564	348	486	353	511	678	463	596	594	9	20	2
ENSMUSG00000008193.13	0	0	0	0	4	4	2	0	2	22	10	14	0	0	0	44	37	34	0	0	0
ENSMUSG00000008200.14	876	1178	2718	710	1117	1186	1492	1393	950	656	297	196	363	262	374	331	415	346	2234	2547	1695
ENSMUSG00000008206.16	0	0	0	0	0	0	6	47	1	0	1	0	5	22	0	19	0	21	0	0	0
ENSMUSG00000008226.14	25	33	95	93	3	34	84	74	174	59	11	92	186	210	153	97	98	27	230	203	229
ENSMUSG00000008301.11	126	240	371	338	97	241	751	1242	1067	528	727	751	457	1007	522	868	867	755	289	158	214
ENSMUSG00000008305.18	11	38	9	37	99	108	306	171	50	14	42	42	307	335	386	124	114	207	151	61	79
ENSMUSG00000008307.11	0	0	1	1	0	2	6	5	1	1	0	7	1	3	1	1	0	3	0	2	0
ENSMUSG00000008318.10	0	0	1	0	0	31	2	26	56	67	73	67	16	10	30	161	35	1	0	0	0
ENSMUSG00000008333.12	1718	3055	3651	467	241	464	1507	1965	1271	713	1129	1303	1490	2965	1707	2529	4803	2879	3837	2872	2691
ENSMUSG00000008348.9	292	669	3760	1699	771	1375	1750	1993	892	319	20	233	971	2307	1834	1841	639	335	240	463	254
ENSMUSG00000008373.16	19	46	43	77	27	66	137	213	129	555	200	368	148	304	310	525	776	314	36	93	64
ENSMUSG00000008384.8	0	0	8	2482	877	1244	2373	929	2527	414	291	552	352	436	355	367	313	311	2	2	0
ENSMUSG00000008393.8	764	1024	3576	658	620	622	833	314	488	65	20	241	993	1547	1633	369	484	285	1263	1293	1358
ENSMUSG00000008398.14	15	20	22	0	4	0	0	0	0	1	0	1	13	11	2	0	15	0	143	0	60
ENSMUSG00000008429.7	2173	3578	3288	2676	3034	2745	918	462	260	279	244	187	465	648	754	162	577	330	4249	4231	4682
ENSMUSG00000008435.15	15	15	15	0	3	4	45	16	70	280	52	167	133	224	158	152	381	186	2	5	14
ENSMUSG00000008438.3	0	0	0	0	0	0	0	0	0	0	0	0	0	4	0	0	0	0	0	0	0
ENSMUSG00000008450.7	26	40	75	187	70	116	163	164	175	193	163	256	171	285	198	210	352	296	117	131	113
ENSMUSG00000008461.6	0	0	0	0	9	1	0	1	0	0	0	0	0	0	0	0	1	0	0	0	0
ENSMUSG00000008475.13	30	28	51	316	301	227	326	276	302	1515	1302	1403	12792	20352	18213	1827	3150	2785	127	162	127
ENSMUSG00000008482.8	0	0	0	36	0	0	1	38	0	0	0	0	0	0	0	0	0	0	0	0	0
ENSMUSG00000008489.18	842	1384	1060	2722	3124	2888	1401	813	901	144	65	223	27	14	17	101	137	76	3738	3261	4050
ENSMUSG00000008496.19	220	667	754	484	634	648	228	126	92	17	11	7	13	0	1	7	6	1	398	649	507
ENSMUSG00000008540.11	6	0	31	0	0	27	0	0	0	0	0	0	0	8	0	0	0	0	54	0	20
ENSMUSG00000008575.17	7	28	20	16	4	2	1	10	0	0	1	0	6	0	24	2	0	2	135	46	13
ENSMUSG00000008590.4	0	0	0	0	0	0	0	0	0	0	0	1	0	0	0	0	0	0	0	0	33
ENSMUSG00000008601.12	0	0	0	0	0	0	0	0	0	24	0	7	61	98	211	12	0	0	92	23	3
ENSMUSG00000008604.11	22	15	67	52	53	125	195	240	302	145	111	60	544	917	611	197	201	98	144	89	100
ENSMUSG00000008658.15	32	52	43	71	99	20	0	0	3	0	0	0	0	0	0	0	0	0	95	88	120
ENSMUSG00000008668.14	3	8	14	196	81	158	658	981	492	1662	2026	2305	1402	1776	1610	2666	2757	2232	19	14	25
ENSMUSG00000008682.13	56	120	310	2771	806	2134	7347	5293	5712	7170	8338	23022	4053	5215	4075	26181	20409	19045	949	598	348
ENSMUSG00000008683.16	1897	2968	4832	1177	654	1255	2566	3188	2029	7271	7075	6145	5799	6926	4827	11171	12446	9668	1990	1879	1607
ENSMUSG00000008690.15	57	62	89	388	238	193	701	760	579	714	621	832	1758	2502	2977	1610	1804	1311	224	169	239
ENSMUSG00000008730.17	9	34	10	2858	1663	1933	3895	2295	1637	2537	914	867	811	1356	1378	1389	1811	1673	19	41	73
ENSMUSG00000008734.9	0	1	12	0	0	1	2	1	0	0	1	6	1	2	1	0	0	0	0	14	0
ENSMUSG00000008763.16	25	61	73	545	277	487	809	952	381	839	563	357	445	481	623	480	964	946	353	227	163
ENSMUSG00000008789.10	1	6	0	0	0	0	0	0	0	0	0	0	0	0	0	0	0	0	0	0	73
ENSMUSG00000008813.12	0	0	0	0	0	0	0	0	0	0	0	0	0	1	0	0	0	0	0	0	0
ENSMUSG00000008822.15	0	4	22	70	147	45	221	62	197	142	46	75	83	101	124	171	65	68	44	3	0
ENSMUSG00000008843.4	0	0	0	0	0	0	0	0	0	0	0	0	1	1	2	0	0	0	0	0	0
ENSMUSG00000008845.9	0	3	0	8	5	27	6	3	0	0	0	0	0	2	1	1	1	1	0	0	1
ENSMUSG00000008855.17	0	0	0	278	65	126	79	104	196	193	326	127	33	95	40	615	247	339	26	0	0
ENSMUSG00000008859.7	100	296	368	439	477	490	227	152	272	150	68	122	683	1033	657	59	295	73	651	757	706
ENSMUSG00000008874.3	0	0	0	0	0	0	0	0	0	0	0	0	0	0	0	0	0	0	0	0	0
ENSMUSG00000008892.12	119	203	324	364	691	362	457	561	207	1021	745	947	2727	4061	2848	970	2087	1456	3903	3062	2867
ENSMUSG00000008932.9	0	1	1	4	0	1	0	3	1	2	5	1	1	0	0	0	0	0	0	1	1
ENSMUSG00000008958.14	539	1416	2812	463	70	235	267	359	422	421	478	761	151	365	317	518	726	748	1367	1567	838
ENSMUSG00000008976.16	0	0	1	2782	1441	2418	6235	4024	3178	3165	1553	3472	1654	1917	1592	2177	4748	3507	3	1	4
ENSMUSG00000008999.7	9	22	46	2	5	22	3	3	0	2	0	2	10	36	1	120	103	93	72	62	49
ENSMUSG00000009013.5	76	144	637	5168	3049	4834	8460	3569	6637	3398	2186	3884	3669	3983	3211	2809	3943	3253	2255	1063	919
ENSMUSG00000009030.14	66	95	174	192	38	54	217	505	164	870	412	481	554	622	448	262	373	618	142	234	237
ENSMUSG00000009035.13	63	162	145	175	316	158	48	0	15	1	6	74	134	184	224	62	8	53	663	448	539
ENSMUSG00000009047.3	0	0	0	0	0	0	0	0	0	0	0	0	0	0	0	0	0	0	0	0	0
ENSMUSG00000009070.14	0	0	0	0	0	0	0	0	0	0	0	0	0	0	0	0	0	0	0	0	0
ENSMUSG00000009073.16	619	1191	2354	1811	1248	1538	3838	2384	2715	1726	1241	1318	387	781	914	2731	2957	2004	555	527	575
ENSMUSG00000009075.2	0	0	0	0	42	14	125	45	257	1	30	65	9	3	0	52	114	6	1	3	0
ENSMUSG00000009076.10	1	3	23	254	84	162	666	431	607	1017	807	554	448	683	562	960	1275	1236	38	8	41
ENSMUSG00000009079.16	189	529	556	96	211	125	354	397	247	251	376	430	481	737	577	1307	1510	1458	60	123	125
ENSMUSG00000009090.17	119	321	271	415	137	366	372	233	421	68	212	378	865	1490	1633	591	871	385	263	191	238
ENSMUSG00000009092.4	16	16	268	131	88	270	91	21	137	15	6	5	0	0	0	63	68	33	1094	716	747
ENSMUSG00000009093.7	0	0	0	0	0	0	0	0	0	0	0	0	0	0	0	0	0	0	30	0	0
ENSMUSG00000009097.9	0	0	0	0	0	0	0	0	0	0	0	0	0	0	0	0	1	0	0	0	0
ENSMUSG00000009108.15	0	10	24	0	17	14	0	0	0	0	0	2	0	0	0	0	0	0	21	142	135
ENSMUSG00000009112.4	448	829	816	2120	1115	1521	2980	1333	1331	424	524	645	1315	1588	1261	1029	1047	835	572	1191	844
ENSMUSG00000009114.17	0	0	0	28	1	41	13	24	70	0	0	0	0	0	0	6	0	26	0	0	0
ENSMUSG00000009115.5	0	0	0	0	0	0	0	0	0	0	0	0	0	0	0	0	0	0	0	0	0
ENSMUSG00000009145.6	0	0	1	7	0	1	1	4	6	0	2	1	6	6	14	2	2	3	1	0	0
ENSMUSG00000009185.2	0	0	0	0	0	0	0	0	0	0	0	0	0	0	0	0	0	0	0	0	0
ENSMUSG00000009207.15	16	15	37	276	142	115	331	213	57	81	100	70	199	140	259	200	286	197	111	107	13
ENSMUSG00000009210.10	0	0	0	0	0	0	0	0	1	0	0	0	0	0	0	0	0	0	0	0	0
ENSMUSG00000009214.9	0	0	0	0	0	0	0	0	0	0	0	0	0	0	0	0	0	0	0	0	0
ENSMUSG00000009216.7	0	0	0	0	0	0	0	0	0	0	0	0	0	0	0	0	0	0	0	0	0
ENSMUSG00000009246.14	0	0	0	0	0	0	0	0	0	0	0	0	0	0	0	0	0	0	0	0	0
ENSMUSG00000009248.6	0	0	0	0	0	0	0	0	0	0	0	0	0	4	0	61	55	0	0	2	18
ENSMUSG00000009281.6	0	0	0	0	0	0	0	0	0	0	0	0	0	0	0	0	0	0	0	6	0
ENSMUSG00000009291.12	685	651	1196	6214	2248	3201	10631	8376	6302	8727	4920	5811	1265	1605	1767	8854	10763	9596	189	371	235
ENSMUSG00000009292.17	13	9	101	8	14	9	29	17	19	20	23	39	26	16	6	80	109	48	17	10	0
ENSMUSG00000009293.17	417	1057	1299	274	168	170	425	216	364	60	217	278	415	466	564	524	317	316	246	323	381
ENSMUSG00000009350.13	0	1	1	1	4	3	0	1	3	0	0	0	0	0	0	0	0	2	1	1	1
ENSMUSG00000009356.12	0	0	0	0	0	0	0	0	0	0	0	0	0	0	0	24	1	0	0	32	0
ENSMUSG00000009376.15	0	0	0	1	0	3	0	0	0	0	0	0	17	8	6	0	0	0	0	0	0
ENSMUSG00000009378.3	49	41	74	17	0	0	0	0	11	0	0	0	0	0	0	0	0	0	31	7	106
ENSMUSG00000009394.13	3	0	0	0	0	0	0	0	2	1	0	1	0	2	2	3	2	1	2	0	0
ENSMUSG00000009406.13	11	45	60	323	24	328	282	108	183	165	33	155	84	190	234	173	485	179	65	120	7
ENSMUSG00000009418.15	46	43	55	76	79	48	31	65	70	206	15	126	11	24	15	80	159	65	38	64	24
ENSMUSG00000009470.16	1116	2319	2009	1519	1214	1396	960	1007	888	1396	1002	1779	1143	1499	1501	1855	2994	2732	2245	2778	2352
ENSMUSG00000009471.4	0	0	0	0	0	0	0	0	0	0	0	0	10	0	10	5	23	0	0	0	0
ENSMUSG00000009487.10	1	3	1	3	1	2	0	0	0	1	6	26	0	3	0	0	0	6	1	1	2
ENSMUSG00000009535.13	957	1395	1741	1264	832	899	1989	1803	1272	1226	1062	1102	1202	1574	1104	1619	2905	1841	1240	1451	1067
ENSMUSG00000009545.14	333	477	589	146	82	33	9	9	0	2	0	36	0	0	0	0	0	22	90	196	113
ENSMUSG00000009549.14	1162	1838	2775	756	1317	563	2938	2869	2403	1742	1610	2144	2046	3024	2036	3688	3771	2385	2249	1834	1438
ENSMUSG00000009551.2	0	0	0	0	0	0	0	0	0	0	0	0	0	0	0	0	0	0	0	0	0
ENSMUSG00000009555.16	53	142	135	1457	762	1590	1614	893	1345	86	224	327	424	523	374	573	304	648	64	42	28
ENSMUSG00000009563.16	208	286	635	1952	869	1306	3028	2127	2139	1745	867	1420	714	990	1102	2130	2638	1649	104	100	17
ENSMUSG00000009566.12	2335	5323	6616	700	641	851	1543	1091	1600	250	471	555	613	735	1379	500	909	669	3047	2820	1873
ENSMUSG00000009569.14	184	379	297	235	362	279	58	57	21	43	53	48	116	137	67	8	200	135	449	416	553
ENSMUSG00000009575.14	62	77	77	481	380	759	1231	1490	476	1518	567	771	1581	2485	1606	1406	4205	2687	834	265	486
ENSMUSG00000009580.15	0	0	0	0	0	0	0	0	0	0	0	0	0	0	0	0	0	0	0	0	0
ENSMUSG00000009585.17	24	55	118	101	25	68	135	63	50	38	172	124	34	47	6	316	198	241	60	22	25
ENSMUSG00000009588.9	0	1	0	0	0	0	0	0	0	0	0	0	0	0	0	0	0	0	1	0	1
ENSMUSG00000009596.9	0	0	0	0	0	0	0	0	0	0	0	0	0	0	0	0	0	0	0	0	0
ENSMUSG00000009614.16	0	0	0	29	47	8	105	44	3	25	17	8	0	0	0	5	17	49	0	0	0
ENSMUSG00000009621.18	35	42	113	17	15	45	252	78	99	59	61	26	205	218	328	71	271	271	77	77	61
ENSMUSG00000009628.14	10	16	14	663	369	702	306	722	397	54	77	10	0	15	0	21	9	71	62	27	46
ENSMUSG00000009630.10	0	1	1	1382	421	1137	2448	1158	1693	416	455	450	580	1025	864	852	1108	1014	0	4	0
ENSMUSG00000009633.3	0	0	0	0	0	0	0	0	0	0	0	0	0	0	0	0	0	0	0	0	0
ENSMUSG00000009640.11	6	39	67	64	19	23	225	61	36	247	375	215	138	429	289	302	491	422	312	53	274
ENSMUSG00000009646.13	43	100	115	4	0	12	0	1	0	0	0	0	22	27	40	0	0	0	35	51	36
ENSMUSG00000009647.13	966	2323	2150	575	871	475	126	102	133	9	2	7	67	44	99	0	14	0	2514	2219	1898
ENSMUSG00000009654.4	0	0	1	0	0	0	0	0	0	0	0	0	0	0	0	0	0	0	0	2	0
ENSMUSG00000009670.11	125	166	363	377	315	358	480	404	204	3	4	47	8	42	22	43	5	0	1350	386	682
ENSMUSG00000009681.9	85	95	149	50	83	208	8	0	0	66	5	1	253	258	493	61	271	7	84	139	149
ENSMUSG00000009687.14	0	4	0	0	1	1	0	0	2	0	0	0	0	7	2	1	17	1	0	0	0
ENSMUSG00000009731.4	0	0	0	0	0	0	0	0	0	0	0	0	0	0	0	0	11	0	0	0	0
ENSMUSG00000009733.8	15	19	71	290	175	278	348	196	247	69	30	79	28	22	3	37	96	56	80	48	57
ENSMUSG00000009734.17	21	11	29	0	9	0	0	2	0	0	0	0	1	0	0	0	0	0	50	27	0
ENSMUSG00000009739.16	0	9	0	241	39	57	322	390	191	262	109	292	29	39	72	288	223	120	1	0	0
ENSMUSG00000009741.14	1305	2790	3478	2161	2070	2407	2124	784	1415	467	511	809	424	1093	772	658	504	634	1624	1678	1997
ENSMUSG00000009772.15	0	0	0	0	1	0	0	0	0	0	0	0	20	21	43	0	0	0	0	1	0
ENSMUSG00000009828.15	56	150	157	89	221	161	57	98	31	12	1	101	113	184	327	25	187	41	237	105	224
ENSMUSG00000009863.14	12	26	79	37	38	57	117	218	29	282	434	394	1422	2125	1830	641	778	523	140	208	72
ENSMUSG00000009876.13	0	0	0	10	1	41	11	1	9	12	26	2	0	0	0	45	0	0	10	0	0
ENSMUSG00000009894.15	59	96	117	267	199	239	364	323	250	34	292	95	143	208	307	155	261	231	687	770	405
ENSMUSG00000009900.7	0	0	0	0	0	0	0	0	0	0	0	0	216	364	336	2	6	0	0	0	0
ENSMUSG00000009905.5	66	74	46	97	23	27	10	142	48	278	90	25	301	407	378	278	320	235	156	84	42
ENSMUSG00000009907.17	24	50	78	154	104	59	539	918	897	524	642	568	1743	2410	2549	455	1349	650	357	463	566
ENSMUSG00000009927.8	11	29	56	2212	867	1225	5082	6170	3994	8032	8678	8515	7093	9580	7710	15524	15954	12791	294	150	107
ENSMUSG00000009941.10	2	0	0	0	0	0	92	0	24	0	0	0	0	0	0	18	0	10	0	0	0
ENSMUSG00000009995.17	929	1457	1965	296	171	100	187	88	193	72	120	156	266	376	351	346	241	295	866	1188	1049
ENSMUSG00000010021.13	0	0	0	0	0	0	0	0	0	0	0	0	0	0	0	0	0	2	0	0	0
ENSMUSG00000010025.19	25	20	56	70	182	83	25	5	62	0	10	51	232	494	413	8	81	142	194	66	262
ENSMUSG00000010044.12	1	25	92	35	21	0	0	0	0	3	0	0	1	1	17	0	0	0	55	17	126
ENSMUSG00000010045.2	1	7	0	44	0	20	440	175	455	275	231	174	234	579	650	320	234	216	0	52	36
ENSMUSG00000010047.12	13	8	61	0	1	0	0	0	0	3	165	1	514	607	645	343	241	149	205	143	83
ENSMUSG00000010048.10	1	4	3	0	49	59	113	63	55	105	68	160	222	330	528	153	216	227	18	0	0
ENSMUSG00000010051.15	0	0	0	5	0	5	0	0	0	0	0	0	0	64	29	4	0	2	12	0	0
ENSMUSG00000010054.4	0	0	0	60	2	23	68	77	17	87	145	93	319	442	390	63	319	123	0	0	2
ENSMUSG00000010057.8	148	462	355	52	62	61	4	49	4	83	20	7	93	146	178	215	167	67	806	1137	990
ENSMUSG00000010064.15	0	0	0	0	0	0	0	0	0	0	0	0	0	0	0	0	0	0	0	0	0
ENSMUSG00000010066.15	0	0	0	0	0	3	0	0	0	0	0	0	0	0	0	0	0	0	0	0	0
ENSMUSG00000010067.13	83	181	207	3	28	43	204	141	46	214	67	21	437	628	467	485	540	235	498	428	268
ENSMUSG00000010080.15	0	0	0	0	0	0	0	0	0	0	0	3	786	1101	1512	0	0	0	0	0	0
ENSMUSG00000010086.17	0	0	0	0	0	0	0	0	0	0	0	0	0	0	0	0	0	0	0	0	0
ENSMUSG00000010095.13	1403	3101	4280	341	566	362	527	236	226	802	324	499	662	800	955	883	1462	1362	1529	1655	1411
ENSMUSG00000010097.13	81	100	124	1244	783	1313	1861	2694	1601	739	786	1031	854	1309	1045	1392	1800	1830	702	691	662
ENSMUSG00000010110.17	50	116	144	1611	641	635	805	616	223	417	143	328	410	673	313	417	648	311	3753	1743	2628
ENSMUSG00000010122.14	6	0	18	14	2	0	0	0	0	0	0	0	0	33	0	0	0	0	48	0	2
ENSMUSG00000010136.14	0	0	0	0	0	0	0	0	0	0	0	0	0	0	0	16	0	0	0	0	0
ENSMUSG00000010142.12	1	0	0	335	52	288	120	122	368	1	7	0	0	0	0	1	3	0	0	0	1
ENSMUSG00000010154.6	0	0	1	0	0	5	7	15	22	22	27	15	15	12	14	44	68	18	8	80	84
ENSMUSG00000010175.13	10	17	0	0	0	61	13	0	1	0	0	0	0	0	0	0	0	0	71	22	39
ENSMUSG00000010205.10	372	704	934	686	680	694	768	395	322	129	268	359	467	435	646	716	565	512	316	373	162
ENSMUSG00000010277.7	51	89	151	542	255	691	665	315	510	292	187	253	283	316	327	390	146	366	115	101	95
ENSMUSG00000010290.7	129	217	109	394	39	213	332	583	182	518	251	268	378	633	537	293	410	486	636	358	354
ENSMUSG00000010307.7	0	0	0	74	75	30	256	143	136	82	13	1	130	497	1550	46	81	6	0	0	0
ENSMUSG00000010311.15	0	1	9	0	0	2	10	0	0	0	0	0	0	0	0	0	0	0	0	0	0
ENSMUSG00000010342.16	48	81	231	261	239	219	48	44	74	4	1	26	25	9	2	72	71	6	506	277	586
ENSMUSG00000010358.13	0	0	2	744	62	107	720	876	655	219	429	161	17	59	22	354	451	292	1	1	1
ENSMUSG00000010362.9	0	4	22	547	191	270	1048	697	548	181	282	804	234	325	362	342	476	691	1	0	2
ENSMUSG00000010376.14	44	150	794	980	526	845	828	946	762	1249	1044	1281	1569	2253	1864	1678	2390	1306	545	567	558
ENSMUSG00000010392.8	30	12	42	42	36	36	78	282	178	188	329	408	308	685	453	353	811	381	94	20	36
ENSMUSG00000010406.11	0	1	0	18	2	9	81	101	25	179	183	275	158	264	202	523	408	319	10	4	1
ENSMUSG00000010435.7	0	0	0	0	2	0	0	2	0	0	0	0	0	0	0	2	13	0	0	0	0
ENSMUSG00000010453.12	1	30	40	703	261	329	907	643	1039	348	176	297	331	305	285	338	537	420	1	16	27
ENSMUSG00000010461.14	13	4	0	31	0	9	0	0	0	0	0	0	0	0	0	0	0	0	0	33	62
ENSMUSG00000010476.14	9	39	13	9	22	35	6	28	1	0	1	0	21	1	0	18	1	0	35	12	55
ENSMUSG00000010505.15	24	77	38	2	83	88	57	50	3	1	0	0	1	0	0	0	0	0	22	271	99
ENSMUSG00000010517.7	88	134	133	795	565	666	1637	1260	903	668	654	660	2663	4019	3580	1762	2553	1978	775	366	533
ENSMUSG00000010529.5	0	0	0	0	0	0	0	0	0	0	0	0	0	0	0	0	0	0	0	0	0
ENSMUSG00000010538.14	0	6	17	17	1	27	41	28	2	41	21	21	3	26	13	26	56	26	18	14	14
ENSMUSG00000010554.14	101	57	95	61	56	160	465	411	440	531	366	545	359	477	543	810	473	565	183	177	61
ENSMUSG00000010592.8	2279	2589	2526	1058	1822	2600	216	98	189	193	15	59	8	0	9	23	149	33	10679	8476	6206
ENSMUSG00000010601.13	0	0	0	0	0	2	0	0	0	0	0	0	0	0	0	0	1	1	0	0	0
ENSMUSG00000010607.8	65	120	243	414	134	199	318	216	419	179	205	250	569	734	388	337	734	413	356	162	156
ENSMUSG00000010608.15	1554	3396	3116	2136	1348	1531	2289	1712	1539	338	415	881	745	867	576	1315	1585	1394	3592	2806	3676
ENSMUSG00000010609.15	158	123	109	63	2	15	1	9	1	2	2	7	43	15	74	0	0	1	368	382	220
ENSMUSG00000010651.4	0	0	38	0	10	0	0	0	0	0	27	2	26	19	20	27	41	0	0	2	1
ENSMUSG00000010660.2	0	0	0	0	0	0	3	80	56	776	525	463	1053	1333	1623	1050	2184	880	0	0	0
ENSMUSG00000010663.4	0	0	0	0	28	76	29	0	0	1	4	39	119	37	58	134	13	86	1	0	0
ENSMUSG00000010721.15	400	594	839	262	289	352	82	70	86	63	5	9	225	189	201	59	82	58	1280	599	806
ENSMUSG00000010751.15	0	2	0	6413	3436	3641	4063	2753	1852	101	38	53	0	31	18	125	68	97	4	7	2
ENSMUSG00000010755.17	53	72	67	107	35	0	178	104	202	184	153	103	357	524	386	190	332	317	155	202	376
ENSMUSG00000010760.5	44	113	143	10	91	100	125	49	4	70	16	24	1	9	2	7	9	46	19	5	86
ENSMUSG00000010796.11	92	242	214	50	73	6	2	87	66	75	99	56	130	522	440	106	325	115	1218	756	1082
ENSMUSG00000010797.6	0	0	0	0	0	0	0	0	0	0	0	0	2	0	1	0	29	0	0	10	0
ENSMUSG00000010803.13	16	3	3	73	370	188	123	0	95	0	16	0	0	0	0	0	0	0	35	1	29
ENSMUSG00000010825.17	0	0	1	0	0	0	0	0	0	0	0	3	1	0	0	0	0	0	0	0	0
ENSMUSG00000010830.7	0	0	0	0	0	0	1	48	0	9	90	182	106	154	92	273	160	19	2	34	0
ENSMUSG00000010841.13	0	0	0	0	0	0	0	0	0	0	0	0	0	0	0	0	0	0	0	0	0
ENSMUSG00000010911.12	178	319	494	37	92	83	115	103	51	30	51	48	120	241	113	119	248	153	650	259	328
ENSMUSG00000010914.10	531	1064	1420	568	300	606	501	465	364	134	326	224	341	693	339	602	732	628	3303	2477	2309
ENSMUSG00000010936.10	26	181	105	540	537	459	481	359	345	327	175	203	1355	1582	1909	220	523	317	346	522	513
ENSMUSG00000011008.13	0	0	0	0	0	0	1	16	0	0	0	0	0	0	0	0	0	0	0	0	0
ENSMUSG00000011034.6	0	0	0	0	0	0	0	0	0	0	0	0	0	0	0	0	0	0	0	0	0
ENSMUSG00000011096.17	17	128	122	440	151	236	658	933	675	1310	1529	1464	1388	1737	1449	2639	3336	2650	524	412	198
ENSMUSG00000011114.17	9	67	39	19	92	40	868	1669	957	1221	1149	921	1520	2418	2405	1289	1849	2383	493	236	227
ENSMUSG00000011118.3	0	0	0	0	0	0	0	0	0	0	0	0	0	0	0	0	0	0	0	0	0
ENSMUSG00000011148.13	5	6	9	0	0	0	0	4	0	0	18	45	18	20	4	13	80	0	0	1	0
ENSMUSG00000011154.17	0	0	0	0	6	4	0	0	0	0	0	0	0	0	0	0	0	0	0	0	0
ENSMUSG00000011158.7	4	46	45	261	119	103	595	381	169	159	139	72	187	255	264	163	200	279	104	203	4
ENSMUSG00000011171.11	0	0	1	0	0	0	0	0	0	0	0	0	0	0	0	10	0	0	0	0	0
ENSMUSG00000011179.7	359	619	1014	7676	2523	6680	19063	25723	17461	29519	26340	25197	6125	8975	7304	43932	44648	41471	617	395	420
ENSMUSG00000011254.16	30	21	62	52	5	14	41	2	5	76	27	165	604	92	521	73	169	125	111	143	98
ENSMUSG00000011256.16	3	0	0	32	1	33	7	250	8	0	0	0	670	835	1855	40	59	6	14	2	0
ENSMUSG00000011257.19	258	873	943	4632	3772	4455	5080	4182	3061	6770	7047	8320	4026	4525	4632	19376	28139	16344	2060	2022	1415
ENSMUSG00000011263.16	0	5	3	6135	2544	5037	7591	4057	5679	957	208	501	3	0	0	330	81	168	2	2	3
ENSMUSG00000011267.8	210	441	691	1488	977	932	3401	1904	1545	780	952	2047	506	808	718	1456	2936	1954	1892	1899	1557
ENSMUSG00000011305.11	0	0	0	0	0	1	2	0	0	0	0	29	8	31	29	0	0	8	0	1	0
ENSMUSG00000011306.6	1	11	1	214	57	106	274	166	103	88	101	59	70	140	184	238	218	217	49	62	64
ENSMUSG00000011349.5	0	0	0	0	0	0	0	0	0	0	0	0	0	0	0	0	0	0	0	0	0
ENSMUSG00000011382.8	24	5	58	50	25	97	90	18	23	4	19	14	1	1	1	41	26	19	3	27	17
ENSMUSG00000011427.16	19	7	0	44	81	44	105	126	2	0	30	14	43	36	77	9	75	56	112	22	15
ENSMUSG00000011463.5	7	0	13	0	0	0	0	0	0	0	0	0	0	1	1	1	0	0	0	5	98
ENSMUSG00000011486.14	0	0	0	37	6	71	201	198	342	189	132	87	30	25	0	103	331	318	0	0	0
ENSMUSG00000011589.8	95	364	927	545	894	629	148	88	144	0	15	1	0	0	0	0	0	0	432	355	298
ENSMUSG00000011632.7	19	57	172	12	23	34	107	22	73	27	2	114	9	14	0	161	124	74	63	185	133
ENSMUSG00000011658.15	0	1	0	4	0	5	6	6	0	0	4	0	0	1	17	0	1	0	0	0	0
ENSMUSG00000011751.16	0	0	0	0	0	2	0	6	0	0	0	0	7	11	7	0	0	0	0	0	0
ENSMUSG00000011752.6	106	207	336	2035	712	1262	4523	2361	1674	3947	3952	5784	2231	5077	3661	8326	11337	7456	49	270	168
ENSMUSG00000011831.16	1175	1808	1394	3995	4070	4287	4332	3710	3154	1663	1392	1798	802	1386	1090	2175	2710	1897	2189	1590	1943
ENSMUSG00000011832.15	6	0	4	20	90	11	72	94	144	0	101	25	87	166	159	43	48	22	0	8	23
ENSMUSG00000011837.4	0	1	0	1714	1192	1499	1464	621	1350	262	176	389	527	802	767	553	735	798	1	0	16
ENSMUSG00000011877.13	46	249	257	189	335	311	185	112	40	160	387	306	975	1095	879	665	1149	367	316	291	293
ENSMUSG00000011884.13	330	515	517	228	350	203	64	19	59	188	292	440	2572	3111	3484	634	1035	634	461	203	342
ENSMUSG00000011958.17	82	117	163	298	118	147	235	237	217	130	67	31	127	275	93	13	39	95	402	328	231
ENSMUSG00000011960.12	110	128	140	1005	483	910	1700	1487	1133	918	632	572	420	589	466	1480	1145	1449	404	407	278
ENSMUSG00000012017.3	0	0	0	0	0	0	0	0	0	0	0	0	0	0	0	0	0	0	0	0	0
ENSMUSG00000012042.8	7	4	2	119	86	51	38	45	9	12	2	0	0	1	1	6	0	4	15	0	9
ENSMUSG00000012076.7	77	200	211	213	87	190	566	569	507	74	139	203	290	458	319	87	164	114	221	210	214
ENSMUSG00000012114.16	1746	2733	3668	1056	1887	922	170	127	225	82	160	96	617	812	822	368	279	281	1912	1592	1245
ENSMUSG00000012117.13	7	6	44	383	165	334	110	54	95	105	244	293	74	184	78	253	428	294	112	93	161
ENSMUSG00000012123.15	0	0	0	115	21	100	128	36	147	45	26	74	243	491	176	101	412	75	0	2	0
ENSMUSG00000012126.16	0	0	0	88	18	17	78	29	7	3	34	21	4	0	0	49	52	12	0	0	0
ENSMUSG00000012187.13	0	0	0	18	2	5	17	0	23	5	0	0	0	0	0	0	0	1	0	0	0
ENSMUSG00000012211.13	0	0	0	0	0	0	0	0	0	0	0	0	0	0	0	0	0	0	0	0	0
ENSMUSG00000012282.2	0	0	0	0	0	0	22	1	1	0	0	0	0	0	0	0	0	0	0	0	0
ENSMUSG00000012296.15	385	787	1241	887	885	718	726	538	501	291	213	336	138	334	250	526	816	278	604	675	546
ENSMUSG00000012350.15	645	964	1533	415	277	187	102	103	70	10	1	4	0	0	0	0	1	0	2062	1748	1889
ENSMUSG00000012396.12	0	0	1	47	3	28	55	194	22	73	104	59	454	597	395	649	1446	688	6	1	1
ENSMUSG00000012405.15	102	286	289	1890	835	1073	3977	4253	2648	7021	7026	9957	5474	7323	5816	9832	10058	8907	567	584	523
ENSMUSG00000012422.14	6	19	10	515	153	224	907	1062	729	1418	940	1523	1513	2036	1175	2008	2555	2194	120	63	45
ENSMUSG00000012428.9	132	96	109	0	19	0	2	1	51	0	0	0	0	0	0	0	0	0	59	234	221
ENSMUSG00000012429.8	2	4	2	118	103	124	118	198	168	44	68	6	133	180	156	252	177	138	0	0	0
ENSMUSG00000012443.3	284	572	440	853	524	951	1699	1224	702	379	229	434	890	720	1137	598	1281	830	703	583	650
ENSMUSG00000012483.4	499	806	1146	181	261	125	201	235	162	182	122	113	337	565	388	156	311	211	1102	716	609
ENSMUSG00000012519.14	14	0	24	0	0	1	2	42	0	2	0	1	0	3	0	53	12	0	46	41	59
ENSMUSG00000012520.10	0	0	0	0	0	0	0	0	0	0	0	1	0	0	0	0	0	1	10	0	0
ENSMUSG00000012535.14	24	14	51	1691	642	1392	3061	933	1295	333	525	426	767	1068	1176	1419	1610	1197	81	30	9
ENSMUSG00000012609.18	269	364	259	493	331	295	322	236	243	101	39	47	91	204	196	74	461	56	438	238	176
ENSMUSG00000012640.16	5	41	21	29	52	2	148	88	106	112	153	12	73	172	91	62	190	180	112	41	3
ENSMUSG00000012705.16	0	0	0	1	0	0	2	0	1	0	1	0	0	1	0	0	0	0	0	0	0
ENSMUSG00000012777.14	6	11	7	45	7	18	0	0	9	0	0	0	0	0	0	0	0	10	0	0	0
ENSMUSG00000012819.15	0	3	2	0	0	0	25	32	0	0	0	11	0	7	0	0	0	20	0	0	4
ENSMUSG00000012848.15	30	48	104	1094	720	795	2623	4580	1734	13793	13904	12564	18929	20179	22170	18962	26292	19335	434	223	224
ENSMUSG00000012889.8	0	0	0	10	0	17	28	0	38	0	0	9	0	0	0	0	0	0	0	0	0
ENSMUSG00000013033.16	0	8	4	0	10	12	4	0	1	19	0	15	24	52	90	12	39	34	10	7	3
ENSMUSG00000013076.15	29	12	29	3	55	2	5	8	2	33	11	0	11	8	2	1	2	1	29	176	105
ENSMUSG00000013083.8	0	0	0	0	0	0	0	0	0	0	0	0	0	2	0	6	0	0	0	0	0
ENSMUSG00000013089.15	25	13	30	153	128	179	170	111	509	132	92	69	350	512	614	273	285	403	249	237	225
ENSMUSG00000013091.5	0	0	0	10	0	1	1	19	0	0	0	0	0	0	0	0	0	0	0	0	0
ENSMUSG00000013150.15	14	2	0	427	50	226	426	80	617	175	44	59	124	135	152	40	38	59	3	0	11
ENSMUSG00000013155.9	2	2	21	17	24	13	94	9	63	2	19	50	40	106	109	175	174	57	14	73	56
ENSMUSG00000013158.5	5	12	41	0	0	0	0	0	0	0	0	0	0	0	0	0	0	0	0	8	0
ENSMUSG00000013160.7	82	79	54	415	302	488	729	548	1092	641	381	511	1595	1770	1643	1087	1895	1583	1002	718	758
ENSMUSG00000013236.16	72	17	27	80	14	14	7	58	28	2	24	0	89	198	118	10	30	23	166	36	56
ENSMUSG00000013275.9	131	346	399	63	203	57	91	11	59	110	56	1	117	122	175	55	134	41	110	239	134
ENSMUSG00000013338.16	0	0	0	11	11	1	0	0	0	0	1	0	0	0	0	4	0	0	0	0	0
ENSMUSG00000013353.10	1	0	0	0	4	0	1	1	1	0	1	2	1	0	0	0	0	0	1	0	1
ENSMUSG00000013367.5	0	0	0	0	1	0	2	0	0	0	0	0	1	0	0	0	0	0	0	0	0
ENSMUSG00000013415.9	0	0	1	120	131	69	515	844	875	595	560	396	817	918	757	1136	2032	1029	1	1	0
ENSMUSG00000013418.8	0	0	0	37	45	100	159	53	115	1	0	17	0	0	0	0	9	4	1	1	0
ENSMUSG00000013419.6	0	0	3	0	0	0	0	0	0	3	0	4	10	5	33	11	0	5	84	6	19
ENSMUSG00000013465.18	61	198	174	497	254	323	581	549	542	107	189	358	894	1433	1647	959	1037	758	32	22	41
ENSMUSG00000013483.14	0	0	1	1	2	6	52	8	106	34	0	53	0	0	23	144	214	130	0	2	0
ENSMUSG00000013495.15	325	370	717	76	196	297	105	203	76	41	38	76	410	249	518	84	41	58	1045	624	871
ENSMUSG00000013523.13	17	61	63	19	25	30	42	0	0	0	1	64	0	0	7	0	0	55	419	374	259
ENSMUSG00000013539.13	2	17	35	175	88	317	270	259	299	301	80	188	239	293	234	393	288	217	20	68	143
ENSMUSG00000013584.5	153	239	362	29	133	35	51	21	8	4	10	2	1	3	6	0	5	24	615	300	313
ENSMUSG00000013593.12	2	38	81	435	58	151	260	201	200	152	248	238	1063	1865	1880	820	916	590	155	215	131
ENSMUSG00000013611.14	0	0	1	13	0	7	0	2	57	48	0	0	0	0	0	0	0	0	0	0	0
ENSMUSG00000013622.15	4	55	21	303	47	163	450	631	311	256	177	125	154	251	229	226	603	390	148	110	38
ENSMUSG00000013629.16	0	1	3	568	84	235	575	988	396	854	1138	1235	601	878	1209	1913	1783	1406	0	128	8
ENSMUSG00000013643.13	0	0	0	0	0	0	0	0	0	16	44	56	0	0	0	30	40	19	0	0	0
ENSMUSG00000013646.17	0	9	1	212	58	178	388	115	200	309	242	316	263	268	415	666	367	330	1	2	0
ENSMUSG00000013653.2	0	0	0	0	0	0	0	0	0	0	0	0	0	0	0	0	0	0	0	0	0
ENSMUSG00000013662.5	1519	2089	1979	1001	996	1240	1139	569	753	477	256	308	229	391	512	334	429	540	4230	4120	3691
ENSMUSG00000013663.7	161	160	191	3381	1126	1786	5992	2133	4030	2162	1094	1481	498	655	452	1128	3083	2298	263	211	435
ENSMUSG00000013668.9	0	0	0	0	0	0	0	0	0	0	0	0	0	0	0	0	0	0	0	0	0
ENSMUSG00000013698.12	0	0	0	0	0	0	23	5	0	75	17	9	210	392	316	0	25	1	0	5	11
ENSMUSG00000013701.12	879	1507	2136	3992	2208	3357	6738	8047	6784	11181	9417	11387	5356	9267	6141	13587	21035	14419	2878	2658	2425
ENSMUSG00000013707.3	0	0	0	567	277	173	757	598	654	13	1	0	0	15	0	72	1	0	1	0	1
ENSMUSG00000013736.16	524	610	632	972	401	483	1617	1302	1015	1874	861	890	1438	1631	1113	1103	1467	1676	3489	1842	1850
ENSMUSG00000013766.11	28	43	129	7	0	8	23	52	4	56	10	89	107	86	201	45	60	24	23	25	44
ENSMUSG00000013787.15	29	5	27	317	134	85	331	376	403	991	697	752	828	865	1115	1403	1172	992	89	66	12
ENSMUSG00000013822.6	133	217	333	1706	605	782	2717	2594	2214	3705	2136	2614	967	1478	1574	3797	5154	3517	2500	2580	2468
ENSMUSG00000013833.15	0	0	10	134	76	63	228	142	140	197	189	111	388	363	732	472	392	455	29	16	1
ENSMUSG00000013846.9	0	0	0	0	0	0	1	62	0	0	0	0	0	2	0	0	2	0	0	0	0
ENSMUSG00000013858.14	26	58	98	84	102	33	67	186	78	103	298	276	751	732	587	303	584	194	61	167	76
ENSMUSG00000013878.18	284	318	447	759	470	499	610	431	370	132	70	53	140	279	123	151	111	197	480	888	699
ENSMUSG00000013921.15	6	0	3	0	0	0	0	0	0	0	0	3	0	0	0	0	0	0	44	4	0
ENSMUSG00000013928.13	0	0	0	1	0	0	0	0	5	0	0	4	0	0	4	0	0	0	1	0	0
ENSMUSG00000013936.12	0	0	0	0	7	4	0	0	0	0	0	0	0	0	0	0	0	20	0	0	0
ENSMUSG00000013973.12	68	122	146	222	371	246	525	166	396	198	83	227	269	342	171	303	719	459	1949	1795	1731
ENSMUSG00000013974.3	14	0	0	0	0	0	0	0	0	0	0	0	0	0	0	0	0	0	0	0	0
ENSMUSG00000013997.10	19	36	21	338	36	34	313	61	87	221	197	224	178	347	383	140	310	265	39	153	78
ENSMUSG00000014030.15	1	10	1	23	3	14	12	0	0	0	54	0	0	0	0	0	0	0	0	0	0
ENSMUSG00000014039.17	1	24	1	75	43	38	222	60	224	8	25	64	25	46	64	95	109	52	0	0	6
ENSMUSG00000014074.17	729	1139	1875	681	555	456	967	621	577	404	219	269	74	226	189	408	483	445	2087	1426	1694
ENSMUSG00000014075.15	26	41	55	27	20	18	15	30	1	14	45	136	18	124	33	49	113	10	179	123	76
ENSMUSG00000014077.13	230	390	550	1084	1247	1536	1088	1425	980	950	484	1033	1376	2547	1559	2010	2030	1772	600	621	724
ENSMUSG00000014104.12	0	0	0	0	0	0	0	0	0	0	0	0	0	0	0	0	0	0	0	0	0
ENSMUSG00000014158.11	0	2	1	1	1	1	1	0	0	0	0	0	0	14	0	0	79	2	0	4	0
ENSMUSG00000014164.14	6	0	8	0	1	8	2	1	0	0	0	0	3	5	13	2	0	6	0	0	33
ENSMUSG00000014177.10	566	576	983	274	133	187	146	285	75	60	211	132	661	1003	697	151	361	349	2327	1709	2293
ENSMUSG00000014195.15	180	183	272	239	114	332	559	614	415	608	424	499	361	447	298	579	969	809	1488	952	919
ENSMUSG00000014198.15	0	0	1	43	12	14	18	0	29	0	0	0	0	0	9	0	33	4	2	0	0
ENSMUSG00000014226.10	13	23	35	830	992	841	2297	1941	1713	2974	2084	2018	3106	4614	3350	2286	3414	3492	72	50	0
ENSMUSG00000014232.14	21	65	52	7	0	56	77	95	17	245	89	158	157	285	273	233	167	115	265	167	203
ENSMUSG00000014243.5	43	85	223	30	69	26	35	3	0	24	14	27	185	306	164	100	108	107	120	87	181
ENSMUSG00000014245.8	2	4	15	136	57	200	148	34	179	63	78	191	280	363	371	221	71	66	65	4	29
ENSMUSG00000014294.4	4	8	40	348	148	256	529	362	347	297	260	288	521	638	606	417	378	373	98	48	44
ENSMUSG00000014301.12	42	129	400	128	176	71	255	559	309	589	583	934	278	338	343	786	833	765	381	243	314
ENSMUSG00000014303.13	0	0	0	100	150	112	607	58	375	78	37	87	66	56	72	58	159	84	0	1	4
ENSMUSG00000014313.14	74	231	1487	153	119	92	459	436	332	1491	1358	1453	1896	2380	1847	2113	1912	1444	383	339	306
ENSMUSG00000014329.14	72	114	112	565	802	865	243	141	105	1	38	2	0	4	0	0	0	34	646	426	544
ENSMUSG00000014349.7	132	341	704	937	676	908	1722	984	487	285	537	754	1309	1737	1291	934	1444	1532	218	167	164
ENSMUSG00000014351.12	0	0	0	58	4	52	56	37	27	1	1	0	0	0	0	11	3	0	1	0	0
ENSMUSG00000014353.14	557	881	949	446	219	752	940	906	443	792	362	458	40	234	102	495	539	805	557	395	623
ENSMUSG00000014355.10	535	930	740	690	704	718	610	632	375	468	250	444	842	1191	1090	426	955	952	848	418	368
ENSMUSG00000014361.5	232	435	378	517	215	170	569	250	221	329	117	189	67	35	60	212	274	221	605	111	305
ENSMUSG00000014402.15	245	415	955	168	371	214	475	336	327	173	326	432	1105	1849	1632	242	695	650	1621	1178	1409
ENSMUSG00000014418.16	68	182	125	53	129	219	252	69	153	1	35	7	103	130	92	98	57	15	241	107	133
ENSMUSG00000014426.8	251	465	486	247	347	461	75	29	222	22	48	11	237	583	407	125	141	182	150	388	206
ENSMUSG00000014444.16	2	0	24	74	32	115	32	155	30	77	49	26	320	362	888	146	153	71	0	33	1
ENSMUSG00000014453.3	0	0	0	0	0	0	0	0	0	0	0	0	0	0	0	0	0	0	0	0	0
ENSMUSG00000014470.4	28	85	138	61	92	98	59	72	54	17	9	50	37	158	79	108	212	96	159	35	135
ENSMUSG00000014496.7	263	377	430	663	372	388	949	373	312	128	217	296	115	261	176	146	274	505	491	314	548
ENSMUSG00000014498.9	17	34	12	13	145	166	128	19	70	3	13	40	4	11	10	40	71	14	75	61	27
ENSMUSG00000014503.14	3275	4281	6885	692	3326	1005	258	211	312	69	15	123	14	22	29	1	1	2	13327	9280	9088
ENSMUSG00000014504.16	185	318	458	299	196	468	1402	1307	1597	1292	943	873	1432	2522	1831	1975	2175	1599	569	294	211
ENSMUSG00000014529.9	0	0	0	0	0	0	0	0	0	0	0	0	0	0	0	0	0	0	0	0	0
ENSMUSG00000014542.3	0	0	0	0	0	0	0	0	0	0	0	0	0	0	0	0	0	0	0	0	0
ENSMUSG00000014543.14	0	0	0	0	0	0	0	0	0	0	0	0	0	0	0	0	0	0	0	0	0
ENSMUSG00000014547.9	6	30	25	0	5	0	15	18	41	5	46	2	41	8	34	90	224	74	20	30	28
ENSMUSG00000014550.14	111	177	208	3196	1684	1534	4107	2678	1764	396	288	328	314	342	298	588	1322	894	400	108	220
ENSMUSG00000014551.8	90	178	325	565	428	445	216	337	250	582	295	486	369	822	445	487	481	291	1105	1452	1112
ENSMUSG00000014554.13	585	1305	2351	17	39	34	1	31	8	28	34	61	343	448	408	64	132	69	386	328	238
ENSMUSG00000014592.19	805	894	998	435	476	414	109	199	93	129	14	18	67	77	106	33	50	80	2076	1196	1827
ENSMUSG00000014599.10	621	1127	1440	49	157	141	141	3	0	2	3	3	8	1	8	0	0	0	870	977	668
ENSMUSG00000014601.13	597	1259	2153	1162	583	735	1443	694	510	46	58	96	476	827	731	488	625	289	22	112	37
ENSMUSG00000014602.15	0	0	0	0	0	4	8	0	0	0	0	0	0	0	14	1	0	0	0	0	0
ENSMUSG00000014603.2	0	0	0	0	0	0	0	0	0	0	0	0	0	0	0	0	0	0	0	0	0
ENSMUSG00000014606.14	62	87	100	452	394	301	370	214	108	272	330	234	1615	2061	2273	461	893	513	205	162	139
ENSMUSG00000014609.16	0	0	0	0	0	4	0	0	5	0	0	12	0	0	0	0	0	3	1	0	0
ENSMUSG00000014633.15	120	153	391	140	85	64	178	150	53	277	286	357	224	423	414	394	493	481	609	479	544
ENSMUSG00000014668.15	432	599	594	501	459	513	426	334	216	68	161	268	457	947	658	435	416	296	645	880	769
ENSMUSG00000014686.8	0	0	0	0	0	18	4	0	22	0	0	0	0	0	0	0	0	0	0	0	0
ENSMUSG00000014704.10	0	0	0	0	0	0	0	0	0	0	0	0	0	0	0	0	0	0	0	0	0
ENSMUSG00000014725.14	3	3	7	0	2	0	3	1	0	1	1	5	1	0	0	0	5	0	1	4	26
ENSMUSG00000014747.6	0	0	2	0	0	0	0	0	0	0	0	0	0	0	0	0	0	0	0	0	0
ENSMUSG00000014748.13	4	47	101	101	94	52	341	467	89	368	139	373	379	524	723	356	613	411	77	100	98
ENSMUSG00000014763.7	48	110	83	10	25	40	1	1	0	0	21	0	140	87	128	45	0	20	75	48	210
ENSMUSG00000014767.16	261	309	518	1186	416	1112	1736	712	962	477	158	562	473	651	675	463	1070	500	1923	1202	1522
ENSMUSG00000014769.9	21	55	140	753	203	638	1816	1529	1760	2203	2204	2270	4586	6785	4751	4809	6834	4117	229	159	36
ENSMUSG00000014771.12	0	0	9	469	322	811	742	434	683	210	470	487	287	556	318	625	996	657	47	17	32
ENSMUSG00000014773.13	0	2	0	0	9	0	0	0	45	0	0	0	0	0	0	20	0	0	0	0	0
ENSMUSG00000014776.6	0	0	0	23	1	0	24	17	5	3	0	13	0	0	0	3	94	31	41	0	0
ENSMUSG00000014778.10	0	27	42	0	1	0	2	1	24	0	0	0	94	189	249	1	8	8	0	17	0
ENSMUSG00000014782.15	7	21	3	0	0	0	0	0	0	0	0	0	0	0	8	17	0	0	0	0	17
ENSMUSG00000014786.7	0	0	0	0	0	8	0	0	0	0	0	5	22	20	25	0	0	0	0	0	0
ENSMUSG00000014791.9	0	0	0	0	0	0	33	0	0	0	0	4	51	110	109	62	73	29	0	0	0
ENSMUSG00000014813.8	17	0	13	0	0	21	0	0	1	0	0	1	0	0	0	1	0	0	0	0	0
ENSMUSG00000014837.14	0	0	5	0	0	5	67	0	0	0	0	0	12	1	59	48	3	0	4	21	52
ENSMUSG00000014846.12	5	24	74	0	32	26	0	0	38	27	31	1	1	46	23	51	65	14	0	22	60
ENSMUSG00000014850.15	205	416	523	738	568	429	500	93	226	89	125	264	175	210	221	148	378	214	1355	790	797
ENSMUSG00000014852.16	0	0	0	10	4	5	0	2	1	3	2	0	4	0	0	0	2	0	0	0	0
ENSMUSG00000014856.12	9	1	0	73	10	81	270	285	268	663	287	364	361	489	640	1032	1035	746	0	0	0
ENSMUSG00000014859.8	946	1902	2636	1712	2957	2227	585	437	393	656	525	727	1034	1051	1154	1138	1478	1093	1200	1541	1097
ENSMUSG00000014867.9	3779	5011	6057	2475	3465	2722	964	382	637	584	436	491	1393	1910	1686	568	716	538	4705	4600	4397
ENSMUSG00000014873.15	0	13	5	70	2	94	501	672	706	660	674	704	794	917	727	1015	1622	1360	34	13	14
ENSMUSG00000014905.3	17	18	54	4528	3161	4480	11941	9012	6039	2459	1210	1050	88	93	110	2198	2039	3468	328	222	95
ENSMUSG00000014907.9	18	29	18	95	62	34	640	631	593	452	323	370	157	233	295	112	183	278	11	42	23
ENSMUSG00000014932.15	103	213	231	184	164	267	618	394	584	172	233	106	417	584	381	147	98	84	470	642	448
ENSMUSG00000014956.15	314	463	416	1846	1638	1665	1809	791	610	1202	1006	933	4841	4518	4559	887	1758	2320	2132	1496	1510
ENSMUSG00000014959.12	1136	1609	1266	527	784	547	764	703	586	704	779	431	1077	1533	1465	1033	1053	1010	1603	1419	1463
ENSMUSG00000014980.14	17	34	18	117	29	53	683	448	438	104	165	103	548	901	558	371	382	302	53	1	3
ENSMUSG00000015001.17	0	0	0	0	0	0	0	0	0	0	0	1	15	36	0	0	30	0	0	0	0
ENSMUSG00000015002.16	212	306	300	402	461	281	398	324	170	378	137	101	1740	1875	1383	289	413	621	293	476	233
ENSMUSG00000015013.8	0	6	30	62	3	10	168	146	128	332	215	311	368	529	454	391	450	275	11	18	14
ENSMUSG00000015016.7	8	6	0	0	0	1	2	0	0	0	1	5	84	136	96	1	0	19	0	9	0
ENSMUSG00000015023.7	162	278	436	219	567	319	406	258	184	5	157	174	89	611	335	268	355	243	2764	2843	2260
ENSMUSG00000015027.10	0	3	6	62	92	89	51	31	170	12	12	13	6	30	64	5	100	19	4	73	67
ENSMUSG00000015053.14	0	1	0	0	12	0	0	0	0	0	0	0	2370	3714	3596	0	0	0	0	0	0
ENSMUSG00000015083.11	0	0	34	21	5	0	0	0	0	0	0	0	6	0	16	0	0	0	37	26	29
ENSMUSG00000015085.8	0	10	1	16	41	40	101	12	0	67	157	176	63	76	79	239	11	108	0	0	36
ENSMUSG00000015087.14	24	87	124	190	73	56	60	103	4	52	112	28	464	612	720	76	210	207	87	89	95
ENSMUSG00000015090.13	0	14	215	0	0	0	0	0	0	0	0	0	0	0	0	0	0	0	3	2	22
ENSMUSG00000015092.9	2	0	20	460	124	239	1103	1049	945	1030	1221	1184	1527	2406	2424	2587	2557	1917	23	26	26
ENSMUSG00000015093.15	0	0	4	0	0	0	0	0	0	1	29	10	82	60	59	118	348	131	0	0	0
ENSMUSG00000015094.16	0	4	11	19	13	88	142	152	71	87	202	89	346	303	350	155	182	125	15	52	4
ENSMUSG00000015095.12	40	86	289	58	110	34	66	21	89	16	10	6	281	204	232	53	57	1	251	140	136
ENSMUSG00000015112.15	239	291	350	570	427	332	344	158	112	3	1	60	995	1451	1053	39	173	66	606	689	972
ENSMUSG00000015120.15	1207	2082	3365	1516	2447	1105	1220	1727	851	1972	1640	2301	2217	3883	2616	2972	4847	3015	5733	5069	4216
ENSMUSG00000015126.9	0	1	3	235	177	224	140	238	471	148	185	166	79	180	169	320	249	326	42	20	72
ENSMUSG00000015127.14	0	11	5	716	132	397	236	187	82	86	65	106	129	35	56	174	742	339	2	59	51
ENSMUSG00000015133.17	1	0	1	0	0	0	0	1	0	0	0	0	0	0	16	0	0	0	0	0	0
ENSMUSG00000015134.15	7	6	12	2	1	2	10	0	3	13	5	32	5	3	0	12	23	3	2	2	0
ENSMUSG00000015143.14	45	56	48	14	16	35	2	29	1	79	22	41	146	209	129	104	154	123	99	114	41
ENSMUSG00000015149.14	6	19	33	50	37	38	61	72	146	77	123	132	564	550	780	210	191	374	100	120	27
ENSMUSG00000015165.16	70	60	95	71	27	81	215	145	101	134	113	139	97	241	179	135	239	162	9	15	10
ENSMUSG00000015176.9	348	522	770	3613	1297	2145	6821	5277	3582	1857	2680	2646	1059	1174	1129	5069	6525	4270	2286	1935	1493
ENSMUSG00000015189.12	6	0	4	0	1	0	0	0	0	66	0	0	131	81	76	40	29	37	0	0	0
ENSMUSG00000015202.13	43	107	86	247	222	289	158	123	67	10	64	34	29	61	187	294	226	135	150	154	358
ENSMUSG00000015214.14	0	0	0	24	6	1	56	14	0	138	67	80	193	335	193	326	259	456	0	0	1
ENSMUSG00000015217.11	209	680	787	4060	1058	3838	9041	2331	6632	420	887	1456	718	570	421	2319	2153	1524	449	402	449
ENSMUSG00000015222.17	39	92	86	348	361	269	114	3	1	0	2	44	24	17	49	0	1	5	330	158	338
ENSMUSG00000015224.10	0	0	0	0	0	0	0	0	0	0	0	0	0	0	0	0	0	0	0	0	0
ENSMUSG00000015242.14	0	0	0	0	0	0	0	0	0	0	0	0	0	0	0	0	0	0	0	0	0
ENSMUSG00000015243.4	1	0	0	0	0	0	0	0	0	127	0	28	301	151	227	17	1	55	0	10	0
ENSMUSG00000015247.10	0	0	6	0	1	1	164	75	6	296	440	396	2354	2533	2822	766	1071	593	1	0	0
ENSMUSG00000015289.4	2	0	36	408	87	179	591	335	781	115	150	387	456	459	457	387	502	237	32	15	12
ENSMUSG00000015290.15	1	7	53	305	18	101	112	76	176	762	606	938	684	756	614	1071	1357	868	34	19	28
ENSMUSG00000015291.10	2	39	66	43	31	32	1	3	57	1	1	75	95	25	35	37	76	63	150	209	165
ENSMUSG00000015305.5	57	142	104	113	155	96	82	44	280	1	26	10	67	29	31	64	56	114	293	148	121
ENSMUSG00000015312.8	33	14	63	218	181	274	259	202	86	9	23	48	29	148	33	150	357	175	0	0	5
ENSMUSG00000015314.10	0	1	6	6	7	20	11	6	14	2	1	2	0	1	2	2	4	0	20	5	9
ENSMUSG00000015316.11	28	64	101	5	73	0	1	0	0	4	1	1	2	1	0	3	2	0	418	165	269
ENSMUSG00000015335.16	26	114	94	57	90	14	52	89	22	120	32	16	375	462	536	89	125	84	104	95	28
ENSMUSG00000015337.5	0	3	8	82	14	11	88	99	22	36	156	232	102	130	126	255	116	103	0	0	0
ENSMUSG00000015340.10	0	0	0	0	6	0	3	1	3	0	0	0	0	0	0	0	0	0	0	43	0
ENSMUSG00000015341.17	617	845	1508	221	335	223	612	364	447	972	1337	1095	1229	2538	2188	2370	3666	2566	1634	1604	1982
ENSMUSG00000015342.6	9	20	11	0	11	8	0	0	0	1	1	7	54	35	11	39	220	29	73	32	40
ENSMUSG00000015354.8	87	111	211	42	29	25	0	0	0	2	2	0	2	30	4	38	1	4	88	142	155
ENSMUSG00000015355.13	6	0	0	0	0	0	0	0	0	0	0	0	0	0	0	0	0	0	0	0	0
ENSMUSG00000015357.10	100	128	187	1869	1006	1357	4829	3261	3245	1793	1582	3247	1049	1838	1499	4745	4991	4077	389	394	376
ENSMUSG00000015363.13	0	0	0	9	0	0	45	0	0	14	7	21	531	1093	1187	95	169	80	0	1	0
ENSMUSG00000015365.15	11	20	40	10	68	4	95	70	29	16	13	12	19	47	4	232	89	26	23	24	17
ENSMUSG00000015377.9	2	10	0	2	3	15	4	1	29	9	35	1	138	39	135	27	16	5	0	0	0
ENSMUSG00000015396.3	0	0	0	0	0	0	0	0	0	0	0	0	0	28	1	0	0	0	0	0	0
ENSMUSG00000015401.12	65	77	262	0	32	0	1	0	0	1	0	0	0	0	0	0	0	0	191	129	76
ENSMUSG00000015405.15	0	18	11	11	22	0	0	0	0	0	0	0	0	0	0	0	0	0	0	5	0
ENSMUSG00000015437.4	0	0	0	0	0	0	0	0	0	0	0	0	0	0	0	0	0	0	0	0	0
ENSMUSG00000015441.3	0	0	0	0	0	0	0	0	0	0	0	0	0	0	0	0	0	0	0	0	0
ENSMUSG00000015443.8	0	0	0	0	0	0	3	9	0	0	0	0	0	0	0	0	0	0	0	0	0
ENSMUSG00000015452.14	0	0	0	0	0	0	0	0	0	0	2	0	0	0	0	0	22	0	0	0	0
ENSMUSG00000015461.15	37	237	343	110	18	59	157	102	110	110	64	67	62	107	108	118	234	262	92	35	52
ENSMUSG00000015467.14	0	0	0	10	0	17	16	23	32	27	3	3	1	0	2	77	31	22	0	0	0
ENSMUSG00000015468.14	0	0	0	1	0	0	2	0	0	1	0	0	0	1	8	25	59	1	0	0	0
ENSMUSG00000015474.16	261	577	481	98	137	86	282	583	99	968	459	1063	25	80	35	1709	1704	1257	149	141	164
ENSMUSG00000015476.6	0	0	0	0	0	1	0	10	0	5	4	6	9	0	0	0	56	6	0	0	0
ENSMUSG00000015478.13	139	282	820	0	88	0	74	30	44	113	148	231	571	701	721	190	333	381	811	711	488
ENSMUSG00000015484.3	0	0	0	0	1	0	0	0	0	0	0	0	0	0	0	0	0	0	0	0	0
ENSMUSG00000015488.14	66	148	428	105	147	151	165	131	6	106	121	71	318	393	280	228	476	106	310	276	102
ENSMUSG00000015501.10	25	28	47	38	147	18	72	41	0	3	45	19	2	4	4	0	71	19	121	223	100
ENSMUSG00000015519.12	0	0	0	0	0	3	0	0	0	0	0	0	0	0	0	0	0	0	0	0	0
ENSMUSG00000015522.18	147	398	302	437	375	263	266	53	282	172	98	390	195	223	290	173	416	223	703	435	329
ENSMUSG00000015533.8	0	0	0	0	0	0	0	0	0	0	0	0	0	0	0	0	0	0	0	0	0
ENSMUSG00000015536.14	20	54	103	96	40	38	7	40	2	60	35	50	228	416	114	157	200	87	411	282	188
ENSMUSG00000015542.17	10	2	23	0	37	0	7	5	0	60	40	98	153	145	140	138	169	128	17	24	22
ENSMUSG00000015568.15	207	297	297	153	241	195	60	70	5	7	49	21	20	17	25	15	7	18	857	804	502
ENSMUSG00000015575.14	247	368	982	1772	969	1291	2772	1921	1928	3655	1711	2158	4178	5011	5136	3765	3839	3935	822	551	621
ENSMUSG00000015579.4	0	0	0	0	0	0	0	0	0	0	0	0	0	0	0	0	0	0	0	0	0
ENSMUSG00000015597.16	297	586	542	786	719	910	426	241	52	3	14	67	214	101	104	165	97	148	493	652	367
ENSMUSG00000015599.8	2	3	2	58	45	33	5	42	1	0	0	0	0	0	19	0	0	0	14	17	12
ENSMUSG00000015605.5	27	140	106	383	313	522	1073	443	369	28	212	137	837	1734	1246	661	552	285	49	289	213
ENSMUSG00000015619.10	154	294	270	11	12	0	2	0	0	223	17	20	1931	3242	2489	269	608	59	150	221	242
ENSMUSG00000015627.5	0	0	0	0	0	2	0	0	1	0	0	1	0	0	0	1	0	0	0	0	0
ENSMUSG00000015647.9	4	53	63	29	56	5	17	33	45	66	60	48	44	100	149	103	195	115	18	17	3
ENSMUSG00000015652.9	0	2	0	0	0	0	0	0	0	5	0	0	5	0	0	0	0	0	0	0	0
ENSMUSG00000015653.13	1025	1215	1070	78	130	92	10	8	7	0	4	0	0	0	0	0	1	0	964	735	526
ENSMUSG00000015656.16	534	876	883	1680	693	960	3198	4171	2058	8940	8843	9781	11896	14681	10824	24295	43921	36210	2973	2156	2160
ENSMUSG00000015659.12	20	20	8	16	2	14	16	47	0	0	25	0	45	43	31	6	33	77	64	22	85
ENSMUSG00000015665.8	8	0	0	0	0	0	0	0	0	0	0	0	0	0	0	0	0	0	0	0	0
ENSMUSG00000015668.13	77	90	143	1063	233	498	1373	549	708	663	347	642	446	537	508	694	1232	955	272	534	324
ENSMUSG00000015671.10	2108	4262	10488	728	328	488	927	1349	1565	1361	1487	2518	4019	6020	3837	3638	5396	3984	4818	3075	2910
ENSMUSG00000015672.3	272	434	872	105	117	112	454	443	561	120	446	467	453	933	694	812	648	382	719	332	227
ENSMUSG00000015697.14	606	922	809	754	530	519	799	571	385	687	139	542	525	918	388	427	349	341	1450	1973	1634
ENSMUSG00000015702.13	0	10	4	0	11	0	0	0	24	4	34	6	206	434	318	2	278	54	0	0	28
ENSMUSG00000015709.9	0	0	0	0	0	0	2	2	0	0	0	0	0	0	0	0	0	0	25	0	0
ENSMUSG00000015711.8	320	589	665	933	1250	999	1081	764	854	666	305	549	1782	3050	2866	894	1205	896	1824	1379	1421
ENSMUSG00000015714.11	226	460	846	611	200	281	812	989	668	3196	1689	2295	3935	5362	3863	3546	5330	4015	79	97	120
ENSMUSG00000015721.18	572	851	3777	534	718	665	490	190	187	30	159	117	0	0	14	86	87	74	4021	3656	3486
ENSMUSG00000015733.13	283	452	325	898	676	721	1895	1253	2163	1175	1377	1464	3855	5114	4010	2930	4756	4137	1444	938	849
ENSMUSG00000015745.9	1	20	12	22	0	0	0	0	0	59	18	1	34	63	48	136	59	4	59	49	46
ENSMUSG00000015747.5	13	40	20	59	55	24	1	0	1	15	13	29	182	364	198	39	81	70	65	278	128
ENSMUSG00000015748.13	66	156	183	333	89	128	603	367	590	164	221	211	103	114	139	486	248	316	482	449	435
ENSMUSG00000015749.12	193	347	389	701	464	619	1337	995	1125	670	485	514	534	734	273	984	1094	920	128	382	270
ENSMUSG00000015750.15	73	340	525	214	269	287	168	81	14	169	53	187	788	934	1384	329	295	269	178	233	218
ENSMUSG00000015755.16	674	953	750	2506	3078	3315	1932	763	816	285	656	584	1030	1745	875	914	1730	1097	1549	1630	1540
ENSMUSG00000015757.10	365	739	847	1972	1017	1533	1490	1194	1025	617	570	407	505	727	349	1121	791	1148	3216	2270	2319
ENSMUSG00000015759.10	143	99	271	567	854	702	1607	577	1274	917	578	705	1302	1781	1517	777	1176	1506	2179	1425	1355
ENSMUSG00000015766.14	610	922	764	536	302	510	171	63	257	82	5	11	110	68	96	47	49	24	1482	1278	1104
ENSMUSG00000015776.12	983	1894	2744	704	588	519	796	818	761	1038	335	567	324	454	334	714	725	941	1803	1615	1352
ENSMUSG00000015787.15	0	0	0	0	0	31	0	0	3	0	0	0	74	0	18	43	58	77	0	0	0
ENSMUSG00000015790.16	22	63	179	88	49	49	159	166	135	96	166	285	374	568	479	143	368	331	387	220	234
ENSMUSG00000015804.14	484	1239	2472	1122	2542	1057	1643	927	951	820	928	1318	1486	1887	1496	1778	2645	1719	5518	4343	4352
ENSMUSG00000015806.12	34	112	121	18	114	40	106	284	361	240	114	121	142	453	253	62	255	166	258	161	306
ENSMUSG00000015812.7	56	43	165	18	31	3	0	6	0	1	9	0	0	0	0	0	0	0	277	175	135
ENSMUSG00000015829.13	0	0	0	0	0	3	0	1	0	0	0	0	0	0	0	0	1	0	1	0	10
ENSMUSG00000015837.15	9	27	66	48	47	39	58	104	79	198	94	244	294	477	197	235	896	285	213	171	146
ENSMUSG00000015839.6	82	59	85	332	76	441	295	282	61	213	218	62	875	1440	1026	35	195	411	72	38	123
ENSMUSG00000015843.10	0	0	0	0	0	0	0	0	0	0	0	0	9	45	41	0	1	0	0	0	0
ENSMUSG00000015846.14	2	37	25	184	81	194	255	164	312	926	842	720	406	857	906	988	2406	1319	18	51	20
ENSMUSG00000015850.11	0	0	0	40	1	27	33	101	25	3	1	4	1	8	5	109	35	11	0	0	0
ENSMUSG00000015852.13	0	0	0	0	0	0	0	0	0	0	0	0	0	0	0	0	0	0	0	0	0
ENSMUSG00000015854.7	0	0	16	0	0	0	0	0	0	0	0	0	0	0	0	0	0	0	18	0	0
ENSMUSG00000015869.16	13	32	46	1108	541	788	2133	1108	1445	685	231	579	1002	1439	1602	949	1541	1161	1282	660	882
ENSMUSG00000015879.8	3	0	0	0	4	2	0	0	0	0	0	0	0	2	0	0	0	0	0	0	26
ENSMUSG00000015880.13	749	1487	1501	389	335	363	506	294	457	105	72	51	534	608	494	66	149	128	4864	3965	4564
ENSMUSG00000015882.17	16	23	22	87	67	48	129	135	62	5	3	97	61	73	83	50	11	69	41	115	145
ENSMUSG00000015889.7	0	1	0	0	2	1	0	1	53	53	20	28	425	931	739	67	88	111	0	2	0
ENSMUSG00000015890.2	0	0	0	0	0	0	0	0	0	0	0	0	0	0	0	0	0	0	0	0	0
ENSMUSG00000015932.8	40	87	121	633	274	111	1061	1639	1098	1364	1024	1326	9214	16875	13989	1841	2320	1561	973	614	592
ENSMUSG00000015937.14	18	37	46	21	26	12	32	11	0	117	123	270	3087	4293	3893	472	871	418	78	69	77
ENSMUSG00000015942.9	0	0	0	72	3	70	16	56	43	0	0	0	14	34	2	12	0	60	0	0	0
ENSMUSG00000015943.11	1	6	23	68	14	17	143	222	86	51	45	128	136	223	278	168	353	236	0	0	0
ENSMUSG00000015944.9	36	30	77	99	156	121	77	10	26	14	1	1	0	0	0	1	1	0	286	177	152
ENSMUSG00000015947.10	2	5	0	0	0	0	0	0	0	2	0	0	0	0	0	0	0	0	36	67	46
ENSMUSG00000015950.13	0	1	0	1	17	29	143	38	193	12	0	0	1	0	0	45	0	2	4	0	0
ENSMUSG00000015957.12	0	0	0	23	0	0	0	0	0	0	0	0	1	15	7	0	0	0	0	0	0
ENSMUSG00000015961.8	1095	1374	1520	1702	1410	1885	1338	1535	1172	788	1348	1615	2212	3038	2627	2130	5202	2373	8866	5688	6188
ENSMUSG00000015962.5	0	0	0	0	0	0	0	0	0	0	20	0	0	5	0	0	0	0	0	0	0
ENSMUSG00000015966.16	27	13	26	6	39	28	6	5	10	82	1	4	12	50	64	0	13	8	95	13	52
ENSMUSG00000015968.16	37	28	42	0	0	18	4	1	0	0	0	0	43	79	101	0	3	2	3	2	19
ENSMUSG00000015970.18	86	208	239	49	19	14	41	0	0	3	4	11	533	822	648	107	47	27	464	654	467
ENSMUSG00000015971.4	77	128	284	22	50	87	77	74	22	98	213	178	371	465	455	88	176	208	409	505	704
ENSMUSG00000015980.14	0	13	9	1	31	4	0	0	1	1	0	0	1	0	17	0	76	0	7	10	29
ENSMUSG00000015981.12	19	39	58	20	7	0	27	0	0	0	0	1	0	3	11	36	0	39	158	123	49
ENSMUSG00000015994.10	447	853	1191	593	408	773	409	370	144	255	565	340	1629	1668	1212	1131	2081	1112	1138	528	818
ENSMUSG00000016018.3	86	82	91	447	187	346	1102	912	537	335	295	441	319	748	446	754	1176	799	582	235	514
ENSMUSG00000016024.9	6	11	9	0	2	0	11	1	0	0	0	0	1	0	0	0	0	0	82	161	115
ENSMUSG00000016028.9	565	953	857	18	32	34	30	1	31	11	0	0	28	80	21	11	1	1	379	324	335
ENSMUSG00000016087.13	0	0	0	0	0	3	1	4	0	0	0	0	1	0	0	2	0	0	0	0	0
ENSMUSG00000016128.14	786	1878	1963	126	157	124	112	4	0	4	1	8	0	0	0	0	0	1	1308	1796	1353
ENSMUSG00000016150.15	2	1	10	0	12	11	35	41	25	13	42	4	1	9	0	58	22	12	20	1	1
ENSMUSG00000016179.11	8	0	0	0	0	0	0	0	0	0	0	0	0	0	0	0	0	0	0	0	1
ENSMUSG00000016181.9	45	72	77	187	116	96	283	286	205	116	111	130	105	174	100	271	274	155	382	394	443
ENSMUSG00000016194.14	8	7	14	0	7	1	0	0	0	0	0	0	0	0	0	0	0	0	0	17	19
ENSMUSG00000016200.13	10	5	2	3	6	0	0	4	0	1	3	4	0	37	6	11	2	5	7	0	12
ENSMUSG00000016206.6	0	0	0	0	0	0	0	0	0	61	0	0	1	0	0	0	0	0	0	0	0
ENSMUSG00000016239.11	6	9	69	103	157	456	566	42	333	1	55	62	162	135	133	144	332	241	136	98	59
ENSMUSG00000016252.7	11	8	36	4	6	6	34	40	60	329	338	364	532	632	629	575	483	447	87	82	65
ENSMUSG00000016253.12	91	152	119	88	9	142	299	324	366	161	129	216	149	247	177	337	443	131	33	123	105
ENSMUSG00000016255.5	0	0	0	0	0	0	0	0	0	0	0	0	0	0	0	0	0	0	0	0	0
ENSMUSG00000016256.10	0	1	8	62	46	5	585	603	303	808	336	644	179	144	182	726	402	580	1	1	0
ENSMUSG00000016257.15	157	257	358	217	176	193	941	583	473	345	582	409	1120	1643	1098	833	1263	1055	820	197	300
ENSMUSG00000016262.14	0	0	0	1	2	0	0	0	1	0	0	0	0	1	0	0	1	0	0	0	0
ENSMUSG00000016283.13	0	0	0	0	0	0	0	0	0	0	0	0	0	0	0	0	0	0	0	0	0
ENSMUSG00000016308.12	51	71	280	1483	802	1423	1899	768	1341	1025	524	1565	1847	2665	1728	1794	3038	1852	1477	732	1272
ENSMUSG00000016319.3	274	574	1105	310	255	469	294	347	555	2395	2627	4716	11771	17807	13220	7557	11419	8988	1367	853	845
ENSMUSG00000016327.9	0	0	0	0	0	0	0	0	0	0	0	0	0	0	0	0	0	0	0	0	0
ENSMUSG00000016344.14	2	11	118	151	72	48	189	130	59	347	324	266	514	505	567	385	526	305	127	62	60
ENSMUSG00000016346.17	1	0	0	1	0	0	0	0	0	0	0	0	0	0	0	0	0	0	0	0	0
ENSMUSG00000016349.10	0	0	0	0	0	0	0	0	0	0	0	0	0	0	0	0	0	0	0	0	0
ENSMUSG00000016356.17	0	0	0	6	0	0	0	0	49	32	0	1	0	0	0	1	24	3	0	0	0
ENSMUSG00000016382.15	3	4	32	69	0	144	100	103	14	1	41	71	1023	1469	208	59	68	137	37	0	1
ENSMUSG00000016386.15	0	0	2	0	0	0	0	0	0	0	57	38	410	199	270	30	149	116	0	49	6
ENSMUSG00000016409.4	76	134	239	173	84	156	487	289	517	272	243	430	400	636	351	658	1166	1276	279	126	235
ENSMUSG00000016427.7	3	43	341	17	14	14	98	48	92	130	75	252	138	266	156	400	371	228	30	17	13
ENSMUSG00000016458.13	0	0	0	0	0	1	0	0	0	0	0	0	0	0	0	0	1	0	0	0	0
ENSMUSG00000016477.17	0	0	1	0	0	0	0	15	0	61	10	0	93	110	133	5	63	27	17	0	0
ENSMUSG00000016481.15	48	113	166	240	142	198	157	103	109	32	41	38	199	183	215	93	53	135	623	287	481
ENSMUSG00000016487.15	288	496	544	1052	651	759	1111	518	150	324	69	74	363	764	701	24	56	131	579	252	512
ENSMUSG00000016493.13	0	0	0	0	0	0	0	0	0	0	0	0	0	0	0	0	0	0	0	0	0
ENSMUSG00000016494.9	0	0	0	0	5	0	0	0	1	0	1	0	1	0	0	1	0	1	0	0	0
ENSMUSG00000016495.12	63	31	122	0	0	4	1	44	0	0	3	49	81	189	156	54	0	1	70	99	48
ENSMUSG00000016496.7	3	9	2	5	8	14	3	8	53	1	1	1	0	1	0	2	1	8	0	1	22
ENSMUSG00000016498.9	0	0	0	0	0	2	0	0	0	0	0	0	0	0	0	0	0	0	0	0	0
ENSMUSG00000016503.16	28	99	52	307	180	420	453	541	468	262	335	325	736	994	787	642	768	534	223	167	176
ENSMUSG00000016510.11	71	72	113	347	135	205	252	161	6	33	113	133	149	296	248	235	464	104	707	466	628
ENSMUSG00000016520.7	129	238	199	369	484	614	229	135	354	27	76	74	196	184	257	102	84	38	456	526	700
ENSMUSG00000016524.12	0	0	0	0	0	0	0	0	0	0	0	0	0	0	0	0	0	0	0	11	2
ENSMUSG00000016526.8	7	30	2	289	304	359	150	139	218	408	67	58	89	119	75	119	63	94	0	13	0
ENSMUSG00000016528.10	13	11	11	395	96	721	485	530	408	258	189	126	890	2025	1153	131	488	505	40	19	146
ENSMUSG00000016529.5	4	0	0	0	0	0	0	0	0	0	0	0	3	9	0	0	0	0	0	0	0
ENSMUSG00000016534.15	15	44	85	1828	369	1500	6307	2375	2982	2102	821	2015	264	414	268	1473	1602	2379	51	81	79
ENSMUSG00000016541.9	1	9	17	48	14	7	127	258	70	174	246	322	2504	3732	3996	351	710	843	9	35	1
ENSMUSG00000016552.13	120	422	439	13	25	4	0	47	2	4	18	78	56	102	108	14	81	5	2	67	65
ENSMUSG00000016554.8	67	120	78	129	102	160	374	1084	372	1276	1564	1506	1697	1996	2134	3307	3903	3362	339	507	383
ENSMUSG00000016559.14	6390	14587	22999	3586	4686	3350	10369	18769	6973	6841	3766	4371	5441	8928	5334	6601	8567	10151	8872	8581	7193
ENSMUSG00000016619.9	649	1119	711	1883	1619	1316	1381	827	777	478	626	740	1446	1909	1712	928	1324	790	1874	1980	2042
ENSMUSG00000016624.15	1	9	8	73	9	30	7	15	17	63	9	0	0	2	31	37	34	35	0	38	4
ENSMUSG00000016626.10	2797	4171	6084	5025	2999	2531	2032	1910	1710	478	175	67	0	21	0	601	466	247	10888	6820	11957
ENSMUSG00000016637.6	0	2	9	0	0	0	0	0	46	0	2	0	34	29	27	14	38	2	12	0	10
ENSMUSG00000016664.14	3291	5291	5814	2641	2693	2684	2078	990	678	97	86	191	1454	1703	1965	253	420	305	3212	2416	2644
ENSMUSG00000016756.16	37	55	127	152	138	119	357	1032	361	1138	899	575	342	316	257	516	447	304	166	113	206
ENSMUSG00000016757.10	12	8	19	62	146	47	155	59	4	134	118	175	892	999	1085	441	595	272	8	62	81
ENSMUSG00000016758.3	110	200	348	39	108	147	31	0	50	1	0	1	0	2	0	0	0	0	349	328	316
ENSMUSG00000016763.14	0	0	0	1	0	0	1	19	2	0	1	0	4	0	0	62	0	1	0	0	9
ENSMUSG00000016831.11	7	12	16	1121	733	807	1706	948	1145	139	295	236	361	531	350	1003	849	1069	15	92	55
ENSMUSG00000016833.14	3	4	0	4	0	37	109	183	199	104	273	487	298	461	240	476	692	518	32	24	29
ENSMUSG00000016918.15	2	0	0	0	1	0	0	4	0	0	0	0	8	34	2	0	0	20	0	0	31
ENSMUSG00000016921.14	51	99	156	788	432	606	2503	4270	2456	2590	2814	2909	3146	4176	2676	3172	4704	4108	74	83	42
ENSMUSG00000016933.17	8	17	43	0	39	2	131	41	14	8	22	69	266	303	227	279	108	124	8	6	31
ENSMUSG00000016940.18	60	80	63	20	0	0	21	28	11	13	10	25	43	71	130	19	69	65	0	17	6
ENSMUSG00000016942.5	0	0	0	0	0	0	0	0	0	0	0	0	0	0	0	0	0	0	0	0	0
ENSMUSG00000016946.5	1471	2221	2349	277	347	392	144	139	98	517	274	89	426	677	581	772	1199	810	1498	1746	1001
ENSMUSG00000016982.6	0	0	0	0	0	0	0	0	0	0	0	0	0	0	0	0	0	0	0	0	0
ENSMUSG00000016984.7	87	289	151	1227	583	939	994	1115	895	509	535	626	366	410	479	903	903	567	562	608	599
ENSMUSG00000016995.17	0	0	0	0	0	0	0	0	0	0	0	0	10	0	0	0	0	0	0	0	0
ENSMUSG00000016998.2	0	0	0	0	0	0	0	0	0	0	0	0	3	0	0	0	0	0	51	0	0
ENSMUSG00000017000.2	0	0	0	0	0	0	0	0	0	0	0	0	0	0	0	0	0	0	0	0	0
ENSMUSG00000017002.14	0	0	0	0	0	6	0	0	0	0	0	0	0	0	0	0	0	0	0	0	0
ENSMUSG00000017003.7	0	0	0	0	0	0	0	0	0	0	0	0	0	0	0	0	0	0	0	0	5
ENSMUSG00000017004.7	0	0	0	0	0	0	0	0	0	0	0	0	0	0	0	0	0	0	0	0	0
ENSMUSG00000017007.9	0	0	0	0	0	0	0	0	0	1	0	0	0	17	8	0	0	0	0	0	0
ENSMUSG00000017009.3	5	0	13	0	5	0	0	16	0	140	16	8	1751	1885	1732	196	193	151	1	1	2
ENSMUSG00000017049.4	0	0	0	0	0	0	0	0	0	0	0	0	0	0	0	0	0	0	0	0	0
ENSMUSG00000017057.9	0	0	0	0	0	18	0	0	0	0	0	0	0	58	4	0	0	17	0	0	0
ENSMUSG00000017064.4	0	0	0	0	0	0	0	0	0	0	0	0	0	0	0	0	0	0	0	0	0
ENSMUSG00000017119.19	858	1520	1732	1197	1022	1027	770	412	543	125	145	210	361	498	423	428	782	381	1044	1173	934
ENSMUSG00000017132.17	619	1212	1244	1187	942	1116	620	734	547	268	102	28	31	49	56	10	183	31	1079	959	784
ENSMUSG00000017144.8	5	3	3	14	4	9	7	2	87	55	79	69	285	415	348	11	2	0	67	2	87
ENSMUSG00000017146.12	504	827	894	91	238	360	282	403	362	278	70	21	322	501	290	508	173	246	790	659	735
ENSMUSG00000017165.1	0	0	0	0	0	0	1	0	0	0	0	0	0	0	0	0	0	0	0	0	0
ENSMUSG00000017167.6	37	56	30	71	192	165	7	0	0	1	0	20	0	0	0	0	0	0	95	247	176
ENSMUSG00000017176.17	0	0	0	70	7	25	174	478	221	1000	967	713	63	78	74	1478	1905	1376	1	0	1
ENSMUSG00000017188.3	19	1	59	0	42	0	11	33	62	62	175	203	309	566	332	149	311	219	23	35	41
ENSMUSG00000017195.15	1	5	0	7	18	0	0	0	0	0	16	34	0	0	2	5	16	0	0	0	11
ENSMUSG00000017204.4	0	0	0	0	0	8	6	26	0	20	70	12	0	0	0	0	94	80	0	1	0
ENSMUSG00000017210.14	36	123	102	124	55	97	105	253	125	109	267	286	167	362	354	269	685	581	116	87	48
ENSMUSG00000017211.14	0	0	0	0	0	1	0	1	12	0	0	0	0	0	0	1	0	0	0	0	0
ENSMUSG00000017221.14	814	2346	3564	1783	1343	1456	2137	1608	1414	1844	1957	1912	3046	4743	4323	3601	5925	5002	1016	1355	477
ENSMUSG00000017264.16	426	553	683	645	482	622	1626	1325	985	291	240	656	278	484	333	633	880	402	934	703	728
ENSMUSG00000017286.15	47	109	167	1	63	65	31	78	11	88	188	383	387	694	478	288	657	567	305	288	242
ENSMUSG00000017288.15	36	28	64	28	0	6	9	74	30	304	142	206	457	354	472	217	399	195	2	172	106
ENSMUSG00000017291.13	867	1322	1258	3855	3405	4929	4022	2153	2219	3112	1685	3016	1016	1267	859	2822	4115	2843	2569	2499	2726
ENSMUSG00000017299.13	16	4	43	53	37	74	218	168	271	167	136	351	213	344	322	188	509	187	10	51	14
ENSMUSG00000017300.9	0	0	0	9	20	27	22	21	25	1	3	0	0	0	0	0	0	0	0	0	0
ENSMUSG00000017307.15	6	74	37	328	83	183	383	333	307	216	159	289	288	297	247	432	239	273	3	63	90
ENSMUSG00000017309.11	0	0	0	0	1	0	0	0	0	0	0	0	0	0	0	0	0	3	0	0	0
ENSMUSG00000017310.7	0	0	0	0	0	0	41	0	0	0	0	0	0	0	0	0	0	0	0	0	0
ENSMUSG00000017311.15	0	0	0	2	0	0	0	0	0	0	0	0	9	15	14	0	0	0	0	0	0
ENSMUSG00000017314.12	2	8	10	1	0	0	0	0	0	0	0	0	0	0	0	0	0	0	0	0	0
ENSMUSG00000017316.13	0	0	0	0	0	0	0	0	0	0	0	0	0	0	0	0	0	0	0	0	0
ENSMUSG00000017344.4	1	0	0	0	0	0	0	0	0	0	0	0	0	0	0	3	0	0	0	2	1
ENSMUSG00000017376.15	122	162	218	434	365	356	257	282	287	419	82	221	218	331	317	146	604	309	335	223	392
ENSMUSG00000017386.10	283	902	666	566	771	636	314	180	150	452	237	180	801	808	660	400	499	483	914	805	966
ENSMUSG00000017390.15	0	0	0	0	1	20	38	0	0	1	2	36	3	6	37	1	0	1	0	0	0
ENSMUSG00000017400.10	0	1	0	490	310	497	1213	1405	1980	1227	728	1133	48	50	94	1232	2137	1036	3	6	1
ENSMUSG00000017404.12	35	25	50	1599	388	744	4025	4087	3186	8499	8038	8470	11722	13443	12814	19132	20669	15468	179	192	172
ENSMUSG00000017405.14	2	3	16	22	17	45	44	139	105	30	55	91	102	161	55	58	236	57	68	1	0
ENSMUSG00000017412.15	25	26	18	29	13	13	0	0	47	19	0	0	0	0	0	0	10	0	34	21	64
ENSMUSG00000017417.14	0	0	0	21	0	0	13	42	71	3	0	0	0	0	0	0	0	0	2	2	1
ENSMUSG00000017418.13	15	40	49	95	51	28	312	437	385	308	257	245	227	464	486	241	358	468	39	36	91
ENSMUSG00000017421.18	639	938	1075	732	625	551	1781	997	795	3659	1947	2725	2140	3264	2542	2753	5981	4714	1702	1046	1282
ENSMUSG00000017428.16	552	728	925	1601	772	1208	3170	1927	2716	1465	1374	2248	2302	2946	2127	3403	4875	4896	1213	1334	1258
ENSMUSG00000017446.14	1	0	0	1	0	0	0	0	0	0	1	0	1	0	0	0	1	0	1	6	0
ENSMUSG00000017453.4	0	0	0	31	0	92	1	19	0	1	25	0	41	46	33	0	0	0	0	0	0
ENSMUSG00000017466.9	15	4	5	0	0	1	0	0	0	0	3	0	0	5	0	2	0	0	0	0	0
ENSMUSG00000017478.15	274	716	969	901	599	482	841	439	524	134	334	207	428	621	408	246	532	565	455	545	387
ENSMUSG00000017485.10	169	239	206	55	40	118	25	5	1	71	13	4	815	1277	601	87	83	60	857	609	441
ENSMUSG00000017491.8	3	0	0	0	32	25	0	0	1	76	63	0	100	136	182	9	111	33	20	4	0
ENSMUSG00000017493.12	0	3	0	5	9	3	7	9	5	1	1	4	1	0	0	1	8	1	0	2	0
ENSMUSG00000017499.15	91	163	219	443	249	455	1264	1694	1373	914	758	581	364	345	306	1325	1344	1743	881	522	755
ENSMUSG00000017548.15	1593	2476	1623	6977	8084	7804	10175	5469	5070	6924	3582	3927	3034	4785	3194	4931	9348	7104	7566	5994	7141
ENSMUSG00000017550.14	240	511	427	697	475	770	508	508	341	352	67	73	252	181	85	333	71	234	182	484	504
ENSMUSG00000017561.16	82	92	113	622	332	494	1862	720	1089	204	378	311	614	860	446	1077	648	643	434	333	179
ENSMUSG00000017588.2	5	2	3	0	0	0	0	0	0	0	0	0	14	15	0	0	0	0	0	0	0
ENSMUSG00000017607.9	0	2	0	1	10	5	4	47	1	3	2	6	35	1	0	20	21	20	0	0	35
ENSMUSG00000017615.12	255	614	474	456	819	732	249	318	477	278	436	238	762	532	705	540	645	273	673	520	549
ENSMUSG00000017631.18	199	285	481	180	470	162	53	4	19	48	85	123	866	719	999	255	423	177	319	463	448
ENSMUSG00000017639.13	189	326	621	61	131	156	111	10	91	64	110	2	2639	4598	4656	357	343	236	109	83	99
ENSMUSG00000017652.16	1	4	1	2	15	4	12	9	3	0	3	0	1	3	0	1	9	1	13	37	27
ENSMUSG00000017664.16	17	40	165	85	88	12	100	92	137	416	189	106	296	596	967	350	372	524	209	130	160
ENSMUSG00000017667.9	159	310	242	0	55	76	1	5	60	1	2	1	0	0	0	1	59	0	692	393	426
ENSMUSG00000017670.16	4	0	15	50	29	3	0	7	25	8	59	31	299	339	296	97	259	90	149	9	0
ENSMUSG00000017677.11	79	158	115	2242	919	1801	5238	5829	1878	3312	2261	2607	961	1328	960	3498	7485	7416	299	284	222
ENSMUSG00000017679.16	41	36	52	50	10	68	1	42	81	150	139	24	364	527	168	100	141	118	375	251	149
ENSMUSG00000017686.16	1862	3096	3711	2979	2136	2334	1932	1343	1076	462	721	612	1087	1880	1396	492	1441	939	1732	1483	1609
ENSMUSG00000017688.14	0	0	0	5	0	2	0	0	0	0	0	0	0	0	0	0	0	0	0	0	0
ENSMUSG00000017692.8	0	0	0	59	19	23	73	114	1	1	0	0	3	10	0	7	1	13	0	1	1
ENSMUSG00000017697.3	11	3	18	2	20	0	0	1	0	1	5	7	2	18	1	0	48	4	280	185	289
ENSMUSG00000017707.9	40	95	202	521	181	346	1289	711	475	561	525	484	651	418	307	869	1183	978	58	31	22
ENSMUSG00000017713.9	0	0	0	0	0	0	0	0	0	5	0	0	0	0	7	0	0	0	0	0	0
ENSMUSG00000017715.11	216	519	1174	934	478	701	684	546	785	640	319	359	471	447	461	760	790	585	854	1091	1050
ENSMUSG00000017716.15	505	865	2426	2944	1408	1822	4024	2491	3023	1398	802	1737	2462	2913	2374	2001	3483	2448	6971	5389	6394
ENSMUSG00000017718.15	0	36	47	77	56	1	385	188	51	53	261	235	11	6	183	624	237	141	20	53	58
ENSMUSG00000017720.2	0	0	0	17	18	13	9	0	0	0	0	0	0	0	0	0	0	0	0	0	0
ENSMUSG00000017721.15	0	7	14	4	0	11	12	11	43	44	18	26	227	94	325	40	32	63	1	58	20
ENSMUSG00000017723.11	0	0	0	0	0	0	0	0	0	0	0	0	558	247	713	0	28	0	0	0	0
ENSMUSG00000017724.14	0	0	9	1	0	0	0	0	0	0	0	0	3	21	14	23	29	0	0	13	0
ENSMUSG00000017733.4	0	0	0	0	0	0	0	0	0	0	0	0	0	0	0	0	0	0	0	0	0
ENSMUSG00000017734.15	26	37	76	107	319	144	109	18	90	25	45	58	192	207	209	119	234	189	2	5	114
ENSMUSG00000017737.2	9	7	0	6	0	18	0	0	0	0	0	0	3	0	0	0	0	13	29	0	0
ENSMUSG00000017740.17	146	325	475	0	20	32	6	0	17	0	2	1	5	0	24	0	0	3	75	18	16
ENSMUSG00000017747.13	45	79	236	5	16	57	44	7	101	89	61	34	297	249	328	110	257	53	190	151	246
ENSMUSG00000017754.13	0	0	0	60	0	1	1	2	23	43	0	0	56	22	58	6	0	0	0	0	0
ENSMUSG00000017756.8	134	241	348	0	0	19	105	84	74	291	180	119	195	366	361	553	451	428	54	21	38
ENSMUSG00000017760.15	0	2	10	1698	656	1231	3081	3298	2338	3020	1957	1802	1166	935	1765	5019	3572	3347	14	16	12
ENSMUSG00000017764.2	43	157	118	773	358	559	653	626	316	150	188	248	763	1063	1011	432	591	291	382	670	331
ENSMUSG00000017765.16	2	0	6	0	0	0	25	29	28	40	82	65	1	13	40	264	90	70	0	0	0
ENSMUSG00000017767.3	0	0	0	3	0	9	36	3	0	3	0	0	0	0	0	48	1	9	0	0	0
ENSMUSG00000017774.19	255	943	1140	1756	1739	1264	900	399	182	515	743	792	3836	3410	4749	1794	2443	1442	683	754	381
ENSMUSG00000017776.15	1250	1439	1469	2331	2148	2585	1935	1462	660	1219	416	982	1863	3174	1975	289	525	670	3444	2960	3003
ENSMUSG00000017778.14	8	3	24	58	39	33	477	720	346	1038	857	1176	1213	1463	1282	2610	2097	1756	5	2	3
ENSMUSG00000017781.17	54	78	143	951	564	628	2627	1743	1872	2424	1655	2883	1638	2692	1841	3536	4734	3641	205	160	321
ENSMUSG00000017801.15	249	496	630	150	30	49	130	107	72	49	140	142	505	592	522	323	218	389	566	310	131
ENSMUSG00000017802.14	10	39	122	350	23	138	630	695	280	532	294	275	79	91	170	327	839	693	117	71	25
ENSMUSG00000017817.11	0	0	0	0	0	0	0	0	0	0	0	0	0	0	0	0	0	0	0	0	0
ENSMUSG00000017830.15	0	0	0	3	0	12	0	10	0	0	0	0	28	9	0	4	0	1	0	0	0
ENSMUSG00000017831.7	41	84	81	1780	812	1255	8574	4892	6478	2365	1942	2555	1644	2155	1585	5584	10806	7453	33	84	96
ENSMUSG00000017832.2	0	0	0	0	0	0	0	0	28	0	0	0	0	1	0	0	2	15	0	0	0
ENSMUSG00000017837.12	6	27	92	629	331	361	475	624	306	466	355	693	1166	1779	1898	748	1140	614	97	37	50
ENSMUSG00000017843.13	792	877	844	2846	2806	2594	1542	387	615	374	372	347	1024	1562	1383	1597	2428	1366	2666	2047	1639
ENSMUSG00000017858.12	13	49	29	192	77	180	375	311	107	0	45	15	164	341	345	14	43	80	170	38	69
ENSMUSG00000017861.11	370	747	911	1356	1287	1360	1874	1244	1232	2160	1512	1724	2187	3718	3617	3822	4894	3171	1472	1945	1861
ENSMUSG00000017868.16	0	0	0	0	0	26	21	0	0	0	0	0	0	20	8	0	0	0	0	0	0
ENSMUSG00000017897.18	0	0	7	0	0	0	20	16	28	1	7	40	0	0	0	17	0	7	0	0	0
ENSMUSG00000017922.13	0	0	0	0	0	0	0	0	0	0	0	0	0	0	0	0	0	0	0	0	0
ENSMUSG00000017929.13	122	170	390	55	125	191	104	39	1	70	7	9	681	1126	600	15	265	85	317	623	484
ENSMUSG00000017943.15	0	0	0	0	0	0	0	0	0	0	0	0	0	0	0	0	0	0	1	21	0
ENSMUSG00000017950.16	0	11	0	0	0	19	0	0	0	1	0	0	21	70	83	0	0	0	56	36	0
ENSMUSG00000017969.13	0	8	26	14	29	13	186	447	109	432	659	633	123	93	92	1325	1240	780	2	2	9
ENSMUSG00000017978.18	11	15	16	54	72	134	11	38	68	0	0	9	5	17	25	10	0	0	209	132	137
ENSMUSG00000017999.16	54	87	151	882	403	986	2438	2237	1519	817	561	632	496	672	709	1345	2090	1178	203	268	205
ENSMUSG00000018001.18	73	130	147	50	135	37	255	30	190	104	25	5	103	78	110	298	81	217	443	225	228
ENSMUSG00000018008.7	0	0	0	0	0	0	0	0	0	0	0	0	0	0	0	0	0	0	0	0	0
ENSMUSG00000018012.11	79	663	1230	453	427	155	78	7	33	283	67	138	120	322	222	155	231	306	315	394	254
ENSMUSG00000018040.9	19	70	131	457	180	369	866	884	548	255	253	162	722	995	1052	688	792	595	252	264	181
ENSMUSG00000018042.17	36	111	226	158	166	92	101	108	89	51	85	41	905	1107	1322	300	225	110	266	304	224
ENSMUSG00000018068.13	20	49	70	436	167	336	641	858	435	83	109	105	213	296	331	122	480	205	22	122	81
ENSMUSG00000018076.12	295	568	467	853	835	1050	426	337	308	233	86	161	154	246	202	400	620	399	208	338	336
ENSMUSG00000018102.4	88	209	525	10	0	0	0	0	0	0	0	4	19	91	26	0	0	0	29	33	9
ENSMUSG00000018126.15	1	4	9	0	12	0	0	0	0	0	0	17	0	0	1	0	0	0	20	9	32
ENSMUSG00000018143.10	1	7	9	91	165	85	1042	18	614	22	31	22	96	82	220	301	108	92	1	26	2
ENSMUSG00000018160.15	418	446	568	2079	993	1572	1487	907	642	709	314	517	638	803	425	722	769	797	1087	792	1312
ENSMUSG00000018166.8	31	25	34	312	256	246	408	284	420	187	182	186	498	575	694	536	768	215	58	0	7
ENSMUSG00000018167.10	0	0	7	25	0	0	137	15	24	50	95	142	161	313	565	119	208	44	3	8	3
ENSMUSG00000018168.8	0	0	0	0	0	0	0	0	0	0	28	12	0	0	0	0	0	64	0	0	0
ENSMUSG00000018169.12	9	37	69	0	2	0	11	0	0	1	2	1	0	1	0	1	0	0	207	376	228
ENSMUSG00000018171.9	42	60	67	1635	491	973	3692	3228	1889	3454	2110	1997	1007	1220	999	2841	5104	4287	413	477	517
ENSMUSG00000018189.12	49	120	105	126	62	116	598	476	373	735	331	446	898	1740	929	994	1239	1190	525	374	276
ENSMUSG00000018196.18	4	2	16	402	203	206	533	450	400	285	142	181	105	110	85	187	226	116	2	14	5
ENSMUSG00000018199.8	14	38	33	26	113	63	151	133	189	175	261	149	31	104	62	116	110	136	78	62	36
ENSMUSG00000018209.15	68	69	68	580	119	335	791	684	612	785	481	639	510	704	732	1624	1559	1150	267	86	102
ENSMUSG00000018211.13	0	3	31	0	1	0	0	0	0	0	0	0	0	0	0	0	0	0	6	23	0
ENSMUSG00000018217.12	0	1	0	20	0	1	0	0	0	0	0	0	0	1	0	0	0	1	0	5	0
ENSMUSG00000018238.6	24143	58823	124421	1883	2330	1514	751	346	429	52	128	240	5	22	7	204	129	167	10790	13232	8382
ENSMUSG00000018239.9	1075	1986	2492	1095	769	1260	407	231	288	676	271	367	168	340	254	398	762	548	5067	2081	2529
ENSMUSG00000018259.12	52	76	243	80	49	76	2	0	0	0	0	0	0	0	0	0	0	0	292	67	84
ENSMUSG00000018263.11	8	4	4	5	4	6	10	1	0	0	0	2	2	0	0	0	2	0	61	6	4
ENSMUSG00000018286.6	383	748	1330	178	246	331	742	942	532	2331	2413	2252	3347	4739	3930	4616	5334	3873	301	385	271
ENSMUSG00000018287.12	280	702	1107	107	36	93	190	389	244	654	705	1034	1277	1883	1866	1249	1663	1374	3106	2299	2417
ENSMUSG00000018293.4	39	94	123	106	82	79	785	685	467	1715	1530	1213	6202	7181	6531	3603	4628	4070	591	432	301
ENSMUSG00000018322.10	1016	1369	2201	447	673	310	290	161	364	92	66	19	299	229	223	94	190	141	637	867	260
ENSMUSG00000018326.9	1062	1780	1693	1104	943	1022	1231	1331	479	3743	2285	2789	3801	5104	4574	3388	4350	6449	3512	2467	2631
ENSMUSG00000018334.17	180	438	575	284	106	105	100	12	18	21	15	6	44	9	1	18	33	26	139	280	148
ENSMUSG00000018339.11	236	470	812	1067	747	489	279	143	363	243	110	157	11	6	0	47	0	18	407	345	380
ENSMUSG00000018340.13	33	67	82	0	53	42	0	0	0	0	0	27	1109	1496	2473	1	31	1	223	175	177
ENSMUSG00000018341.12	9	0	25	0	172	1	0	2	1	0	0	0	3	0	0	0	17	0	686	457	637
ENSMUSG00000018347.16	37	80	105	1	36	1	36	36	78	16	1	45	3	75	31	17	64	50	472	526	469
ENSMUSG00000018362.14	324	402	763	3610	1303	2220	4965	5135	2706	1447	1376	2145	1074	1638	1107	1424	2313	2392	2014	1162	1053
ENSMUSG00000018363.16	1599	2243	1646	3022	3123	2657	3266	1202	1459	736	574	459	711	1006	739	923	1185	746	2990	2373	2286
ENSMUSG00000018372.13	335	528	798	229	362	319	81	85	217	56	67	42	82	64	40	95	161	29	1431	731	1044
ENSMUSG00000018377.10	99	281	304	231	275	217	55	65	134	84	75	81	304	661	532	62	157	127	1731	1255	1204
ENSMUSG00000018378.13	0	0	0	13	0	0	32	0	0	0	0	0	2	8	11	0	0	0	0	0	0
ENSMUSG00000018379.17	39	74	114	1395	1615	2120	3736	3393	1443	3466	3463	4152	2441	4174	2816	4605	6935	6906	234	247	271
ENSMUSG00000018381.15	0	0	0	0	0	2	0	0	0	0	0	0	0	0	0	0	5	0	0	0	0
ENSMUSG00000018387.12	0	0	0	28	11	3	0	4	1	1	6	0	0	0	0	9	1	1	0	0	0
ENSMUSG00000018395.19	318	549	743	101	89	209	18	116	185	83	60	76	81	142	44	105	50	32	1425	1349	1092
ENSMUSG00000018398.18	0	0	0	0	0	0	18	2	1	81	156	176	486	769	781	558	837	719	1	0	0
ENSMUSG00000018401.17	219	368	286	89	188	257	315	94	207	137	118	91	426	982	877	98	203	70	206	350	198
ENSMUSG00000018405.7	0	0	4	2	34	75	33	81	108	10	11	14	87	172	125	97	61	84	0	0	0
ENSMUSG00000018411.17	3	7	12	5	0	5	7	19	33	25	23	4	280	346	706	103	57	140	0	0	2
ENSMUSG00000018412.16	125	186	260	1888	1278	1518	2272	2214	1516	623	357	470	411	682	664	765	1638	956	417	441	489
ENSMUSG00000018415.14	167	191	317	4368	4420	3782	11722	9335	9225	4043	2858	2613	470	798	557	4765	8115	5295	295	408	380
ENSMUSG00000018417.14	57	82	259	620	212	226	681	842	566	713	583	683	563	401	338	693	1377	791	300	165	232
ENSMUSG00000018425.18	85	75	82	591	205	274	1004	1110	1371	498	636	475	387	612	620	713	742	1160	468	283	172
ENSMUSG00000018427.7	300	599	1012	1538	378	1141	3127	3465	1761	3868	1820	3170	354	374	461	2357	4700	4897	1730	1260	1395
ENSMUSG00000018428.15	193	298	704	1295	733	1429	4392	1768	1770	1046	1085	1111	1355	1999	1791	1679	3679	2120	578	751	586
ENSMUSG00000018433.14	3	9	31	1391	766	1153	2753	1275	1770	536	635	866	393	796	626	1185	2140	1344	3	8	3
ENSMUSG00000018442.13	53	141	279	83	205	66	90	184	226	146	159	133	413	609	584	499	525	584	535	590	385
ENSMUSG00000018446.8	87	115	119	2866	840	1711	4095	5521	2517	5231	5276	6323	2913	4602	3642	8292	14927	10221	517	215	107
ENSMUSG00000018449.12	35	80	87	43	34	71	20	58	5	43	37	65	112	84	70	34	127	130	166	27	98
ENSMUSG00000018459.15	0	0	0	16	0	11	1	106	0	0	16	0	0	0	0	0	0	0	0	0	0
ENSMUSG00000018470.8	0	0	0	0	0	0	0	0	0	0	0	0	18	0	0	0	0	15	0	0	0
ENSMUSG00000018474.17	14	22	59	42	45	42	24	4	14	6	0	1	78	149	108	22	55	13	21	12	7
ENSMUSG00000018476.7	685	1224	1259	232	477	427	16	18	130	133	86	166	119	124	90	394	513	272	595	365	529
ENSMUSG00000018479.12	0	0	0	9	0	9	59	1	0	0	0	0	27	12	24	0	0	0	0	0	14
ENSMUSG00000018481.9	63	197	159	1240	765	1025	3061	1697	1965	1955	1261	1516	1251	2059	1415	2058	3556	2211	89	133	237
ENSMUSG00000018486.2	0	0	0	0	0	0	0	0	0	0	0	0	0	0	0	0	0	0	0	0	0
ENSMUSG00000018500.2	3	5	1	0	44	0	29	18	3	0	0	0	1	0	15	8	0	7	0	0	0
ENSMUSG00000018501.17	400	620	491	1181	1024	959	783	631	448	446	198	578	1738	2362	1701	803	1098	739	647	1047	759
ENSMUSG00000018507.16	0	17	11	41	41	18	57	34	1	0	1	31	0	0	0	3	16	0	0	0	0
ENSMUSG00000018509.8	505	689	591	287	507	285	45	22	18	1	9	3	310	360	269	68	38	71	530	494	465
ENSMUSG00000018537.16	0	0	4	0	0	0	2	1	0	2	27	0	43	28	32	0	2	8	0	1	1
ENSMUSG00000018541.10	30	126	145	317	160	74	349	89	271	76	66	64	116	139	90	92	214	181	229	164	126
ENSMUSG00000018543.8	0	0	0	2	2	0	16	10	64	28	14	0	0	20	1	0	8	0	0	0	0
ENSMUSG00000018547.8	13	9	1	2	12	7	13	64	19	44	18	0	52	67	60	29	85	13	30	16	10
ENSMUSG00000018548.15	113	167	297	401	749	613	558	524	304	183	413	435	246	451	165	396	383	417	446	385	307
ENSMUSG00000018554.13	56	195	769	239	763	274	132	101	218	139	20	109	98	59	44	345	64	100	844	928	1142
ENSMUSG00000018559.16	21	19	17	393	153	273	298	234	398	280	219	263	873	1376	1049	606	470	737	351	122	133
ENSMUSG00000018565.17	139	291	591	2144	839	1546	3334	1868	2383	802	821	776	971	1540	1314	1658	2576	2024	1042	1048	574
ENSMUSG00000018566.14	0	0	0	0	2	4	83	19	0	0	0	0	1	33	8	64	0	31	0	0	0
ENSMUSG00000018567.14	0	7	1	575	257	462	963	630	610	976	753	598	1390	1536	1538	978	1022	743	50	166	41
ENSMUSG00000018569.12	0	0	7	46	27	4	1	8	4	1197	515	828	2618	3477	3955	1856	852	870	10	0	0
ENSMUSG00000018570.17	0	0	0	0	0	0	60	0	0	0	0	0	0	39	1	0	0	0	0	1	0
ENSMUSG00000018572.10	544	1209	931	2359	1486	2624	5477	4479	4127	401	734	499	1184	1495	1151	2307	2632	1909	964	1184	1157
ENSMUSG00000018574.14	1	32	36	0	20	33	1	4	12	148	146	81	1016	1355	1958	534	597	435	0	30	3
ENSMUSG00000018581.15	123	136	148	196	277	249	112	119	0	8	27	1	0	21	0	40	5	21	27	66	32
ENSMUSG00000018583.5	161	307	201	1755	1022	1373	2922	2577	1459	1552	1279	1810	1556	2511	1908	1888	3054	2193	342	327	239
ENSMUSG00000018585.9	24	42	155	29	16	35	106	83	82	550	372	361	589	547	621	532	528	573	80	30	44
ENSMUSG00000018589.8	0	0	0	0	0	0	0	0	1	0	0	0	0	0	0	0	0	0	0	0	0
ENSMUSG00000018593.12	2	0	27	2	2	1	0	0	1	2	6	7	653	111	388	13	13	12	25	4	0
ENSMUSG00000018595.6	0	0	0	0	17	0	0	0	0	0	0	0	0	0	0	0	0	0	11	0	0
ENSMUSG00000018599.5	0	0	0	167	74	169	39	6	25	3	1	129	138	81	122	19	169	34	1	0	0
ENSMUSG00000018604.18	14	58	55	332	257	433	388	312	130	2158	1044	1884	304	408	321	1856	3674	2150	22	8	5
ENSMUSG00000018620.2	0	0	0	0	0	0	0	0	0	0	0	0	0	0	0	0	0	0	0	0	0
ENSMUSG00000018623.9	0	0	0	0	0	0	0	0	0	0	0	0	0	0	0	0	0	0	0	0	0
ENSMUSG00000018634.10	0	0	0	0	0	0	0	0	0	0	0	0	0	0	0	0	0	0	0	0	0
ENSMUSG00000018648.15	2220	4492	7178	5502	5261	5256	3820	1126	2241	886	508	999	2549	5118	3144	1092	2197	1746	3052	3295	2327
ENSMUSG00000018651.14	503	911	1385	412	96	589	1036	579	382	325	282	604	256	356	312	487	457	310	182	246	98
ENSMUSG00000018654.17	0	5	6	0	0	0	0	0	0	0	0	0	0	0	0	0	0	0	2	29	0
ENSMUSG00000018656.5	0	0	0	0	0	0	0	0	0	0	0	0	0	0	0	0	0	0	0	0	0
ENSMUSG00000018659.12	10	34	34	4	19	17	54	0	7	1	3	20	214	194	165	129	289	141	238	139	131
ENSMUSG00000018661.17	10	35	12	184	41	13	106	16	0	15	1	74	96	168	201	138	96	50	99	131	62
ENSMUSG00000018666.13	394	725	1089	107	277	214	162	89	99	183	143	133	900	1626	1133	299	1003	498	1456	1078	1200
ENSMUSG00000018669.14	2	4	29	72	53	53	158	130	63	26	48	130	262	211	377	92	186	245	0	1	39
ENSMUSG00000018672.15	0	0	0	70	3	42	6	2	0	0	13	0	2	10	13	21	3	18	27	26	22
ENSMUSG00000018677.9	124	300	1216	476	341	208	266	91	371	1382	952	1099	4092	5772	5078	1771	2825	2605	168	100	188
ENSMUSG00000018678.13	38	81	76	91	118	94	27	30	55	86	74	84	77	86	173	159	337	245	41	57	18
ENSMUSG00000018697.14	16	44	114	117	7	90	98	163	283	275	375	245	374	533	409	256	957	708	421	76	195
ENSMUSG00000018698.15	0	0	0	0	0	12	0	0	0	0	0	0	0	0	1	0	0	0	0	0	0
ENSMUSG00000018707.13	13	16	38	166	157	112	90	77	10	21	152	135	381	424	575	121	212	68	31	36	17
ENSMUSG00000018727.19	32	68	191	140	81	149	72	52	78	7	3	38	2	23	12	64	23	22	1697	1316	1337
ENSMUSG00000018733.10	48	58	53	272	93	216	350	620	243	46	109	69	311	404	337	214	417	94	166	61	54
ENSMUSG00000018736.14	59	140	164	600	587	586	1177	322	580	318	273	206	191	348	566	243	169	263	1449	1375	1028
ENSMUSG00000018740.14	8	53	51	20	16	47	8	0	2	55	2	13	43	17	11	37	2	23	371	464	346
ENSMUSG00000018750.14	0	0	0	25	0	0	0	0	0	0	0	0	4	3	0	0	0	0	0	0	0
ENSMUSG00000018752.19	0	0	8	177	21	59	269	79	127	0	5	126	0	0	8	60	95	0	0	2	34
ENSMUSG00000018761.14	0	0	9	1023	215	421	974	1094	1083	696	851	1130	885	1704	1394	1784	2357	1965	0	1	10
ENSMUSG00000018765.5	11	183	474	1216	579	1108	1107	1107	766	456	333	729	732	1433	909	1132	1746	1077	192	415	232
ENSMUSG00000018770.9	42	88	161	119	101	39	630	747	569	1451	1497	1388	6306	9883	6684	1626	3204	1866	161	160	218
ENSMUSG00000018774.13	0	17	13	13	10	2	0	32	2	0	4	0	42	5	99	23	42	27	6	39	3
ENSMUSG00000018776.9	0	0	0	0	0	0	0	0	0	0	0	0	0	0	0	0	0	0	0	0	0
ENSMUSG00000018796.13	152	318	217	352	242	229	223	117	54	26	176	11	324	452	406	74	178	210	733	620	552
ENSMUSG00000018800.14	9	18	28	3	22	0	15	35	20	37	0	1	50	23	30	52	3	2	0	34	10
ENSMUSG00000018809.2	52	116	172	4	27	16	0	0	53	7	32	4	88	54	174	101	66	20	12	82	80
ENSMUSG00000018819.10	96	214	378	92	77	90	52	9	0	3	0	23	22	0	22	0	15	14	602	649	727
ENSMUSG00000018820.13	0	0	0	68	13	31	168	81	67	103	73	98	142	87	96	143	178	91	0	0	4
ENSMUSG00000018821.3	31	42	127	283	109	393	250	239	655	944	366	430	1008	2139	1226	1621	1882	1239	188	107	49
ENSMUSG00000018822.7	0	0	0	0	0	0	0	0	0	0	0	0	0	9	2	24	0	35	0	0	0
ENSMUSG00000018830.8	351	598	624	629	283	512	222	63	67	2	3	35	0	0	0	0	1	40	532	577	531
ENSMUSG00000018841.17	20	19	80	163	25	84	85	64	247	62	80	94	202	296	394	63	133	136	73	87	91
ENSMUSG00000018844.6	0	0	0	0	1	0	11	10	0	0	0	0	0	0	0	0	0	0	0	0	0
ENSMUSG00000018845.14	0	0	0	1	0	1	3	79	0	0	2	1	0	0	0	71	2	10	0	0	0
ENSMUSG00000018846.8	42	51	95	6548	3365	5830	14161	11920	8773	9131	6897	6194	2976	3453	4281	11081	18198	18747	429	141	197
ENSMUSG00000018848.4	211	336	312	1174	209	662	3956	2931	2705	976	1278	1629	1062	1921	1780	2466	4354	3621	1557	887	913
[truncated: 20,022 more rows]
