# Supplementary material for: Dynamic Alternative Splicing During Mouse Preimplantation Embryo Development
Source: Front Bioeng Biotechnol. 2020 Feb 7;8:35. doi: 10.3389/fbioe.2020.00035 (PMC7019016; doi:10.3389/fbioe.2020.00035)
Supplement: Table S4 — Splicing factors. [file Table_4.XLSX]

## Sheet: 446 splicing factors
0610009D07RIK
2610101N10RIK
4930595M18RIK
AAR2
ACIN1
ADAR
AFF2
AHNAK
AHNAK2
AKAP17B
AKR1C6
AKT2
ALYREF
ALYREF2
API5
AQR
ARL6IP4
BC005624
BCAS2
BCLAF1
BICC1
BRDT
BUD13
BUD31
C1QBP
CACTIN
CASC3
CCAR2
CD2BP2
CDC40
CDC5L
CDK12
CDK13
CELF1
CELF2
CELF3
CELF4
CELF5
CELF6
CIR1
CIRBP
CLASRP
CLK1
CLK2
CLK3
CLK4
CLNS1A
CLP1
CPNE1
CPSF6
CPSF7
CRNKL1
CSTF2
CSTF2T
CTNNBL1
CUGBP1
CWC15
CWC22
CWC25
CWC27
DAZAP1
DBR1
DCPS
DDX1
DDX17
DDX20
DDX23
DDX39
DDX39B
DDX41
DDX46
DDX47
DDX5
DHX15
DHX16
DHX35
DHX38
DHX40
DHX8
DHX9
DPPA5A
DYRK1A
ECD
EFTUD2
EIF4A3
ELAVL1
ELAVL2
ELAVL3
ELAVL4
ERN1
ESRP1
ESRP2
ESS2
EWSR1
EXOSC10
FAM172A
FASTK
FMR1
FRG1
FUBP1
FUBP3
FUS
GCFC2
GEMIN2
GEMIN4
GEMIN5
GEMIN6
GEMIN7
GEMIN8
GM10352
GM12355
GM13691
GM13695
GM16381
GM21693
GM29289
GM3376
GM4064
GM45140
GM45213
GPATCH1
GPKOW
GRSF1
HABP4
HMX2
HNRNPA0
HNRNPA1
HNRNPA2B1
HNRNPA3
HNRNPAB
HNRNPC
HNRNPD
HNRNPF
HNRNPH1
HNRNPH2
HNRNPH3
HNRNPK
HNRNPL
HNRNPLL
HNRNPM
HNRNPR
HNRNPU
HNRNPUL1
HNRNPUL2
HNRPDL
HNRPLL
HSPA8
HTATSF1
IK
ISY1
IVNS1ABP
IWS1
JMJD6
KHDC4
KHDRBS1
KHDRBS2
KHDRBS3
KHSRP
LGALS3
LMNTD2
LSM1
LSM10
LSM2
LSM3
LSM4
LSM5
LSM6
LSM7
LSM8
LSMD1
LUC7L
LUC7L2
LUC7L3
MAGOH
MAGOHB
MALAT1
MBNL1
MBNL2
MBNL3
METTL14
METTL16
METTL3
MEX3B
MEX3C
MEX3D
MFAP1A
MFAP1B
MSI1
MSI2
MTREX
MYEF2
MYOD1
NAA38
NCBP1
NCBP2
NOL3
NONO
NOVA1
NOVA2
NPM1
NSRP1
NUP98
PABPC1
PCBP1
PCBP2
PCBP3
PCBP4
PDCD7
PHF5A
PIK3R1
PLRG1
PNN
POLR2A
PPIE
PPIH
PPIL1
PPIL3
PPP1R8
PPP4R2
PPWD1
PQBP1
PRDX6
PRMT5
PRMT7
PRPF18
PRPF19
PRPF3
PRPF31
PRPF38A
PRPF38B
PRPF39
PRPF4
PRPF40A
PRPF40B
PRPF4B
PRPF6
PRPF8
PRX
PSIP1
PTBP1
PTBP2
PTBP3
PUF60
QK
RALY
RALYL
RAVER1
RAVER2
RBFOX1
RBFOX2
RBFOX3
RBM10
RBM11
RBM12B
RBM14
RBM15
RBM15B
RBM17
RBM18
RBM19
RBM20
RBM22
RBM24
RBM25
RBM26
RBM27
RBM28
RBM3
RBM31Y
RBM33
RBM34
RBM38
RBM39
RBM4
RBM41
RBM42
RBM43
RBM44
RBM45
RBM47
RBM4B
RBM5
RBM6
RBM7
RBM8A
RBM8A2
RBMS1
RBMS2
RBMS3
RBMX
RBMX2
RBMXL1
RBMXL2
RBMY
RBPMS
RBPMS2
RDBP
REST
RHEB
RNF113A1
RNF113A2
RNF219
RNPC3
RNPS1
RNU2-8
ROD1
RP9
RPS13
RPS26
RRP1B
RSRC1
RTCB
RTRAF
SART1
SART3
SCAF1
SCAF11
SCAF4
SCAF8
SCNM1
SETX
SF1
SF3A1
SF3A2
SF3A3
SF3B1
SF3B2
SF3B3
SF3B4
SF3B5
SF3B6
SFPQ
SFRS18
SFSWAP
SLC39A5
SLU7
SMN1
SMNDC1
SMU1
SNRNP200
SNRNP25
SNRNP27
SNRNP35
SNRNP40
SNRNP48
SNRNP70
SNRPA
SNRPA1
SNRPB
SNRPB2
SNRPC
SNRPD1
SNRPD2
SNRPD3
SNRPE
SNRPF
SNRPG
SNRPN
SNU13
SNW1
SON
SREK1
SREK1IP1
SRPK1
SRPK2
SRPK3
SRRM1
SRRM2
SRRM4
SRSF1
SRSF10
SRSF11
SRSF12
SRSF2
SRSF3
SRSF4
SRSF5
SRSF6
SRSF7
SRSF9
STRAP
SUGP1
SUGP2
SUPT6
SYF2
SYNCRIP
TARDBP
TEX16
TFIP11
THOC1
THOC2
THOC3
THOC5
THOC6
THOC7
THRAP3
TIA1
TIAL1
TMBIM6
TRA2A
TRA2B
TRPT1
TSEN15
TSEN2
TSEN34
TSEN54
TTF2
TXNL4A
TXNL4B
U2AF1
U2AF1L4
U2AF2
UBL5
UHMK1
UPF1
USB1
USP39
USP4
USP49
VIRMA
WAC
WBP11
WBP4
WDR83
WT1
WTAP
XAB2
YBX1
YJU2
YTHDC1
ZBTB7A
ZBTB8OS
ZC3H10
ZC3H13
ZCCHC8
ZCRB1
ZFP326
ZFP638
ZFP64
ZFP830
ZMAT2
ZMAT5
ZPR1
ZRANB2
ZRSR1
ZRSR2

## Sheet: 39 splicing factors
Bclaf1
Cwc22
Dhx16
Eftud2
Fmr1
Hnrnpa3
Hnrnpll
Hnrnpu
Lsm5
Mbnl2
Prpf39
Puf60
Rbm39
Rbmxl1
Rbpms2
Rnps1
Snrpa
Snrpg
Srrm1
Srsf3
Supt6
Tmbim6
Ubl5
Wtap
Ybx1
Zranb2
Hnrnpab
Npm1
Pabpc1
Snrpb2
Syncrip
Adar
Akap17B
Dyrk1A
Hnrnpa2B1
Luc7L
Rbm4B
Tra2B
U2Af1
