# Supplementary material for: Dynamic Alternative Splicing During Mouse Preimplantation Embryo Development
Source: Front Bioeng Biotechnol. 2020 Feb 7;8:35. doi: 10.3389/fbioe.2020.00035 (PMC7019016; doi:10.3389/fbioe.2020.00035)
Supplement: Table S6 — GO enrichment of DE genes between 4-cell and Zygote. [file Table_6.XLSX]

## Sheet: Zygote_4-cell_Up_BP
	ID	Description	GeneRatio	BgRatio	pvalue	p.adjust	qvalue	geneID	Count
GO:0022613	GO:0022613	ribonucleoprotein complex biogenesis	173/1619	420/23239	1.68241e-89	8.54496e-86	7.14936e-86	Rpl23a/Rps17/Rps19/Rps23/Znhit3/Rps24/Rps6/Nhp2/Rpl24/Snrpc/Rps21/Rpl10a/Ncbp1/Nol11/Fbl/Nip7/Rpl6/Srsf6/Rpl14/Ran/Noc2l/Rpl7/Rps25/Nufip1/Abce1/Eif5/Rps15/Ruvbl1/Snrpd2/Rps8/Nol9/Rsl24d1/Xpo1/Tsr2/Ago2/Rpl35a/Gtf2h5/Rps14/Pa2g4/Mrpl20/Rpl3/Ebna1bp2/Rrp15/Wdr36/Ddx27/C1d/Strap/Utp23/Rpl35/Rps2/Rpl26/Eif3a/Rbm5/Cnot1/Rpl11/Cpsf6/Rpf2/Clp1/Rpl10/Srsf1/Nob1/G3bp1/Rps7/Snrpb/Lyar/Zfp622/Tsr1/Emg1/Utp…	173
GO:0042254	GO:0042254	ribosome biogenesis	135/1619	278/23239	4.94997e-81	1.25704e-77	1.05174e-77	Rpl23a/Rps17/Rps19/Znhit3/Rps24/Rps6/Nhp2/Rpl24/Rps21/Rpl10a/Nol11/Fbl/Nip7/Rpl6/Rpl14/Ran/Noc2l/Rpl7/Rps25/Abce1/Rps15/Rps8/Nol9/Rsl24d1/Xpo1/Tsr2/Rpl35a/Gtf2h5/Rps14/Pa2g4/Mrpl20/Rpl3/Ebna1bp2/Rrp15/Wdr36/Ddx27/C1d/Utp23/Rpl35/Rps2/Rpl26/Rpl11/Rpf2/Rpl10/Nob1/Rps7/Lyar/Zfp622/Tsr1/Emg1/Utp14b/Rpsa/Imp3/Rrp9/Rps16/Pten/Rps10/Rpl10l/Znhit6/Nsa2/Rpl12/Rplp0/Pdcd11/Rps27/Suv39h1/Nop16/Bop1/Bysl/Nop…	135
GO:0034470	GO:0034470	ncRNA processing	121/1619	337/23239	1.24525e-54	2.1082e-51	1.76388e-51	Rps17/Rps19/Znhit3/Rps24/Rps6/Nhp2/Rps21/Rpl10a/Ncbp1/Nol11/Fbl/Rpl14/Rpl7/Grsf1/Trub2/Rps15/Rps8/Nol9/Tsr2/Ago2/Mettl2/Rpl35a/Gtf2h5/Rps14/Pa2g4/Ebna1bp2/Rrp15/Wdr36/Ddx27/C1d/Utp23/Rpl35/Rpl26/Rpl11/Rpf2/Clp1/Rpp40/Nsun2/Nob1/Rps7/Lyar/Tsr1/Emg1/Wdr4/Trmt6/Trmt10c/Utp14b/Rpsa/Imp3/Rpp14/Rrp9/Rps16/Znhit6/Nsa2/Pdcd11/Suv39h1/Gtpbp3/Bop1/Bysl/Nop2/Mdn1/Lage3/Wdr18/Naf1/Trmt61a/Rpl27/Wdr43/Osgep/I…	121
GO:0006364	GO:0006364	rRNA processing	90/1619	188/23239	1.80774e-53	2.29538e-50	1.92049e-50	Rps17/Rps19/Znhit3/Rps24/Rps6/Nhp2/Rps21/Rpl10a/Nol11/Fbl/Rpl14/Rpl7/Rps15/Rps8/Nol9/Tsr2/Rpl35a/Gtf2h5/Rps14/Pa2g4/Ebna1bp2/Rrp15/Wdr36/Ddx27/C1d/Utp23/Rpl35/Rpl26/Rpl11/Rpf2/Nob1/Rps7/Lyar/Tsr1/Emg1/Utp14b/Rpsa/Imp3/Rrp9/Rps16/Znhit6/Nsa2/Pdcd11/Suv39h1/Bop1/Bysl/Nop2/Mdn1/Wdr18/Naf1/Rpl27/Wdr43/Tfb2m/Sirt1/Rrp1/Wdr74/Rps28/Dis3l/Wdr46/Rpl7a/Tbl3/Ddx47/Utp14a/Fcf1/Usp36/Ddx21/Utp3/Rcl1/Rrs1/Wdr…	90
GO:0016072	GO:0016072	rRNA metabolic process	95/1619	218/23239	8.30818e-52	8.43945e-49	7.06108e-49	Rps17/Rps19/Znhit3/Rps24/Rps6/Nhp2/Rps21/Rpl10a/Nol11/Fbl/Rpl14/Rpl7/Rps15/Rps8/Nol9/Tsr2/Rpl35a/Gtf2h5/Rps14/Pa2g4/Ebna1bp2/Rrp15/Wdr36/Ddx27/C1d/Utp23/Rpl35/Rpl26/Rpl11/Rpf2/Nob1/Rps7/Lyar/Tsr1/Emg1/Utp14b/Rpsa/Imp3/Rrp9/Rps16/Znhit6/Nsa2/Pdcd11/Suv39h1/Bop1/Bysl/Nop2/Mdn1/Polr1b/Wdr18/Naf1/Rpl27/Wdr43/Tfb2m/Sirt1/Rrp1/Wdr74/Rps28/Dis3l/Wdr46/Rpl7a/Gtf3c1/Tbl3/Ddx47/Utp14a/Fcf1/Usp36/Ddx21/Utp3…	95
GO:0034660	GO:0034660	ncRNA metabolic process	137/1619	455/23239	2.84106e-51	2.40495e-48	2.01217e-48	Ell2/Rps17/Rps19/Znhit3/Rps24/Rps6/Nhp2/Rps21/Rpl10a/Btbd18/Ncbp1/Nol11/Fbl/Rpl14/Rpl7/Grsf1/Trub2/Rps15/Rps8/Nol9/Tsr2/Ago2/Rc3h2/Mettl2/Rpl35a/Gtf2h5/Rps14/Pa2g4/Ebna1bp2/Rrp15/Wdr36/Ddx27/C1d/Utp23/Rpl35/Rpl26/Rpl11/Rpf2/Clp1/Rpp40/Nsun2/Nob1/Rps7/Lyar/Tsr1/Emg1/Wdr4/Trmt6/Trmt10c/Utp14b/Rpsa/Imp3/Rpp14/Rrp9/Rps16/Znhit6/Nsa2/Pdcd11/Suv39h1/Gtpbp3/Bop1/Bysl/Nop2/Mdn1/Polr1b/Lage3/Wdr18/Naf1/Tr…	137
GO:0071826	GO:0071826	ribonucleoprotein complex subunit organization	87/1619	234/23239	7.17572e-41	5.2065e-38	4.35615e-38	Rpl23a/Rps19/Rps23/Znhit3/Rpl24/Snrpc/Ncbp1/Nip7/Rpl6/Srsf6/Rps25/Nufip1/Eif5/Rps15/Ruvbl1/Snrpd2/Rsl24d1/Ago2/Rps14/Mrpl20/Rpl3/Strap/Rps2/Eif3a/Rbm5/Cnot1/Rpl11/Cpsf6/Rpf2/Clp1/Rpl10/Srsf1/G3bp1/Snrpb/Vcp/Rpsa/Rps10/Rpl10l/Znhit6/Rpl12/Rplp0/Rps27/Bop1/Denr/Nop2/Rps5/Eif2a/Eif4h/Gemin2/Mdn1/Setx/C1qbp/Rpl38/Ddx20/Wdr18/Naf1/Aar2/Mrpl22/Rps28/Luc7l/Mrps7/Clns1a/Rbmxl1/Ddx3x/Rrs1/Eif2s3x/Eif6/Sur…	87
GO:0022618	GO:0022618	ribonucleoprotein complex assembly	83/1619	221/23239	2.00136e-39	1.27061e-36	1.06309e-36	Rpl23a/Rps19/Rps23/Znhit3/Rpl24/Snrpc/Ncbp1/Nip7/Rpl6/Srsf6/Rps25/Nufip1/Eif5/Rps15/Ruvbl1/Snrpd2/Rsl24d1/Ago2/Rps14/Mrpl20/Rpl3/Strap/Rps2/Eif3a/Rbm5/Cnot1/Rpl11/Cpsf6/Rpf2/Clp1/Rpl10/Srsf1/G3bp1/Snrpb/Rpsa/Rps10/Rpl10l/Znhit6/Rpl12/Rplp0/Rps27/Bop1/Denr/Nop2/Rps5/Eif2a/Eif4h/Gemin2/Mdn1/Setx/C1qbp/Rpl38/Ddx20/Wdr18/Naf1/Aar2/Mrpl22/Rps28/Luc7l/Mrps7/Clns1a/Rbmxl1/Ddx3x/Rrs1/Eif2s3x/Eif6/Surf6/L…	83
GO:0042274	GO:0042274	ribosomal small subunit biogenesis	41/1619	64/23239	6.88442e-32	3.88511e-29	3.25057e-29	Rps17/Rps19/Rps24/Rps6/Rps21/Nol11/Rps25/Rps15/Rps8/Tsr2/Rps14/Utp23/Rps2/Nob1/Rps7/Tsr1/Rpsa/Rps16/Rps10/Rps27/Bysl/Rps5/Rpl38/Rps28/Wdr46/Mrps7/Nom1/Tbl3/Fcf1/Utp3/Rcl1/Rrs1/Ltv1/Surf6/Dcaf13/Rrp36/Rrp7a/Abt1/Heatr1/Mrps11/Rps27l	41
GO:0042255	GO:0042255	ribosome assembly	42/1619	72/23239	3.24189e-30	1.64656e-27	1.37763e-27	Rpl23a/Rps19/Rpl24/Nip7/Rpl6/Rps25/Rps15/Rsl24d1/Rps14/Mrpl20/Rpl3/Rps2/Rpl11/Rpf2/Rpl10/Rpsa/Rps10/Rpl10l/Rpl12/Rplp0/Rps27/Bop1/Nop2/Rps5/Eif2a/Mdn1/C1qbp/Rpl38/Wdr18/Mrpl22/Rps28/Mrps7/Ddx3x/Rrs1/Eif6/Surf6/Rpl5/Rrp7a/Abt1/Mrto4/Mrps11/Rps27l	42
GO:0002181	GO:0002181	cytoplasmic translation	43/1619	87/23239	6.72743e-27	3.10624e-24	2.59891e-24	Rpl9/Etf1/Rps23/Rps26/Rpl24/Rpl19/Rplp1/Rps21/Rpl10a/Rpl18/Rpl6/Rpl39/Eif5/Rps29/Rpl35a/Rpl15/Rps2/Rpl30/Rpl26/Eif3a/Rwdd1/Rpl11/Rpl8/Tma7/Rplp0/Eif3m/Denr/Rpl31/Eif4h/Rpl38/Rpl18a/Fmr1/Rps28/Gm10020/Rpl29/Ythdf2/Eif4ebp1/Rpl17/Eif2s3x/Rpl13a/Aars/Dph2/Gspt1	43
GO:0042273	GO:0042273	ribosomal large subunit biogenesis	41/1619	83/23239	1.0676e-25	4.5186e-23	3.7806e-23	Rpl23a/Znhit3/Nhp2/Rpl24/Rpl10a/Nip7/Rpl6/Rpl14/Noc2l/Rpl7/Nol9/Rsl24d1/Rpl35a/Mrpl20/Rpl3/Ebna1bp2/Rpl35/Rpl26/Rpl11/Rpf2/Rpl10/Zfp622/Rpl10l/Znhit6/Rpl12/Rplp0/Nop16/Bop1/Nop2/Mdn1/Rpl38/Wdr18/Heatr3/Wdr74/Rpl7a/Rrs1/Surf6/Rpl5/Mrto4/Gtpbp4/Sdad1	41
GO:0006417	GO:0006417	regulation of translation	78/1619	317/23239	2.79399e-23	1.09159e-20	9.13308e-21	Rplp1/Rps3a1/Syncrip/Rps9/Larp4/Rps3/Shmt1/Ncbp1/Eif3c/Trub2/Otud6b/Eif5/Eif4g2/Ago2/Pa2g4/Eif3b/Tpr/Larp1/Rpl26/Ppp1r15b/Cnot1/Rpl10/Serp1/Ythdf1/Trmt10c/Abcf1/Cdk4/Eif4g1/Eif4e/Eif2a/Poldip3/C1qbp/Rpl38/Pink1/Igf2bp1/Eif4a3/Fmr1/Mapkapk5/Ythdf2/Eif4ebp1/Usp16/Ppp1ca/Zfp36l2/Ddx3x/Cnot8/Caprin1/Eif6/Piwil2/Mknk2/Rpl22/Rpl13a/Aars/Rpl5/Eif4e2/Hnrnpd/Enc1/Hnrnpr/Paip2/Pum1/Eif2s1/Qk/Dph2/Pus7/Sesn…	78
GO:0034248	GO:0034248	regulation of cellular amide metabolic process	84/1619	361/23239	3.09088e-23	1.12133e-20	9.38186e-21	Ctsa/Rplp1/Rps3a1/Syncrip/Rps9/Larp4/Rps3/Shmt1/Ncbp1/Tigar/Eif3c/Trub2/Otud6b/Eif5/Eif4g2/Ago2/Prkcd/Pa2g4/Eif3b/Tpr/Larp1/Rpl26/Ppp1r15b/Cnot1/Ormdl3/Rpl10/Serp1/Ythdf1/Trmt10c/Abcf1/Cdk4/Eif4g1/Eif4e/Eif2a/Poldip3/C1qbp/Rpl38/Pink1/Igf2bp1/Eif4a3/Fmr1/Pgam1/Mapkapk5/Ythdf2/Eif4ebp1/Usp16/Ppp1ca/Zfp36l2/Ddx3x/Cnot8/Caprin1/Eif6/Piwil2/Mknk2/Rpl22/Rpl13a/Aars/Rpl5/Eif4e2/Hnrnpd/Enc1/Hnrnpr/Paip2…	84
GO:0006397	GO:0006397	mRNA processing	93/1619	439/23239	1.72281e-22	5.83342e-20	4.88068e-20	Rbbp6/Snrpc/Sltm/Syncrip/Ncbp1/Pabpc1/Srsf6/Grsf1/Trub2/Snrpd2/Cdk9/Sf3b6/Snrnp25/Hnrnpm/Hnrnpll/Strap/Tra2a/Rbm5/Ppp1r8/Cpsf6/Clp1/Gpkow/Srsf1/Snrpb/Ppil1/Rbm8a/Bud31/Pdcd11/Tra2b/Gemin2/Setx/C1qbp/Cstf2t/Ddx20/Ybx1/Srsf7/Lsm8/Eif4a3/Fmr1/Tbrg4/Aar2/Cactin/Luc7l/Ccnt1/Zmat5/Srsf2/Hnrnpf/Clns1a/Ddx47/Nelfe/Papola/Sf3b5/Srsf9/Rbmxl1/Rngtt/Dhx15/Zpr1/Ddx41/Puf60/Rnpc3/Alyref/Lsm2/Snrpa/Rbm42/Tfip11…	93
GO:0006413	GO:0006413	translational initiation	41/1619	106/23239	1.08814e-20	3.45416e-18	2.89001e-18	Dhx33/Ncbp1/Eif3c/Eif3f/Abce1/Eif5/Eif4g2/Ago2/Eif3b/Tpr/Larp1/Rps2/Eif3a/Ppp1r15b/Eif1a/Ythdf1/Abcf1/Eif3h/Eif3g/Eif4g1/Eif3m/Eif4e/Denr/Eif2a/Eif4h/Fmr1/Ythdf2/Eif1ad/Eif4ebp1/Ddx3x/Eif2s3x/Eif6/Rpl13a/Eif2b4/Eif4e2/Paip2/Eif2s1/Eif3l/Khdrbs1/Impact/Eif2s2	41
GO:0010608	GO:0010608	posttranscriptional regulation of gene expression	94/1619	487/23239	9.18767e-20	2.74495e-17	2.29663e-17	Rplp1/Rps3a1/Syncrip/Rps9/Larp4/Rps3/Shmt1/Ncbp1/Eif3c/Trub2/Smg5/Otud6b/Eif5/Eif4g2/Ago2/Rc3h2/Pa2g4/Eif3b/Tpr/Hnrnpm/Larp1/Rpl26/Ppp1r8/Ppp1r15b/Cnot1/Clp1/Rpl10/Serp1/Ythdf1/Hnrnpa0/Trmt10c/Abcf1/Cdk4/Eif4g1/Eif4e/Eif2a/Poldip3/C1qbp/Rpl38/Pink1/Igf2bp1/Ybx1/Naf1/Eif4a3/Fmr1/Map2k2/Tbrg4/Mapkapk5/Ythdf2/Eif4ebp1/Usp16/Ppp1ca/Zfp36l2/Nacc2/Ddx3x/Cnot8/Caprin1/Eif6/Piwil2/Mknk2/Rpl22/Rpl13a/Apex…	94
GO:0008380	GO:0008380	RNA splicing	78/1619	361/23239	1.3657e-19	3.85355e-17	3.22417e-17	Rps26/Snrpc/Syncrip/Rps13/Ncbp1/Pabpc1/Srsf6/Snrpd2/Sf3b6/Snrnp25/Hnrnpm/Hnrnpll/Strap/Tra2a/Rbm5/Ppp1r8/Clp1/Gpkow/Srsf1/Snrpb/Ppil1/Rbm8a/Ivns1abp/Bud31/Tra2b/Gemin2/Setx/C1qbp/Ddx20/Ybx1/Srsf7/Lsm8/Eif4a3/Fmr1/Aar2/Cactin/Luc7l/Zmat5/Srsf2/Hnrnpf/Clns1a/Ddx47/Sf3b5/Srsf9/Rbmxl1/Dhx15/Zpr1/Ddx41/Puf60/Rnpc3/Alyref/Lsm2/Snrpa/Rbm42/Tfip11/Rbm19/Iws1/Tsen54/Smndc1/Cwc22/Hnrnph1/Qk/Luc7l2/Dhx8/Tse…	78
GO:0000462	GO:0000462	maturation of SSU-rRNA from tricistronic rRNA transcript (SSU-rRNA, 5.8S rRNA, LSU-rRNA)	21/1619	31/23239	1.00672e-17	2.69112e-15	2.2516e-15	Rps19/Rps21/Rps8/Tsr2/Rps14/Utp23/Tsr1/Rpsa/Rps16/Bysl/Wdr46/Tbl3/Fcf1/Utp3/Rcl1/Rrs1/Dcaf13/Rrp36/Abt1/Heatr1/Mrps11	21
GO:0030490	GO:0030490	maturation of SSU-rRNA	24/1619	42/23239	1.51026e-17	3.83531e-15	3.20891e-15	Rps19/Rps21/Nol11/Rps8/Tsr2/Rps14/Utp23/Nob1/Tsr1/Rpsa/Rps16/Bysl/Rps28/Wdr46/Tbl3/Fcf1/Utp3/Rcl1/Rrs1/Dcaf13/Rrp36/Abt1/Heatr1/Mrps11	24
GO:0006403	GO:0006403	RNA localization	48/1619	171/23239	2.66962e-17	6.45666e-15	5.40212e-15	Tomm20/Znhit3/Yy1/Ncbp1/Fbl/Ran/Abce1/Rps15/Xpo1/Ranbp2/Pa2g4/Tpr/Ahctf1/Cpsf6/Srsf1/Xpot/Rpsa/Znhit6/Tcp1/Cct4/Poldip3/Igf2bp1/Srsf7/Fmr1/Wrap53/Senp2/Nmd3/Rrs1/Eif6/Ltv1/Alyref/Snupn/Setd2/Zfp593/Iws1/Phax/Nxf1/Qk/Seh1l/Ddx39b/Eif5a/Khdrbs1/Casc3/Thoc3/Nol6/Fyttd1/Sdad1/Hnrnpa1	48
GO:0006913	GO:0006913	nucleocytoplasmic transport	67/1619	307/23239	3.02207e-17	6.67353e-15	5.58357e-15	Kpna1/Pttg1ip/Cited1/Ncbp1/Ran/Abce1/Rps15/Xpo1/Ipo5/Prkcd/Ranbp2/Pa2g4/Ppp1cc/Tpr/Prkcq/Rangap1/Cpsf6/Ubr5/Vhl/Xpot/Rpsa/Kpna4/Ipo7/Chchd4/Tnpo3/Poldip3/Heatr3/Cdk1/Ei24/Ipo11/Pkd1/Sirt1/Mapk14/Lsg1/Bag3/Ipo4/Gsk3b/Nmd3/Zpr1/Rrs1/Eif6/Ltv1/Snupn/Fbxo22/Akap1/Setd2/Zfp593/Iws1/Ppm1a/Phax/Kpna2/Cse1l/Nxf1/Kpnb1/Ddx39b/Mbtps1/Eif5a/Khdrbs1/Trim28/Thoc3/Nol6/Axin1/Ptpn11/Xpo6/Fyttd1/Pkig/Sdad1	67
GO:0051169	GO:0051169	nuclear transport	67/1619	307/23239	3.02207e-17	6.67353e-15	5.58357e-15	Kpna1/Pttg1ip/Cited1/Ncbp1/Ran/Abce1/Rps15/Xpo1/Ipo5/Prkcd/Ranbp2/Pa2g4/Ppp1cc/Tpr/Prkcq/Rangap1/Cpsf6/Ubr5/Vhl/Xpot/Rpsa/Kpna4/Ipo7/Chchd4/Tnpo3/Poldip3/Heatr3/Cdk1/Ei24/Ipo11/Pkd1/Sirt1/Mapk14/Lsg1/Bag3/Ipo4/Gsk3b/Nmd3/Zpr1/Rrs1/Eif6/Ltv1/Snupn/Fbxo22/Akap1/Setd2/Zfp593/Iws1/Ppm1a/Phax/Kpna2/Cse1l/Nxf1/Kpnb1/Ddx39b/Mbtps1/Eif5a/Khdrbs1/Trim28/Thoc3/Nol6/Axin1/Ptpn11/Xpo6/Fyttd1/Pkig/Sdad1	67
GO:0000028	GO:0000028	ribosomal small subunit assembly	16/1619	20/23239	1.06429e-15	2.25231e-13	1.88445e-13	Rps19/Rps25/Rps15/Rps14/Rps2/Rpsa/Rps10/Rps27/Rps5/Rpl38/Rps28/Mrps7/Rrp7a/Abt1/Mrps11/Rps27l	16
GO:0050657	GO:0050657	nucleic acid transport	41/1619	148/23239	9.11814e-15	1.78119e-12	1.49028e-12	Tomm20/Ncbp1/Ran/Abce1/Rps15/Xpo1/Ranbp2/Pa2g4/Tpr/Ahctf1/Cpsf6/Srsf1/Xpot/Rpsa/Poldip3/Igf2bp1/Srsf7/Fmr1/Senp2/Nmd3/Rrs1/Eif6/Ltv1/Alyref/Snupn/Setd2/Zfp593/Iws1/Phax/Nxf1/Qk/Seh1l/Ddx39b/Eif5a/Khdrbs1/Casc3/Thoc3/Nol6/Fyttd1/Sdad1/Hnrnpa1	41
GO:0050658	GO:0050658	RNA transport	41/1619	148/23239	9.11814e-15	1.78119e-12	1.49028e-12	Tomm20/Ncbp1/Ran/Abce1/Rps15/Xpo1/Ranbp2/Pa2g4/Tpr/Ahctf1/Cpsf6/Srsf1/Xpot/Rpsa/Poldip3/Igf2bp1/Srsf7/Fmr1/Senp2/Nmd3/Rrs1/Eif6/Ltv1/Alyref/Snupn/Setd2/Zfp593/Iws1/Phax/Nxf1/Qk/Seh1l/Ddx39b/Eif5a/Khdrbs1/Casc3/Thoc3/Nol6/Fyttd1/Sdad1/Hnrnpa1	41
GO:0072594	GO:0072594	establishment of protein localization to organelle	71/1619	378/23239	1.32385e-14	2.49032e-12	2.08359e-12	Tomm20/Tomm5/Tomm22/Kpna1/Pttg1ip/Lamp2/Folr1/Ran/Ipo5/Prkcd/Ranbp2/Pmm1/Timm22/Tpr/Timm17a/Prkcq/Tomm40/Timm17b/Ubr5/Snf8/Vhl/Timm8a1/Kpna4/Ipo7/Chchd4/Tcp1/Tnpo3/Cct4/Srpr/Pink1/Mtch2/Heatr3/Bnip3l/Cdk1/Ei24/Ipo11/Sirt1/Mapk14/Gnptab/Bag3/Lrwd1/Wrap53/Ipo4/Timm23/Zpr1/Dnajc15/Sec61a2/Snupn/Brca2/Akap1/Tomm7/Timm13/Pex16/Cct3/Timm50/Kpna2/Cse1l/Kpnb1/Pex3/Srp19/Hspa4/Mbtps1/Ap3d1/Cct7/Trim28/Pmp…	71
GO:0051236	GO:0051236	establishment of RNA localization	41/1619	151/23239	1.93404e-14	3.5082e-12	2.93523e-12	Tomm20/Ncbp1/Ran/Abce1/Rps15/Xpo1/Ranbp2/Pa2g4/Tpr/Ahctf1/Cpsf6/Srsf1/Xpot/Rpsa/Poldip3/Igf2bp1/Srsf7/Fmr1/Senp2/Nmd3/Rrs1/Eif6/Ltv1/Alyref/Snupn/Setd2/Zfp593/Iws1/Phax/Nxf1/Qk/Seh1l/Ddx39b/Eif5a/Khdrbs1/Casc3/Thoc3/Nol6/Fyttd1/Sdad1/Hnrnpa1	41
GO:0000027	GO:0000027	ribosomal large subunit assembly	20/1619	39/23239	1.23658e-13	2.16572e-11	1.812e-11	Rpl23a/Rpl24/Rpl6/Rsl24d1/Mrpl20/Rpl3/Rpl11/Rpf2/Rpl10/Rpl10l/Rpl12/Rplp0/Bop1/Nop2/Mdn1/Rpl38/Wdr18/Rrs1/Rpl5/Mrto4	20
GO:0051168	GO:0051168	nuclear export	37/1619	137/23239	4.31121e-13	7.29888e-11	6.10679e-11	Ncbp1/Ran/Abce1/Rps15/Xpo1/Pa2g4/Tpr/Rangap1/Cpsf6/Xpot/Rpsa/Chchd4/Poldip3/Pkd1/Lsg1/Bag3/Gsk3b/Nmd3/Rrs1/Eif6/Ltv1/Setd2/Zfp593/Iws1/Ppm1a/Phax/Cse1l/Nxf1/Ddx39b/Eif5a/Khdrbs1/Thoc3/Nol6/Ptpn11/Xpo6/Fyttd1/Sdad1	37
GO:0015931	GO:0015931	nucleobase-containing compound transport	43/1619	180/23239	5.71331e-13	9.36061e-11	7.83179e-11	Tomm20/Ncbp1/Ran/Abce1/Rps15/Xpo1/Ranbp2/Pa2g4/Slc25a36/Tpr/Ahctf1/Cpsf6/Srsf1/Xpot/Rpsa/Gja1/Poldip3/Igf2bp1/Srsf7/Fmr1/Senp2/Nmd3/Rrs1/Eif6/Ltv1/Alyref/Snupn/Setd2/Zfp593/Iws1/Phax/Nxf1/Qk/Seh1l/Ddx39b/Eif5a/Khdrbs1/Casc3/Thoc3/Nol6/Fyttd1/Sdad1/Hnrnpa1	43
GO:0006405	GO:0006405	RNA export from nucleus	27/1619	78/23239	9.69963e-13	1.53951e-10	1.28807e-10	Ncbp1/Ran/Abce1/Rps15/Xpo1/Pa2g4/Tpr/Cpsf6/Xpot/Rpsa/Poldip3/Nmd3/Rrs1/Eif6/Ltv1/Setd2/Zfp593/Iws1/Phax/Nxf1/Ddx39b/Eif5a/Khdrbs1/Thoc3/Nol6/Fyttd1/Sdad1	27
GO:0034249	GO:0034249	negative regulation of cellular amide metabolic process	38/1619	150/23239	1.82648e-12	2.81112e-10	2.35199e-10	Ctsa/Syncrip/Rps3/Shmt1/Otud6b/Ago2/Tpr/Larp1/Cnot1/Ormdl3/Eif4g1/Eif4e/Igf2bp1/Eif4a3/Fmr1/Ythdf2/Eif4ebp1/Zfp36l2/Ddx3x/Cnot8/Caprin1/Eif6/Rpl13a/Eif4e2/Hnrnpd/Enc1/Hnrnpr/Paip2/Pum1/Eif2s1/Qk/Pus7/Sesn2/Rack1/Rock1/Fxr2/Srp9/Cnot10	38
GO:0045727	GO:0045727	positive regulation of translation	32/1619	111/23239	2.3748e-12	3.52315e-10	2.94773e-10	Rps3a1/Rps9/Larp4/Eif3c/Trub2/Otud6b/Eif4g2/Rpl26/Serp1/Ythdf1/Trmt10c/Abcf1/Cdk4/Poldip3/C1qbp/Pink1/Eif4a3/Fmr1/Ythdf2/Usp16/Ddx3x/Eif6/Piwil2/Rpl5/Hnrnpd/Ddx39b/Eif5a/Khdrbs1/Larp4b/Impact/Fxr2/Rps27l	32
GO:1903311	GO:1903311	regulation of mRNA metabolic process	50/1619	241/23239	2.42784e-12	3.52315e-10	2.94773e-10	Sltm/Syncrip/Ncbp1/Pabpc1/Srsf6/Ago2/Cdk9/Hnrnpm/Larp1/Tra2a/Rbm5/Cnot1/Cpsf6/Srsf1/Hnrnpa0/Rbm8a/Tra2b/C1qbp/Igf2bp1/Ybx1/Srsf7/Eif4a3/Fmr1/Tbrg4/Zc3hav1/Ccnt1/Srsf2/Ythdf2/Nelfe/Papola/Srsf9/Zfp36l2/Rbmxl1/Cnot8/Rbm42/Apex1/Rbm19/Iws1/Hnrnpd/Hnrnpr/Pum1/Pabpc4/Qk/Nudt21/Khdrbs1/Cdc73/Celf1/Fxr2/Rbm10/Rnf20	50
GO:0017148	GO:0017148	negative regulation of translation	35/1619	133/23239	4.17309e-12	5.88754e-10	4.92596e-10	Syncrip/Rps3/Shmt1/Otud6b/Ago2/Tpr/Larp1/Cnot1/Eif4g1/Eif4e/Igf2bp1/Eif4a3/Fmr1/Ythdf2/Eif4ebp1/Zfp36l2/Ddx3x/Cnot8/Caprin1/Eif6/Rpl13a/Eif4e2/Hnrnpd/Enc1/Hnrnpr/Paip2/Pum1/Eif2s1/Qk/Pus7/Sesn2/Rack1/Fxr2/Srp9/Cnot10	35
GO:0006281	GO:0006281	DNA repair	73/1619	442/23239	4.33502e-12	5.95069e-10	4.9788e-10	Yy1/Rps3/Tigar/Chek2/Jmy/Ruvbl1/Cdc14b/Cdk9/Gtf2h5/Trip13/Rfwd3/Rad21/Ubr5/Fancm/Mad2l2/Vcp/Fbxo6/Chchd4/Usp1/Bach1/Hmgb1/Polq/Parp2/Suv39h1/Rpa2/Ube2v1/Dclre1b/Cdk2/Setx/Prmt6/Mcrs1/Ube2v2/Psmd14/Sirt1/Rad51ap1/Ube2b/Actr5/Tdp2/Wrap53/Exd2/Gtf2h1/Parp1/Topbp1/Brca2/Tex15/Apex1/Cdkn2d/Parg/Cdc45/Setd2/Ercc6/Polr2i/Ercc2/Ung/Faap24/Dtl/Ino80c/Eme1/Terf2ip/Ppp4c/Trim28/Nabp1/Rad17/Mms22l/Pds5a/Rbbp…	73
GO:0000375	GO:0000375	RNA splicing, via transesterification reactions	50/1619	246/23239	5.41979e-12	6.88178e-10	5.75782e-10	Snrpc/Ncbp1/Srsf6/Snrpd2/Sf3b6/Hnrnpm/Strap/Tra2a/Rbm5/Gpkow/Srsf1/Snrpb/Ppil1/Rbm8a/Bud31/Tra2b/Gemin2/Setx/C1qbp/Ddx20/Srsf7/Lsm8/Eif4a3/Fmr1/Aar2/Luc7l/Srsf2/Clns1a/Sf3b5/Srsf9/Rbmxl1/Ddx41/Rnpc3/Lsm2/Snrpa/Rbm42/Tfip11/Rbm19/Cwc22/Luc7l2/Dhx8/Ddx39b/Khdrbs1/Prpf40a/Dhx40/U2af1/Celf1/Pqbp1/Rbm10/Hnrnpa1	50
GO:0000377	GO:0000377	RNA splicing, via transesterification reactions with bulged adenosine as nucleophile	50/1619	246/23239	5.41979e-12	6.88178e-10	5.75782e-10	Snrpc/Ncbp1/Srsf6/Snrpd2/Sf3b6/Hnrnpm/Strap/Tra2a/Rbm5/Gpkow/Srsf1/Snrpb/Ppil1/Rbm8a/Bud31/Tra2b/Gemin2/Setx/C1qbp/Ddx20/Srsf7/Lsm8/Eif4a3/Fmr1/Aar2/Luc7l/Srsf2/Clns1a/Sf3b5/Srsf9/Rbmxl1/Ddx41/Rnpc3/Lsm2/Snrpa/Rbm42/Tfip11/Rbm19/Cwc22/Luc7l2/Dhx8/Ddx39b/Khdrbs1/Prpf40a/Dhx40/U2af1/Celf1/Pqbp1/Rbm10/Hnrnpa1	50
GO:0000398	GO:0000398	mRNA splicing, via spliceosome	50/1619	246/23239	5.41979e-12	6.88178e-10	5.75782e-10	Snrpc/Ncbp1/Srsf6/Snrpd2/Sf3b6/Hnrnpm/Strap/Tra2a/Rbm5/Gpkow/Srsf1/Snrpb/Ppil1/Rbm8a/Bud31/Tra2b/Gemin2/Setx/C1qbp/Ddx20/Srsf7/Lsm8/Eif4a3/Fmr1/Aar2/Luc7l/Srsf2/Clns1a/Sf3b5/Srsf9/Rbmxl1/Ddx41/Rnpc3/Lsm2/Snrpa/Rbm42/Tfip11/Rbm19/Cwc22/Luc7l2/Dhx8/Ddx39b/Khdrbs1/Prpf40a/Dhx40/U2af1/Celf1/Pqbp1/Rbm10/Hnrnpa1	50
GO:0051052	GO:0051052	regulation of DNA metabolic process	71/1619	428/23239	6.91085e-12	8.56103e-10	7.1628e-10	Rbbp6/Rps3/Tigar/Rlf/Chek2/Smg5/Gnl3/Cdk9/Prkcd/Ccna2/Prkcq/Stag2/Ubr5/Mad2l2/Apaf1/Tcp1/Usp1/Hmgb1/Polq/Cct4/Suv39h1/Rpa2/Gja1/Cdk2/Gnl3l/Wdr18/Tfrc/Naf1/Mcrs1/Cdk1/Ube2v2/Ttf1/Sirt1/Hmbox1/Rad51ap1/Ube2b/Mapkapk5/Wrap53/Nmnat1/Senp2/Gsk3b/Hras/Parp1/Nek2/Tipin/Brca2/Tex15/Tnks2/Parg/Setd2/Cct3/Hnrnpd/Ercc2/Ung/Wapl/Cdan1/Ddx39b/Mgea5/Usp37/Terf2ip/Ppp4c/Gtpbp4/Cct7/Trim28/Rad17/Pds5a/Ercc3/Zmps…	71
GO:0017038	GO:0017038	protein import	47/1619	225/23239	8.53557e-12	1.03219e-09	8.63611e-10	Tomm20/Tomm22/Kpna1/Pttg1ip/Ran/Ipo5/Prkcd/Ranbp2/Timm22/Tpr/Hnrnpm/Timm17a/Prkcq/Tomm40/Timm17b/Ubr5/Vhl/Kpna4/Ipo7/Chchd4/Tnpo3/Heatr3/Cdk1/Ei24/Ipo11/Sirt1/Mapk14/Bag3/Ipo4/Timm23/Zpr1/Dnajc15/Snupn/Akap1/Tomm7/Timm13/Pex16/Timm50/Kpna2/Cse1l/Kpnb1/Pex3/Hspa4/Mbtps1/Trim28/Timm10/Pkig	47
GO:0006611	GO:0006611	protein export from nucleus	33/1619	123/23239	9.58869e-12	1.13258e-09	9.47602e-10	Ncbp1/Ran/Abce1/Rps15/Xpo1/Pa2g4/Tpr/Rangap1/Xpot/Rpsa/Chchd4/Poldip3/Pkd1/Bag3/Gsk3b/Nmd3/Rrs1/Eif6/Ltv1/Setd2/Zfp593/Iws1/Ppm1a/Cse1l/Nxf1/Ddx39b/Eif5a/Thoc3/Nol6/Ptpn11/Xpo6/Fyttd1/Sdad1	33
GO:0009161	GO:0009161	ribonucleoside monophosphate metabolic process	51/1619	258/23239	9.93781e-12	1.14714e-09	9.59783e-10	Dhtkd1/Impdh2/Tigar/Clpx/Nudt4/Impdh1/Atp5j/Prps1/Hprt/Aprt/Atp5f1/Atp5g1/Adsl/Paics/Cox7c/Rhoa/Ola1/Bend3/Uck2/Vcp/Gart/Atp5c1/Umps/Uqcrfs1/Uqcrc1/Pink1/Mtch2/Uqcc3/Cdk1/Atp5o/Tefm/Pgam1/Ndufaf1/Ppat/Nmnat1/Cox6a1/Ndufs8/Eif6/Dnajc15/Ndufa7/Parp1/Parg/Uqcrq/Cycs/Atp5g3/Ndufb9/Cox4i1/Slc25a25/Bid/Ndufb6/Pmpcb	51
GO:0071426	GO:0071426	ribonucleoprotein complex export from nucleus	24/1619	68/23239	1.09421e-11	1.23499e-09	1.03329e-09	Ncbp1/Ran/Abce1/Rps15/Xpo1/Pa2g4/Tpr/Xpot/Rpsa/Poldip3/Nmd3/Rrs1/Eif6/Ltv1/Setd2/Zfp593/Iws1/Nxf1/Ddx39b/Eif5a/Thoc3/Nol6/Fyttd1/Sdad1	24
GO:0009123	GO:0009123	nucleoside monophosphate metabolic process	52/1619	269/23239	1.50517e-11	1.6619e-09	1.39047e-09	Dhtkd1/Impdh2/Shmt1/Tigar/Clpx/Nudt4/Impdh1/Atp5j/Prps1/Hprt/Aprt/Atp5f1/Atp5g1/Adsl/Paics/Cox7c/Rhoa/Ola1/Bend3/Uck2/Vcp/Gart/Atp5c1/Umps/Uqcrfs1/Uqcrc1/Pink1/Mtch2/Uqcc3/Cdk1/Atp5o/Tefm/Pgam1/Ndufaf1/Ppat/Nmnat1/Cox6a1/Ndufs8/Eif6/Dnajc15/Ndufa7/Parp1/Parg/Uqcrq/Cycs/Atp5g3/Ndufb9/Cox4i1/Slc25a25/Bid/Ndufb6/Pmpcb	52
GO:0071166	GO:0071166	ribonucleoprotein complex localization	24/1619	69/23239	1.56754e-11	1.69394e-09	1.41728e-09	Ncbp1/Ran/Abce1/Rps15/Xpo1/Pa2g4/Tpr/Xpot/Rpsa/Poldip3/Nmd3/Rrs1/Eif6/Ltv1/Setd2/Zfp593/Iws1/Nxf1/Ddx39b/Eif5a/Thoc3/Nol6/Fyttd1/Sdad1	24
GO:0010498	GO:0010498	proteasomal protein catabolic process	71/1619	436/23239	1.67437e-11	1.7717e-09	1.48233e-09	Rnf7/Gid4/Arih2/Gabarapl2/Dnajb9/Psmb5/Bag5/Cul3/Fbxo45/Ppp2cb/Gpx1/Ubxn1/Rpl11/Psmd7/Vhl/Rnf216/Rmnd5b/Nub1/Vcp/Skp2/Fbxo6/Gm10696/Sumo2/Trim25/Ubxn8/Hspbp1/Wac/Trib3/Sumo1/Ube2c/Fmr1/Ube2v2/Psma6/Pkd1/Psmd14/Ubxn2a/Sirt1/Ube2b/Psma3/Psmb4/Ube2j2/Wwtr1/Psmb1/Psmb7/Araf/Gm9125/Smad7/Gsk3b/Psmd8/Smarcc1/Tmem129/Rnf19b/Ubr3/Znrf1/Fbxo22/Hspa5/Enc1/Rnf4/Cdc20/Atxn3/Csnk1d/Rack1/Fbxo31/Tlk2/Ltn1/Rmnd…	71
GO:0043161	GO:0043161	proteasome-mediated ubiquitin-dependent protein catabolic process	64/1619	374/23239	1.92934e-11	1.99982e-09	1.6732e-09	Rnf7/Gid4/Arih2/Dnajb9/Psmb5/Bag5/Cul3/Fbxo45/Ppp2cb/Ubxn1/Rpl11/Psmd7/Rnf216/Rmnd5b/Nub1/Vcp/Skp2/Fbxo6/Gm10696/Sumo2/Trim25/Ubxn8/Hspbp1/Wac/Trib3/Sumo1/Ube2c/Ube2v2/Psma6/Psmd14/Ubxn2a/Sirt1/Ube2b/Psma3/Psmb4/Ube2j2/Wwtr1/Psmb1/Psmb7/Araf/Gm9125/Smad7/Gsk3b/Psmd8/Smarcc1/Tmem129/Rnf19b/Ubr3/Znrf1/Fbxo22/Hspa5/Rnf4/Cdc20/Atxn3/Csnk1d/Rack1/Fbxo31/Tlk2/Ltn1/Rmnd5a/Axin1/Fbxw11/Zfand2a/Siah1a	64
GO:0016236	GO:0016236	macroautophagy	41/1619	188/23239	4.3857e-11	4.455e-09	3.72739e-09	Map1lc3b/Tigar/Ulk1/Lamp2/Gabarapl2/Bnip3/Wipi2/Atg3/Larp1/Map3k7/Vcp/Vmp1/Map1lc3a/Phf23/Tmem41b/Wdr45/Wdr45b/Pink1/Wac/Pafah1b2/Bnip3l/Ei24/Ubxn2a/Sirt1/Ikbkg/Pip4k2c/Usp36/Rab1a/Atg9a/Rb1cc1/Fez1/Sesn1/Emc6/Tomm7/Hdac6/Gabarap/Sesn2/Atg16l1/Mtmr3/Vps16/Atg13	41
GO:0033044	GO:0033044	regulation of chromosome organization	60/1619	346/23239	4.71285e-11	4.68074e-09	3.91626e-09	Akap8/Noc2l/Smg5/Mad2l1bp/Gnl3/Cul3/Cdk9/Trip13/Tpr/Prkcq/Rad21/Ubr5/Kdm3a/Dync1li1/Tcp1/Cct4/Dppa2/Suv39h1/Atad2/Kdm5a/Prmt6/Gnl3l/Pink1/Kdm4c/Naf1/Mcrs1/L3mbtl2/Fmr1/Kat2b/Sirt1/Hmbox1/Ube2b/Mapkapk5/Mthfr/Piwil2/Parp1/Nek2/Bcor/Tnks2/Ctcf/Cep192/Cdc45/Iws1/Cct3/Hnrnpd/Hira/Rnf4/Wapl/Zfp335/Mtf2/Asxl2/Terf2ip/Kat2a/Cct7/Trim28/Tlk2/Zmpste24/Atad2b/Anapc15/Rnf20	60
GO:0090501	GO:0090501	RNA phosphodiester bond hydrolysis	22/1619	61/23239	4.82429e-11	4.68074e-09	3.91626e-09	Nhp2/Rps21/Ncbp1/Nol9/Ago2/Utp23/Cpsf6/Nob1/Rpsa/Znrd1/Bop1/Cstf2t/Dis3l/Fcf1/Rcl1/Rrs1/Polr2i/Nudt21/Rrp36/Abt1/Cpsf4/Lactb2	22
GO:0034250	GO:0034250	positive regulation of cellular amide metabolic process	33/1619	130/23239	4.88441e-11	4.68074e-09	3.91626e-09	Rps3a1/Rps9/Larp4/Eif3c/Trub2/Otud6b/Eif4g2/Prkcd/Rpl26/Serp1/Ythdf1/Trmt10c/Abcf1/Cdk4/Poldip3/C1qbp/Pink1/Eif4a3/Fmr1/Ythdf2/Usp16/Ddx3x/Eif6/Piwil2/Rpl5/Hnrnpd/Ddx39b/Eif5a/Khdrbs1/Larp4b/Impact/Fxr2/Rps27l	33
GO:0071428	GO:0071428	rRNA-containing ribonucleoprotein complex export from nucleus	12/1619	17/23239	5.60007e-11	5.26717e-09	4.40691e-09	Ran/Abce1/Rps15/Xpo1/Pa2g4/Rpsa/Nmd3/Rrs1/Eif6/Ltv1/Zfp593/Sdad1	12
GO:0009167	GO:0009167	purine ribonucleoside monophosphate metabolic process	49/1619	254/23239	6.24393e-11	5.76598e-09	4.82426e-09	Dhtkd1/Impdh2/Tigar/Clpx/Nudt4/Impdh1/Atp5j/Prps1/Hprt/Aprt/Atp5f1/Atp5g1/Adsl/Paics/Cox7c/Rhoa/Ola1/Bend3/Vcp/Gart/Atp5c1/Uqcrfs1/Uqcrc1/Pink1/Mtch2/Uqcc3/Cdk1/Atp5o/Tefm/Pgam1/Ndufaf1/Ppat/Nmnat1/Cox6a1/Ndufs8/Eif6/Dnajc15/Ndufa7/Parp1/Parg/Uqcrq/Cycs/Atp5g3/Ndufb9/Cox4i1/Slc25a25/Bid/Ndufb6/Pmpcb	49
GO:0009126	GO:0009126	purine nucleoside monophosphate metabolic process	49/1619	255/23239	7.21606e-11	6.54471e-09	5.47579e-09	Dhtkd1/Impdh2/Tigar/Clpx/Nudt4/Impdh1/Atp5j/Prps1/Hprt/Aprt/Atp5f1/Atp5g1/Adsl/Paics/Cox7c/Rhoa/Ola1/Bend3/Vcp/Gart/Atp5c1/Uqcrfs1/Uqcrc1/Pink1/Mtch2/Uqcc3/Cdk1/Atp5o/Tefm/Pgam1/Ndufaf1/Ppat/Nmnat1/Cox6a1/Ndufs8/Eif6/Dnajc15/Ndufa7/Parp1/Parg/Uqcrq/Cycs/Atp5g3/Ndufb9/Cox4i1/Slc25a25/Bid/Ndufb6/Pmpcb	49
GO:0016569	GO:0016569	covalent chromatin modification	69/1619	433/23239	8.70805e-11	7.75933e-09	6.49204e-09	Fbl/Rlf/Akap8/Noc2l/Dr1/Ruvbl1/Gm10093/Cdk9/Prkcd/Ccna2/Brpf1/Taf5l/Ubr5/Kdm3a/Mta2/Ntmt1/Bend3/Dppa2/Suv39h1/Cdk2/Kdm5a/Prmt6/Kansl2/Pink1/Wac/Hdac1/Kdm4c/Kansl1/Mcrs1/Kansl3/L3mbtl2/Atxn7l3/Pim3/Fmr1/Kat2b/Sirt1/Ube2b/Chd1/Pcgf5/Usp22/Yeats2/Mthfr/Usp16/Usp36/Piwil2/Arid4b/Brca2/Bcor/Ctcf/Rcor1/Setd2/Hdac6/Pwp1/Iws1/Mysm1/Zfp335/Kdm5b/Setdb2/Hcfc1/Smarca4/Mtf2/Asxl2/Cdc73/Kat2a/Trim28/Mbd3/Zmps…	69
GO:0034504	GO:0034504	protein localization to nucleus	52/1619	282/23239	9.30078e-11	8.1446e-09	6.81439e-09	Kpna1/Pttg1ip/Ran/Xpo1/Ipo5/Prkcd/Ranbp2/Hdgf/Tpr/Hnrnpm/Prkcq/Rpl11/Rangap1/Rpf2/Ubr5/Vhl/Tor1aip1/Pin1/Nf2/Kpna4/Ipo7/Tnpo3/Mcrs1/Heatr3/Cdk1/Ei24/Ipo11/Sumo1/Tor1aip2/Sirt1/Mapk14/Bag3/Wrap53/Ipo4/Sun1/Glis2/Gsk3b/Nmd3/Zpr1/Rrs1/Snupn/Parp1/Akap1/Kpna2/Cse1l/Kpnb1/Sesn2/Mbtps1/Dnajb6/Trim28/Tbrg1/Pkig	52
GO:0097193	GO:0097193	intrinsic apoptotic signaling pathway	53/1619	291/23239	9.9025e-11	8.52454e-09	7.13227e-09	Rnf7/Pttg1ip/Rps3/Noc2l/Bnip3/Chek2/Jmy/Bag5/Hipk1/Gpx1/Rpl26/Rpl11/Sgpp1/Rps7/Zfp622/Mybbp1a/Ddias/Tpt1/P4hb/Apaf1/Sod2/Serinc3/Ivns1abp/Casp3/Pink1/Bclaf1/Hdac1/Mcl1/Mtch2/Trib3/Aen/Ei24/Sirt1/Ikbkg/Rrn3/Nacc2/Gsk3b/Ddx3x/Hras/Parp1/G2e3/Brca2/Cdkn2d/Ptpn2/Ercc6/Ptpn1/Rack1/Gskip/Hint1/Rps27l/Pdcd10/Bid/Siah1a	53
GO:0007005	GO:0007005	mitochondrion organization	70/1619	445/23239	1.1491e-10	9.72712e-09	8.13844e-09	Tomm20/Map1lc3b/Rnf7/Tomm5/Tomm22/Tigar/Ulk1/Gabarapl2/Bnip3/Wipi2/Atg3/Ppp2cb/Gpx1/Timm22/Slc25a36/Chchd2/Timm17a/Tomm40/Timm17b/Map1lc3a/Timm8a1/Sod2/Chchd4/Wdr45/Them4/Eif4g1/Wdr45b/Pink1/Mcl1/Mtch2/Bnip3l/Uqcc3/Cd24a/Bag3/Ndufaf1/Timm23/Gsk3b/Ndufs8/Atg9a/Dnajc15/Mpv17/Parp1/Rb1cc1/Fez1/Nrf1/Stat2/Ndufaf7/Tomm7/Ssbp1/Hdac6/Timm13/Cttn/Timm50/Ndufa2/Ddhd2/Cox14/Prelid1/Gabarap/Hspa4/Sesn2/Cxad…	70
GO:0001701	GO:0001701	in utero embryonic development	75/1619	494/23239	1.36269e-10	1.13461e-08	9.49301e-09	Rtn4/Crxos/Spic/Rbbp6/Pitpnb/Gabpa/Cited1/Socs3/Cdk2ap1/Pemt/Slc34a2/Cul3/Sf3b6/Uspl1/Cnot1/Srsf1/Gata1/Tead4/Emg1/Stmn3/Suv39h1/Bysl/Gja1/Nop2/Ovol2/Ubtfl1/Slc35e2/Kdm4c/Klf2/Ybx1/Amd1/Zfp42/Hectd1/Pkd1/Bmpr1a/Wdr74/Ube2b/Hand1/Mib1/Senp2/Rrn3/Plcd3/Zmiz1/Zpr1/Ubr3/Nek2/G2e3/Tbx3/Brca2/Ccm2/Ints1/Bcor/Itgav/Setd2/Eif4e2/Ndufa2/Ercc2/Slc39a1/Zfand5/Ggnbp2/Zfp335/Hcfc1/Dnajb6/Rrp7a/Llgl2/Smarca4/S…	75
GO:0000054	GO:0000054	ribosomal subunit export from nucleus	11/1619	15/23239	1.90935e-10	1.52391e-08	1.27502e-08	Ran/Abce1/Rps15/Xpo1/Pa2g4/Nmd3/Rrs1/Eif6/Ltv1/Zfp593/Sdad1	11
GO:0033750	GO:0033750	ribosome localization	11/1619	15/23239	1.90935e-10	1.52391e-08	1.27502e-08	Ran/Abce1/Rps15/Xpo1/Pa2g4/Nmd3/Rrs1/Eif6/Ltv1/Zfp593/Sdad1	11
GO:0016570	GO:0016570	histone modification	67/1619	422/23239	1.92027e-10	1.52391e-08	1.27502e-08	Fbl/Rlf/Akap8/Noc2l/Dr1/Ruvbl1/Gm10093/Cdk9/Prkcd/Ccna2/Brpf1/Taf5l/Ubr5/Kdm3a/Mta2/Ntmt1/Bend3/Dppa2/Suv39h1/Cdk2/Kdm5a/Prmt6/Kansl2/Pink1/Wac/Hdac1/Kdm4c/Kansl1/Mcrs1/Kansl3/L3mbtl2/Atxn7l3/Pim3/Fmr1/Kat2b/Sirt1/Ube2b/Pcgf5/Usp22/Yeats2/Mthfr/Usp16/Usp36/Piwil2/Arid4b/Brca2/Bcor/Ctcf/Rcor1/Setd2/Hdac6/Pwp1/Iws1/Mysm1/Zfp335/Kdm5b/Setdb2/Hcfc1/Smarca4/Mtf2/Asxl2/Cdc73/Kat2a/Mbd3/Zmpste24/Smarcad…	67
GO:0043414	GO:0043414	macromolecule methylation	51/1619	282/23239	2.88772e-10	2.25642e-08	1.88789e-08	Etf1/Fbl/Rlf/Mettl2/Btg1/Nsun2/Kdm3a/Mta2/Ntmt1/Snrpb/Emg1/Bend3/Wdr4/Trmt6/Trmt10c/Bhmt/Eef1akmt1/Dppa2/Suv39h1/Gtpbp3/Nop2/Prmt6/Kdm4c/Trmt61a/L3mbtl2/Tfb2m/Sirt1/Mthfr/Gsk3b/Piwil2/Arid4b/Parp1/Bcor/Ctcf/Mtrr/Ndufaf7/Setd2/Pwp1/Iws1/Zfp335/Setdb2/Dimt1/Smarca4/Mtf2/Asxl2/Trmt10a/Trim28/Gspt1/Zmpste24/Nsun5/Rnf20	51
GO:0006914	GO:0006914	autophagy	60/1619	367/23239	5.31082e-10	4.02592e-08	3.36838e-08	Map1lc3b/Calcoco2/Ctsa/Tigar/Ulk1/Lamp2/Gabarapl2/Bnip3/Eif4g2/Wipi2/Atg3/Larp1/Usp33/Map3k7/Vcp/Vmp1/Map1lc3a/Phf23/Tmem41b/Wdr45/Hmgb1/Eif4g1/Wdr45b/Rab39/Pink1/Wac/Mcl1/Pafah1b2/Bnip3l/Ei24/Ubxn2a/Sirt1/Plekhm1/Tmem208/Nampt/Ikbkg/Pip4k2c/Gsk3b/Usp36/Rab1a/Tmem150c/Atg9a/Rb1cc1/Fez1/Sesn1/Emc6/Tomm7/Hdac6/Cttn/Gabarap/Sesn2/Atg16l1/Rock1/Mtmr3/Vps16/Zmpste24/Atg13/Bid/Tmem59/Rab24	60
GO:0061919	GO:0061919	process utilizing autophagic mechanism	60/1619	367/23239	5.31082e-10	4.02592e-08	3.36838e-08	Map1lc3b/Calcoco2/Ctsa/Tigar/Ulk1/Lamp2/Gabarapl2/Bnip3/Eif4g2/Wipi2/Atg3/Larp1/Usp33/Map3k7/Vcp/Vmp1/Map1lc3a/Phf23/Tmem41b/Wdr45/Hmgb1/Eif4g1/Wdr45b/Rab39/Pink1/Wac/Mcl1/Pafah1b2/Bnip3l/Ei24/Ubxn2a/Sirt1/Plekhm1/Tmem208/Nampt/Ikbkg/Pip4k2c/Gsk3b/Usp36/Rab1a/Tmem150c/Atg9a/Rb1cc1/Fez1/Sesn1/Emc6/Tomm7/Hdac6/Cttn/Gabarap/Sesn2/Atg16l1/Rock1/Mtmr3/Vps16/Zmpste24/Atg13/Bid/Tmem59/Rab24	60
GO:0044772	GO:0044772	mitotic cell cycle phase transition	57/1619	344/23239	8.54982e-10	6.38596e-08	5.34297e-08	Rps6/Rpl24/Ccne1/Chek2/Cdc25c/Mad2l1bp/Cul3/Cdc14b/Ccna2/Trip13/Tpr/Rfwd3/Rpl26/Prkcq/Rad21/Dync1li1/Skp2/Pten/Bach1/Cdk4/Eif4g1/Rpa2/Eif4e/Cdk2/Cdk1/Ube2c/Chmp2a/Eif4ebp1/Senp2/Zfp36l2/Rpl17/Nacc2/Zpr1/Ddx3x/Npat/Topbp1/Taf2/Apex1/Cdkn2d/Cep192/Cdc45/Ercc2/Pidd1/Dtl/Usp37/Fbxo31/Crlf3/Cdc73/Cks2/Rad17/Rbbp8/Ercc3/Rps27l/Bid/Ino80/Anapc15/Calm2	57
GO:0019693	GO:0019693	ribose phosphate metabolic process	66/1619	430/23239	1.10806e-09	8.15628e-08	6.82415e-08	Dhtkd1/Impdh2/Pank3/Tigar/Clpx/Nudt4/Ran/Nme1/Impdh1/Atp5j/Prps1/Hprt/Rpia/Aprt/Atp5f1/Atp5g1/Adsl/Mpc1/Paics/Cox7c/Rhoa/Ola1/Bend3/Uck2/Vcp/Gart/Mpc2/Atp5c1/Umps/Uqcrfs1/Pgd/Uqcrc1/Prps1l3/Pink1/Mtch2/Uqcc3/Cdk1/Atp5o/Tefm/Crot/Sult2b1/Pgam1/Nme2/Ndufaf1/Ppat/Nmnat1/Cox6a1/Ndufs8/Taldo1/Eif6/Acsl4/Dnajc15/Ndufa7/Parp1/Parg/Uqcrq/Ppcs/Cycs/Atp5g3/Hint1/Ndufb9/Cox4i1/Slc25a25/Bid/Ndufb6/Pmpcb	66
GO:0006626	GO:0006626	protein targeting to mitochondrion	22/1619	71/23239	1.37707e-09	9.99164e-08	8.35976e-08	Tomm20/Tomm5/Tomm22/Timm22/Timm17a/Tomm40/Timm17b/Timm8a1/Chchd4/Pink1/Bnip3l/Bag3/Timm23/Dnajc15/Tomm7/Timm13/Timm50/Hspa4/Pmpca/Timm10/Bid/Pmpcb	22
GO:0000478	GO:0000478	endonucleolytic cleavage involved in rRNA processing	9/1619	11/23239	1.83106e-09	1.29166e-07	1.0807e-07	Rps21/Nol9/Utp23/Rpsa/Bop1/Fcf1/Rcl1/Rrs1/Abt1	9
GO:0000479	GO:0000479	endonucleolytic cleavage of tricistronic rRNA transcript (SSU-rRNA, 5.8S rRNA, LSU-rRNA)	9/1619	11/23239	1.83106e-09	1.29166e-07	1.0807e-07	Rps21/Nol9/Utp23/Rpsa/Bop1/Fcf1/Rcl1/Rrs1/Abt1	9
GO:0006360	GO:0006360	transcription by RNA polymerase I	18/1619	49/23239	1.95828e-09	1.36248e-07	1.13995e-07	Dhx33/Ubtf/Nol11/Gtf2h5/Znrd1/Taf1c/Polr1e/Wdr43/Ttf1/Rrn3/Gtf2h1/Pwp1/Utp15/Ercc6/Smarca4/Heatr1/Cd3eap/Zmpste24	18
GO:0000469	GO:0000469	cleavage involved in rRNA processing	12/1619	21/23239	2.04424e-09	1.40306e-07	1.17391e-07	Nhp2/Rps21/Nol9/Utp23/Nob1/Rpsa/Bop1/Fcf1/Rcl1/Rrs1/Rrp36/Abt1	12
GO:0044770	GO:0044770	cell cycle phase transition	60/1619	381/23239	2.33915e-09	1.58407e-07	1.32536e-07	Rps6/Rpl24/Ccne1/Akap8/Chek2/Cdc25c/Mad2l1bp/Cul3/Cdc14b/Ccna2/Trip13/Tpr/Rfwd3/Rpl26/Prkcq/Ube2l3/Rad21/Dync1li1/Skp2/Pten/Bach1/Cdk4/Eif4g1/Rpa2/Eif4e/Cdk2/Cdk1/Ube2c/Chmp2a/Eif4ebp1/Senp2/Zfp36l2/Rpl17/Nacc2/Zpr1/Ddx3x/Npat/Tipin/Topbp1/Taf2/Apex1/Cdkn2d/Cep192/Cdc45/Ercc2/Pidd1/Dtl/Usp37/Fbxo31/Crlf3/Cdc73/Cks2/Rad17/Rbbp8/Ercc3/Rps27l/Bid/Ino80/Anapc15/Calm2	60
GO:2001020	GO:2001020	regulation of response to DNA damage stimulus	39/1619	200/23239	3.97671e-09	2.65759e-07	2.22354e-07	Pttg1ip/Rps3/Tigar/Chek2/Cdk9/Prkcd/Rfwd3/Rpl26/Ubr5/Ddias/Tpt1/Mad2l2/Usp1/Hmgb1/Polq/Suv39h1/Rpa2/Bclaf1/Mcl1/Mtch2/Fmr1/Ube2v2/Sirt1/Rad51ap1/Wrap53/Senp2/Nacc2/Parp1/Tex15/Cdkn2d/Parg/Setd2/Fem1b/Ddx39b/Terf2ip/Ppp4c/Trim28/Zmpste24/Bid	39
GO:0032259	GO:0032259	methylation	55/1619	340/23239	4.08767e-09	2.69627e-07	2.2559e-07	Etf1/Fbl/Rlf/Pemt/Mettl2/Btg1/Nsun2/Kdm3a/Mta2/Ntmt1/Snrpb/Emg1/Bend3/Wdr4/Trmt6/Trmt10c/Bhmt/Eef1akmt1/Dppa2/Suv39h1/Gtpbp3/Nop2/Prmt6/Kdm4c/Trmt61a/L3mbtl2/Tfb2m/Sirt1/Mthfr/Bhmt2/Gsk3b/Smyd5/Piwil2/Arid4b/Parp1/Bcor/Ctcf/Mtrr/Ndufaf7/Prdm4/Setd2/Pwp1/Iws1/Zfp335/Setdb2/Dimt1/Smarca4/Mtf2/Asxl2/Trmt10a/Trim28/Gspt1/Zmpste24/Nsun5/Rnf20	55
GO:0042775	GO:0042775	mitochondrial ATP synthesis coupled electron transport	19/1619	57/23239	4.62089e-09	3.00891e-07	2.51748e-07	Cox7c/Uqcrfs1/Uqcrc1/Pink1/Mtch2/Uqcc3/Cdk1/Ndufaf1/Cox6a1/Ndufs8/Dnajc15/Ndufa7/Uqcrq/Cycs/Ndufb9/Cox4i1/Bid/Ndufb6/Pmpcb	19
GO:0018205	GO:0018205	peptidyl-lysine modification	54/1619	337/23239	7.92599e-09	5.09571e-07	4.26345e-07	Gcsh/Rlf/Noc2l/Dr1/Ruvbl1/Gnl3/Uspl1/Brpf1/Taf5l/Kdm3a/Lias/Bend3/Eef1akmt1/Suv39h1/Sumo2/Prmt6/Gnl3l/Kansl2/Pias3/Hdac1/Kdm4c/Kansl1/Dohh/Mcrs1/Kansl3/L3mbtl2/Sumo1/Kat2b/Sirt1/Yeats2/Senp3/Senp2/Piwil2/Arid4b/Brca2/Bcor/Ctcf/Setd2/Hdac6/Pwp1/Iws1/Uba2/Zfp335/Setdb2/Hcfc1/Smarca4/Mtf2/Asxl2/Cth/Kat2a/Trim28/Mbd3/Zmpste24/Esco1	54
GO:0051099	GO:0051099	positive regulation of binding	39/1619	205/23239	8.20546e-09	5.20944e-07	4.35861e-07	Map1lc3b/Krit1/Syap1/Ncbp1/Eif3c/Edf1/Ran/Nme1/Hipk1/Cdk9/Ppp2cb/Mark3/Rpl11/Usp33/Sppl3/Pin1/Hipk3/Hmgb2/Traf2/Eif4g1/Gnl3l/Trib3/Fmr1/Pkd1/Kat2b/Hmbox1/Trim6/Gsk3b/Nmd3/Parp1/Rfng/Eif2b4/Ercc2/Eif2s1/Hspa4/Wapl/Smarca4/Stk4/Trim28	39
GO:2001233	GO:2001233	regulation of apoptotic signaling pathway	61/1619	404/23239	8.88079e-09	5.53565e-07	4.63154e-07	Ctsc/Tnfrsf22/Pttg1ip/Rps3/Zc3hc1/Noc2l/Bnip3/Tnfrsf12a/Bag5/Prkcd/Gpx1/Pak2/Rpl26/Rpl11/Gata1/Vhl/Rps7/Map3k7/Sgk3/Ddias/Tpt1/P4hb/Apaf1/Pten/Hmgb2/Sod2/Traf2/Serinc3/Ivns1abp/Bcl2l14/Pink1/Bclaf1/Hdac1/Mcl1/Mtch2/Ei24/Dedd2/Sirt1/Caap1/Ikbkg/Ppp1ca/Rrn3/Nacc2/Gsk3b/Ddx3x/Parp1/Rb1cc1/G2e3/Itgav/Cdkn2d/Ptpn2/Fem1b/Cttn/Pidd1/Prelid1/Ptpn1/Rack1/Cth/Stk4/Bid/Siah1a	61
GO:0045333	GO:0045333	cellular respiration	33/1619	157/23239	8.93725e-09	5.53565e-07	4.63154e-07	Dhtkd1/Bnip3/Mdh2/Nfatc3/Adsl/Cox7c/Mybbp1a/Vcp/Sod2/Chchd4/Uqcrfs1/Noa1/Uqcrc1/Pink1/Mtch2/Uqcc3/Cdk1/Tbrg4/Ndufaf1/Cox6a1/Ndufs8/Dnajc15/Ndufa7/Uqcrq/Prelid1/Idh3g/Cycs/Ndufb9/Cox4i1/Slc25a25/Bid/Ndufb6/Pmpcb	33
GO:0090305	GO:0090305	nucleic acid phosphodiester bond hydrolysis	27/1619	112/23239	9.19079e-09	5.6241e-07	4.70554e-07	Nhp2/Rps21/Ncbp1/Nol9/Ago2/Utp23/Cpsf6/Nob1/Rpsa/Apaf1/Znrd1/Bop1/Cstf2t/Dis3l/Exd2/Nmnat1/Fcf1/Rcl1/Rrs1/Polr2i/Ercc2/Nudt21/Rrp36/Abt1/Ercc3/Cpsf4/Lactb2	27
GO:0070585	GO:0070585	protein localization to mitochondrion	24/1619	92/23239	1.15358e-08	6.97506e-07	5.83586e-07	Tomm20/Tomm5/Tomm22/Timm22/Timm17a/Tomm40/Timm17b/Timm8a1/Chchd4/Pink1/Mtch2/Bnip3l/Bag3/Timm23/Dnajc15/Tomm7/Timm13/Timm50/Hspa4/Bag1/Pmpca/Timm10/Bid/Pmpcb	24
GO:0070646	GO:0070646	protein modification by small protein removal	30/1619	136/23239	1.30004e-08	7.76814e-07	6.49941e-07	Otud6b/Eif3f/Uspl1/Ubxn1/Usp33/Vcp/Usp1/Usp50/Cops6/Spata2/Cops7a/Atxn7l3/Psmd14/Usp12/Usp22/Senp3/Usp38/Usp16/Senp2/Usp36/Cops5/Otud3/Tnip1/Usp29/Mysm1/Atxn3/Usp37/Kat2a/Usp48/Usp42	30
GO:1903008	GO:1903008	organelle disassembly	23/1619	86/23239	1.38642e-08	8.18795e-07	6.85066e-07	Map1lc3b/Tigar/Ulk1/Gabarapl2/Bnip3/Wipi2/Atg3/Vcp/Map1lc3a/Wdr45/Wdr45b/Denr/Pink1/Bnip3l/Cdk1/Atg9a/Rb1cc1/Tomm7/Hdac6/Cttn/Gabarap/Kif5b/Atg13	23
GO:0042773	GO:0042773	ATP synthesis coupled electron transport	19/1619	61/23239	1.64619e-08	9.61033e-07	8.04072e-07	Cox7c/Uqcrfs1/Uqcrc1/Pink1/Mtch2/Uqcc3/Cdk1/Ndufaf1/Cox6a1/Ndufs8/Dnajc15/Ndufa7/Uqcrq/Cycs/Ndufb9/Cox4i1/Bid/Ndufb6/Pmpcb	19
GO:0072655	GO:0072655	establishment of protein localization to mitochondrion	23/1619	87/23239	1.76133e-08	1.01657e-06	8.50536e-07	Tomm20/Tomm5/Tomm22/Timm22/Timm17a/Tomm40/Timm17b/Timm8a1/Chchd4/Pink1/Mtch2/Bnip3l/Bag3/Timm23/Dnajc15/Tomm7/Timm13/Timm50/Hspa4/Pmpca/Timm10/Bid/Pmpcb	23
GO:0009205	GO:0009205	purine ribonucleoside triphosphate metabolic process	44/1619	254/23239	1.82268e-08	1.04016e-06	8.70274e-07	Dhtkd1/Impdh2/Tigar/Clpx/Ran/Nme1/Impdh1/Atp5j/Atp5f1/Atp5g1/Cox7c/Rhoa/Ola1/Bend3/Vcp/Atp5c1/Uqcrfs1/Uqcrc1/Pink1/Mtch2/Uqcc3/Cdk1/Atp5o/Tefm/Pgam1/Nme2/Ndufaf1/Nmnat1/Cox6a1/Ndufs8/Eif6/Dnajc15/Ndufa7/Parp1/Parg/Uqcrq/Cycs/Atp5g3/Ndufb9/Cox4i1/Slc25a25/Bid/Ndufb6/Pmpcb	44
GO:0009144	GO:0009144	purine nucleoside triphosphate metabolic process	45/1619	263/23239	1.85574e-08	1.04726e-06	8.76215e-07	Dhtkd1/Impdh2/Tigar/Clpx/Ran/Nme1/Impdh1/Atp5j/Atp5f1/Atp5g1/Cox7c/Rhoa/Ola1/Bend3/Vcp/Atp5c1/Uqcrfs1/Uqcrc1/Pink1/Mtch2/Uqcc3/Cdk1/Atp5o/Tefm/Pgam1/Nme2/Ndufaf1/Nmnat1/Cox6a1/Ndufs8/Eif6/Dnajc15/Ndufa7/Parp1/Parg/Uqcrq/Cycs/Mgea5/Atp5g3/Ndufb9/Cox4i1/Slc25a25/Bid/Ndufb6/Pmpcb	45
GO:0031331	GO:0031331	positive regulation of cellular catabolic process	53/1619	336/23239	1.87821e-08	1.04829e-06	8.77079e-07	Ctsc/Pttg1ip/Ulk1/Arih2/Pabpc1/Bnip3/Ago2/Prkcd/Larp1/Cnot1/Map3k7/Nub1/Vcp/Pten/Hmgb1/Sumo2/Pink1/Hspbp1/Wac/Pafah1b2/Trib3/Bnip3l/Sumo1/Fmr1/Ube2v2/Sirt1/Zc3hav1/Ikbkg/Pip4k2c/Ythdf2/Smad7/Zfp36l2/Gsk3b/Cnot8/Rnf19b/Fbxo22/Sesn1/Tomm7/Hdac6/Hnrnpd/Hnrnpr/Pum1/Qk/Ptpn1/Atxn3/Sesn2/Csnk1d/Rack1/Rock1/Axin1/Bid/Tmem59/Zfand2a	53
GO:0009259	GO:0009259	ribonucleotide metabolic process	61/1619	413/23239	2.04719e-08	1.13018e-06	9.45596e-07	Dhtkd1/Impdh2/Pank3/Tigar/Clpx/Nudt4/Ran/Nme1/Impdh1/Atp5j/Prps1/Hprt/Aprt/Atp5f1/Atp5g1/Adsl/Mpc1/Paics/Cox7c/Rhoa/Ola1/Bend3/Uck2/Vcp/Gart/Mpc2/Atp5c1/Umps/Uqcrfs1/Uqcrc1/Pink1/Mtch2/Uqcc3/Cdk1/Atp5o/Tefm/Crot/Sult2b1/Pgam1/Nme2/Ndufaf1/Nmnat1/Cox6a1/Ndufs8/Eif6/Acsl4/Dnajc15/Ndufa7/Parp1/Parg/Uqcrq/Ppcs/Cycs/Atp5g3/Hint1/Ndufb9/Cox4i1/Slc25a25/Bid/Ndufb6/Pmpcb	61
GO:0031647	GO:0031647	regulation of protein stability	44/1619	256/23239	2.31912e-08	1.26654e-06	1.05968e-06	Ctsa/Rtn4/Lamp2/Chek2/Bag5/Cul3/Rpl11/Usp33/Ubr5/Rps7/Pin1/Nf2/Pten/Tcp1/Cct4/Gnl3l/Pink1/Sumo1/Sirt1/Rpl23/Ube2b/Bag3/Senp2/Smad7/Sugt1/Usp36/Otud3/Mtrr/Tomm7/Rpl5/Hdac6/Rnf149/Cct3/Naa15/Hcfc1/Stk4/Cdc73/Kat2a/Gtpbp4/Cct7/Tbrg1/Pdcd10/Fbxw11/Siah1a	44
GO:0009199	GO:0009199	ribonucleoside triphosphate metabolic process	44/1619	258/23239	2.94129e-08	1.58923e-06	1.32967e-06	Dhtkd1/Impdh2/Tigar/Clpx/Ran/Nme1/Impdh1/Atp5j/Atp5f1/Atp5g1/Cox7c/Rhoa/Ola1/Bend3/Vcp/Atp5c1/Uqcrfs1/Uqcrc1/Pink1/Mtch2/Uqcc3/Cdk1/Atp5o/Tefm/Pgam1/Nme2/Ndufaf1/Nmnat1/Cox6a1/Ndufs8/Eif6/Dnajc15/Ndufa7/Parp1/Parg/Uqcrq/Cycs/Atp5g3/Ndufb9/Cox4i1/Slc25a25/Bid/Ndufb6/Pmpcb	44
GO:1903312	GO:1903312	negative regulation of mRNA metabolic process	21/1619	76/23239	3.13816e-08	1.67776e-06	1.40374e-06	Syncrip/Pabpc1/Srsf6/Cdk9/Larp1/Hnrnpa0/Tra2b/C1qbp/Igf2bp1/Ybx1/Srsf7/Fmr1/Ccnt1/Nelfe/Srsf9/Rbmxl1/Rbm42/Hnrnpd/Qk/Rbm10/Rnf20	21
GO:0008033	GO:0008033	tRNA processing	26/1619	111/23239	3.25074e-08	1.71282e-06	1.43307e-06	Grsf1/Trub2/Mettl2/Clp1/Rpp40/Nsun2/Wdr4/Trmt6/Trmt10c/Rpp14/Gtpbp3/Lage3/Trmt61a/Osgep/Elp6/Qtrt1/Aars/Tprkb/Tsen54/Pus7/Elp5/Tsen15/Trmt10a/1110008L16Rik/Rpp30/Pusl1	26
GO:0006163	GO:0006163	purine nucleotide metabolic process	62/1619	428/23239	3.27119e-08	1.71282e-06	1.43307e-06	Dhtkd1/Impdh2/Pank3/Tigar/Clpx/Nudt4/Ran/Guca1a/Nme1/Impdh1/Atp5j/Prps1/Hprt/Aprt/Atp5f1/Atp5g1/Adsl/Mpc1/Paics/Cox7c/Rhoa/Ola1/Bend3/Vcp/Gart/Mpc2/Atp5c1/Uqcrfs1/Uqcrc1/Prps1l3/Pink1/Mtch2/Uqcc3/Cdk1/Atp5o/Tefm/Crot/Sult2b1/Pgam1/Nme2/Ndufaf1/Nmnat1/Cox6a1/Ndufs8/Eif6/Acsl4/Dnajc15/Ndufa7/Parp1/Parg/Uqcrq/Ppcs/Cycs/Mgea5/Atp5g3/Hint1/Ndufb9/Cox4i1/Slc25a25/Bid/Ndufb6/Pmpcb	62
GO:0000045	GO:0000045	autophagosome assembly	23/1619	90/23239	3.52586e-08	1.80887e-06	1.51344e-06	Map1lc3b/Ulk1/Gabarapl2/Wipi2/Atg3/Vmp1/Map1lc3a/Phf23/Tmem41b/Wdr45/Wdr45b/Pink1/Ubxn2a/Pip4k2c/Rab1a/Atg9a/Rb1cc1/Fez1/Emc6/Gabarap/Atg16l1/Mtmr3/Atg13	23
GO:0006119	GO:0006119	oxidative phosphorylation	23/1619	90/23239	3.52586e-08	1.80887e-06	1.51344e-06	Cox7c/Rhoa/Vcp/Uqcrfs1/Uqcrc1/Pink1/Mtch2/Uqcc3/Cdk1/Atp5o/Tefm/Ndufaf1/Cox6a1/Ndufs8/Dnajc15/Ndufa7/Uqcrq/Cycs/Ndufb9/Cox4i1/Bid/Ndufb6/Pmpcb	23
GO:0007346	GO:0007346	regulation of mitotic cell cycle	69/1619	499/23239	3.68683e-08	1.87254e-06	1.56671e-06	Rps6/Rpl24/Ccne1/Chek2/Cdc25c/Mad2l1bp/Cul3/Cdc14b/Ccna2/Trip13/Tpr/Rfwd3/Rpl26/Btg1/Prkcq/Rad21/Stag2/Dync1li1/Ddias/Pten/Hmgb1/Cdk4/Eif4g1/Rpa2/Eif4e/Dclre1b/Cdk2/Cdk1/Pim3/Ube2c/Pkd1/Sirt1/Chmp2a/Foxa1/Usp22/Eif4ebp1/Senp2/Zfp36l2/Rpl17/Nacc2/Ddx3x/Prcc/Hras/Nek2/Tipin/Topbp1/Brca2/Ranbp1/Apex1/Cep192/Cdc45/Ercc2/Pidd1/Wee1/Dtl/Gadd45a/Eme1/Fbxo31/Cdc73/Cks2/Nabp1/Rad17/Ercc3/Rps27l/Zmpste24/B…	69
GO:2001242	GO:2001242	regulation of intrinsic apoptotic signaling pathway	33/1619	166/23239	3.75809e-08	1.88983e-06	1.58118e-06	Pttg1ip/Rps3/Noc2l/Bag5/Gpx1/Rpl26/Rpl11/Rps7/Ddias/Tpt1/P4hb/Sod2/Serinc3/Ivns1abp/Pink1/Bclaf1/Hdac1/Mcl1/Mtch2/Ei24/Sirt1/Ikbkg/Rrn3/Nacc2/Ddx3x/Parp1/G2e3/Cdkn2d/Ptpn2/Ptpn1/Rack1/Bid/Siah1a	33
GO:0000422	GO:0000422	autophagy of mitochondrion	19/1619	64/23239	3.95075e-08	1.94814e-06	1.62996e-06	Map1lc3b/Tigar/Ulk1/Gabarapl2/Bnip3/Wipi2/Atg3/Map1lc3a/Wdr45/Wdr45b/Pink1/Bnip3l/Atg9a/Rb1cc1/Tomm7/Hdac6/Cttn/Gabarap/Atg13	19
GO:0061726	GO:0061726	mitochondrion disassembly	19/1619	64/23239	3.95075e-08	1.94814e-06	1.62996e-06	Map1lc3b/Tigar/Ulk1/Gabarapl2/Bnip3/Wipi2/Atg3/Map1lc3a/Wdr45/Wdr45b/Pink1/Bnip3l/Atg9a/Rb1cc1/Tomm7/Hdac6/Cttn/Gabarap/Atg13	19
GO:0009896	GO:0009896	positive regulation of catabolic process	59/1619	401/23239	4.00204e-08	1.95446e-06	1.63524e-06	Ctsc/Pttg1ip/Ulk1/Arih2/Pabpc1/Bnip3/Ago2/Prkcd/Larp1/Cnot1/Snf8/Map3k7/Nub1/Vcp/Pten/Hmgb1/Sumo2/Gja1/Pink1/Hspbp1/Wac/Pafah1b2/Trib3/Bnip3l/Sumo1/Fmr1/Ube2v2/Sirt1/Zc3hav1/Gga1/Ikbkg/Pip4k2c/Ythdf2/Crebrf/Smad7/Zfp36l2/Gsk3b/Cnot8/Rnf19b/Fbxo22/Sesn1/Tomm7/Hdac6/Hnrnpd/Hnrnpr/Pum1/Qk/Ptpn1/Atxn3/Egln2/Sesn2/Dtl/Csnk1d/Rack1/Rock1/Axin1/Bid/Tmem59/Zfand2a	59
GO:0006260	GO:0006260	DNA replication	42/1619	243/23239	4.07409e-08	1.9707e-06	1.64883e-06	Rbbp6/Ccne1/Chek2/Cdk9/Ccna2/Rfwd3/Stag2/Fancm/Mcm6/Grwd1/Polq/Rpa2/Baz1a/Cdk2/Wdr18/Cdk1/Ttf1/Gins3/Lrwd1/Senp2/Zpr1/Hras/Tipin/Brca2/Sde2/Prim1/Cdc45/Ssbp1/Wapl/Cdan1/Dtl/Eme1/Usp37/Gtpbp4/Rad17/Mms22l/Pds5a/Tbrg1/Rrm2/Zmpste24/Esco1/Ino80	42
GO:0006446	GO:0006446	regulation of translational initiation	18/1619	58/23239	4.16858e-08	1.99738e-06	1.67116e-06	Ncbp1/Eif5/Eif4g2/Ago2/Eif3b/Tpr/Ppp1r15b/Ythdf1/Eif4g1/Fmr1/Ythdf2/Eif4ebp1/Ddx3x/Rpl13a/Paip2/Eif2s1/Khdrbs1/Impact	18
GO:0051098	GO:0051098	regulation of binding	58/1619	392/23239	4.26249e-08	2.02329e-06	1.69284e-06	Map1lc3b/Krit1/Syap1/Ncbp1/Eif3c/Edf1/Ran/Nme1/Hipk1/Cdk9/Ppp2cb/Mark3/Rpl11/Ppp1r2/Usp33/Sppl3/Gata1/Pin1/Mad2l2/Hipk3/Hmgb2/Traf2/Eif4g1/Gnl3l/Trib3/Sumo1/Eif4a3/Fmr1/Pkd1/Ctsz/Kat2b/Sirt1/Hmbox1/Hand1/Senp2/Trim6/Gsk3b/Nmd3/Parp1/Nek2/Rfng/Tfip11/Eif2b4/Zfp593/Ercc2/Eif2s1/Hspa4/Wapl/Dtnbp1/Smarca4/Rock1/Stk4/Gtpbp4/Trim28/Ercc3/Zmpste24/Btaf1/Gtf2f1	58
GO:0009141	GO:0009141	nucleoside triphosphate metabolic process	46/1619	280/23239	4.64373e-08	2.18384e-06	1.82717e-06	Dhtkd1/Impdh2/Tigar/Clpx/Ran/Nme1/Impdh1/Atp5j/Atp5f1/Atp5g1/Cox7c/Rhoa/Ola1/Bend3/Vcp/Atp5c1/Uqcrfs1/Uqcrc1/Pink1/Mtch2/Uqcc3/Cdk1/Atp5o/Tefm/Pgam1/Nme2/Ndufaf1/Nmnat1/Cox6a1/Ndufs8/Eif6/Dnajc15/Ndufa7/Parp1/Parg/Uqcrq/Cycs/Mgea5/Atp5g3/Dtymk/Ndufb9/Cox4i1/Slc25a25/Bid/Ndufb6/Pmpcb	46
GO:0009150	GO:0009150	purine ribonucleotide metabolic process	59/1619	403/23239	4.78941e-08	2.23169e-06	1.8672e-06	Dhtkd1/Impdh2/Pank3/Tigar/Clpx/Nudt4/Ran/Nme1/Impdh1/Atp5j/Prps1/Hprt/Aprt/Atp5f1/Atp5g1/Adsl/Mpc1/Paics/Cox7c/Rhoa/Ola1/Bend3/Vcp/Gart/Mpc2/Atp5c1/Uqcrfs1/Uqcrc1/Pink1/Mtch2/Uqcc3/Cdk1/Atp5o/Tefm/Crot/Sult2b1/Pgam1/Nme2/Ndufaf1/Nmnat1/Cox6a1/Ndufs8/Eif6/Acsl4/Dnajc15/Ndufa7/Parp1/Parg/Uqcrq/Ppcs/Cycs/Atp5g3/Hint1/Ndufb9/Cox4i1/Slc25a25/Bid/Ndufb6/Pmpcb	59
GO:0000075	GO:0000075	cell cycle checkpoint	34/1619	176/23239	4.92777e-08	2.27529e-06	1.90368e-06	Rps6/Rpl24/Chek2/Mad2l1bp/Cdc14b/Trip13/Tpr/Rfwd3/Rpl26/Nsun2/Dync1li1/Rpa2/Dclre1b/Wac/Cdk1/Tiprl/Mapk14/Prcc/Hras/Tipin/Topbp1/Cep192/Fem1b/Pidd1/Wee1/Dtl/Ddx39b/Eme1/Fbxo31/Nabp1/Rad17/Rps27l/Ptpn11/Anapc15	34
GO:1903320	GO:1903320	regulation of protein modification by small protein conjugation or removal	39/1619	219/23239	5.38611e-08	2.45878e-06	2.0572e-06	Pttg1ip/Rps3/Bag5/Gnl3/Cul3/Cdc14b/Cdk9/Rps2/Ubxn1/Ube2l3/Rpl11/Ubr5/Rps7/Pin1/Mad2l2/Vcp/Skp2/Pten/Phf23/Ivns1abp/Sumo2/Gnl3l/Pink1/Pias3/Hspbp1/Trib3/Ubxn2a/Rpl23/Senp2/Smad7/Tnip1/Rpl5/Fem1b/Hspa5/Cdc20/Xiap/Gtpbp4/Axin1/Rnf20	39
GO:0051438	GO:0051438	regulation of ubiquitin-protein transferase activity	16/1619	47/23239	5.42199e-08	2.45878e-06	2.0572e-06	Bag5/Cdc14b/Rps2/Ube2l3/Rpl11/Rps7/Pin1/Mad2l2/Pten/Trib3/Rpl23/Smad7/Rpl5/Fem1b/Cdc20/Axin1	16
GO:0015980	GO:0015980	energy derivation by oxidation of organic compounds	42/1619	246/23239	5.83168e-08	2.62116e-06	2.19306e-06	Dhtkd1/Tigar/Bnip3/Mdh2/Nfatc3/Adsl/Ppp1r2/Cox7c/Mybbp1a/Vcp/Gfpt1/Sod2/Chchd4/Hmgb1/Uqcrfs1/Noa1/Uqcrc1/Pink1/Mtch2/Uqcc3/Cdk1/Tbrg4/Stk40/Ndufaf1/Ppp1ca/Gsk3b/Cox6a1/Ndufs8/Dnajc15/Ndufa7/Rb1cc1/Uqcrq/Prelid1/Idh3g/Cycs/Ndufb9/Cox4i1/Slc25a25/Phkg2/Bid/Ndufb6/Pmpcb	42
GO:0045786	GO:0045786	negative regulation of cell cycle	63/1619	445/23239	6.026e-08	2.65741e-06	2.22339e-06	Ppm1g/Rps6/Rpl24/Chek2/Jmy/Mad2l1bp/Cdc14b/Cdk9/Trip13/Tpr/Rfwd3/Rpl26/Btg1/Prr11/Rad21/Stag2/Nsun2/Dync1li1/Mybbp1a/Ddias/Pten/Zbtb17/Casp3/Cdk4/Rpa2/Dclre1b/Wac/Cdk1/Pkd1/Kat2b/Tiprl/Rpl23/Pla2g16/Mapk14/Chmp2a/Zfp36l2/Nacc2/Prcc/Hras/Nek2/Tipin/Topbp1/Cdkn2d/Cep192/Fem1b/Hexim1/Pidd1/Wapl/Wee1/Dtl/Gadd45a/Ddx39b/Eme1/Fbxo31/Crlf3/Cdc73/Kat2a/Nabp1/Rad17/Tbrg1/Rps27l/Ptpn11/Anapc15	63
GO:0006399	GO:0006399	tRNA metabolic process	32/1619	161/23239	6.0422e-08	2.65741e-06	2.22339e-06	Grsf1/Trub2/Mettl2/Clp1/Rpp40/Nsun2/Wdr4/Trmt6/Trmt10c/Rpp14/Gtpbp3/Lage3/Trmt61a/Osgep/Mars2/Hars2/Yars/Elp6/Qtrt1/Rars/Aars/Tprkb/Tsen54/Pus7/Elp5/Tsen15/Dalrd3/Trmt10a/1110008L16Rik/Cars2/Rpp30/Pusl1	32
GO:0001824	GO:0001824	blastocyst development	30/1619	145/23239	6.06929e-08	2.65741e-06	2.22339e-06	Rtn4/Crxos/Spic/Gabpa/Pemt/Cul3/Sf3b6/Uspl1/Cnot1/Tead4/Emg1/Stmn3/Suv39h1/Bysl/Nop2/Ubtfl1/Slc35e2/Kdm4c/Wdr74/Zpr1/Nek2/G2e3/Brca2/Ints1/Bcor/Ndufa2/Hcfc1/Rrp7a/Smarca4/Rbbp8	30
GO:0000209	GO:0000209	protein polyubiquitination	35/1619	186/23239	6.26051e-08	2.7177e-06	2.27383e-06	Mkrn1/Arih2/Cul3/Ube2o/Rc3h2/Ube2l3/Ubr5/Rnf216/Ube2e3/Cbfb/Skp2/Traf2/Ube2v1/Hectd1/Ube2c/Ube2v2/Anapc7/Cbl/Ube2b/Ube2j2/Trim6/Tmem129/Rnf19b/Znrf1/Fbxo22/G2e3/Tnks2/Hdac6/Rnf4/Xiap/Dtl/Ube2q2/Axin1/Fbxw11/Rnf20	35
GO:0072521	GO:0072521	purine-containing compound metabolic process	65/1619	468/23239	7.72836e-08	3.32647e-06	2.78318e-06	Dhtkd1/Impdh2/Pank3/Shmt1/Tigar/Clpx/Nudt4/Ran/Pemt/Guca1a/Nme1/Impdh1/Atp5j/Prps1/Hprt/Aprt/Atp5f1/Atp5g1/Adsl/Mpc1/Paics/Cox7c/Rhoa/Ola1/Bend3/Vcp/Gart/Mpc2/Atp5c1/Uqcrfs1/Uqcrc1/Prps1l3/Pink1/Mtch2/Uqcc3/Cdk1/Atp5o/Tefm/Crot/Sult2b1/Pgam1/Nme2/Ndufaf1/Nmnat1/Cox6a1/Ndufs8/Eif6/Acsl4/Dnajc15/Ndufa7/Parp1/Mtrr/Parg/Uqcrq/Ppcs/Cycs/Mgea5/Atp5g3/Hint1/Ndufb9/Cox4i1/Slc25a25/Bid/Ndufb6/Pmpcb	65
GO:0022904	GO:0022904	respiratory electron transport chain	21/1619	80/23239	8.32708e-08	3.55405e-06	2.97359e-06	Cox7c/Mybbp1a/Sod2/Uqcrfs1/Uqcrc1/Pink1/Mtch2/Uqcc3/Cdk1/Ndufaf1/Cox6a1/Ndufs8/Dnajc15/Ndufa7/Uqcrq/Cycs/Ndufb9/Cox4i1/Bid/Ndufb6/Pmpcb	21
GO:1905037	GO:1905037	autophagosome organization	23/1619	94/23239	8.44314e-08	3.57356e-06	2.98991e-06	Map1lc3b/Ulk1/Gabarapl2/Wipi2/Atg3/Vmp1/Map1lc3a/Phf23/Tmem41b/Wdr45/Wdr45b/Pink1/Ubxn2a/Pip4k2c/Rab1a/Atg9a/Rb1cc1/Fez1/Emc6/Gabarap/Atg16l1/Mtmr3/Atg13	23
GO:0006354	GO:0006354	DNA-templated transcription, elongation	18/1619	61/23239	9.94238e-08	4.17333e-06	3.49172e-06	Ell2/Btbd18/Ubtf/Cdk9/Gtf2h5/Supt4a/Nelfb/Tefm/Ccnt1/Nelfe/Adrm1/Setd2/Ercc6/Polr2i/Ddx39b/Cdc73/Axin1/Gtf2f1	18
GO:0065002	GO:0065002	intracellular protein transmembrane transport	17/1619	55/23239	1.05629e-07	4.39747e-06	3.67925e-06	Tomm20/Rtn2/Timm22/Timm17a/Tomm40/Timm17b/Chchd4/Timm23/Dnajc15/Sec61a2/Tomm7/Timm13/Pex16/Timm50/Srp19/Timm10/Srp9	17
GO:0002183	GO:0002183	cytoplasmic translational initiation	10/1619	19/23239	1.35192e-07	5.53742e-06	4.63303e-06	Eif5/Rps2/Eif3a/Eif3m/Denr/Eif4h/Ythdf2/Eif4ebp1/Eif2s3x/Rpl13a	10
GO:0090502	GO:0090502	RNA phosphodiester bond hydrolysis, endonucleolytic	10/1619	19/23239	1.35192e-07	5.53742e-06	4.63303e-06	Rps21/Nol9/Utp23/Rpsa/Bop1/Fcf1/Rcl1/Rrs1/Abt1/Lactb2	10
GO:0071806	GO:0071806	protein transmembrane transport	17/1619	56/23239	1.41868e-07	5.76437e-06	4.82291e-06	Tomm20/Rtn2/Timm22/Timm17a/Tomm40/Timm17b/Chchd4/Timm23/Dnajc15/Sec61a2/Tomm7/Timm13/Pex16/Timm50/Srp19/Timm10/Srp9	17
GO:0050684	GO:0050684	regulation of mRNA processing	29/1619	143/23239	1.57838e-07	6.36239e-06	5.32325e-06	Sltm/Ncbp1/Srsf6/Cdk9/Tra2a/Rbm5/Cpsf6/Srsf1/Rbm8a/Tra2b/C1qbp/Srsf7/Eif4a3/Fmr1/Ccnt1/Srsf2/Nelfe/Papola/Srsf9/Rbmxl1/Rbm42/Rbm19/Iws1/Nudt21/Khdrbs1/Cdc73/Celf1/Rbm10/Rnf20	29
GO:0007059	GO:0007059	chromosome segregation	48/1619	311/23239	1.70634e-07	6.824e-06	5.70948e-06	Rps3/Ccne1/Akap8/Ran/Mad2l1bp/Cul3/Cdc14b/Trip13/Tpr/Ska1/Rad21/Stag2/Ntmt1/Dync1li1/Fancm/Phf23/Ube2b/Chmp2a/Sun1/Racgap1/Cenpt/Ddx3x/Rrs1/Nek2/Brca2/Tex15/Ctcf/Cep192/Ercc2/Kpnb1/Hira/Pum1/Cdc20/Wapl/Seh1l/Setdb2/Ncapd2/Spag5/Eme1/Ncaph2/Spc25/Tlk2/Pds5a/Smc6/Smarcad1/Esco1/Ino80/Anapc15	48
GO:0046034	GO:0046034	ATP metabolic process	39/1619	229/23239	1.83253e-07	7.27143e-06	6.08383e-06	Dhtkd1/Tigar/Clpx/Atp5j/Atp5f1/Atp5g1/Cox7c/Rhoa/Ola1/Bend3/Vcp/Atp5c1/Uqcrfs1/Uqcrc1/Pink1/Mtch2/Uqcc3/Cdk1/Atp5o/Tefm/Pgam1/Ndufaf1/Nmnat1/Cox6a1/Ndufs8/Eif6/Dnajc15/Ndufa7/Parp1/Parg/Uqcrq/Cycs/Atp5g3/Ndufb9/Cox4i1/Slc25a25/Bid/Ndufb6/Pmpcb	39
GO:1902275	GO:1902275	regulation of chromatin organization	34/1619	188/23239	2.58151e-07	1.01639e-05	8.50391e-06	Akap8/Noc2l/Cdk9/Tpr/Ubr5/Kdm3a/Dppa2/Suv39h1/Atad2/Kdm5a/Prmt6/Pink1/Kdm4c/L3mbtl2/Fmr1/Kat2b/Sirt1/Ube2b/Mthfr/Piwil2/Bcor/Ctcf/Cdc45/Iws1/Hira/Zfp335/Mtf2/Asxl2/Kat2a/Trim28/Tlk2/Zmpste24/Atad2b/Rnf20	34
GO:0007033	GO:0007033	vacuole organization	30/1619	155/23239	2.84087e-07	1.10991e-05	9.28633e-06	Map1lc3b/Rab20/Ulk1/Gabarapl2/Wipi2/Atg3/Hexb/Vmp1/Map1lc3a/Phf23/Tmem41b/Wdr45/Wdr45b/Rab39/Pink1/Ubxn2a/Gnptab/Pip4k2c/Rab34/Rab1a/Atg9a/Rb1cc1/Fez1/Emc6/Gabarap/Mbtps1/Atg16l1/Mtmr3/Vps16/Atg13	30
GO:0031396	GO:0031396	regulation of protein ubiquitination	34/1619	189/23239	2.9402e-07	1.13994e-05	9.53763e-06	Pttg1ip/Rps3/Bag5/Cul3/Cdc14b/Cdk9/Rps2/Ubxn1/Ube2l3/Rpl11/Ubr5/Rps7/Pin1/Mad2l2/Skp2/Pten/Phf23/Ivns1abp/Gnl3l/Pink1/Hspbp1/Trib3/Ubxn2a/Rpl23/Senp2/Smad7/Rpl5/Fem1b/Hspa5/Cdc20/Xiap/Gtpbp4/Axin1/Rnf20	34
GO:0022900	GO:0022900	electron transport chain	21/1619	86/23239	3.16374e-07	1.21732e-05	1.0185e-05	Cox7c/Mybbp1a/Sod2/Uqcrfs1/Uqcrc1/Pink1/Mtch2/Uqcc3/Cdk1/Ndufaf1/Cox6a1/Ndufs8/Dnajc15/Ndufa7/Uqcrq/Cycs/Ndufb9/Cox4i1/Bid/Ndufb6/Pmpcb	21
GO:0016579	GO:0016579	protein deubiquitination	25/1619	116/23239	3.3132e-07	1.26525e-05	1.0586e-05	Otud6b/Eif3f/Ubxn1/Usp33/Vcp/Usp1/Usp50/Spata2/Atxn7l3/Psmd14/Usp12/Usp22/Usp38/Usp16/Usp36/Cops5/Otud3/Tnip1/Usp29/Mysm1/Atxn3/Usp37/Kat2a/Usp48/Usp42	25
GO:0000723	GO:0000723	telomere maintenance	26/1619	124/23239	3.43589e-07	1.3023e-05	1.08961e-05	Nhp2/Ccne1/Smg5/Gnl3/Prkcq/Tcp1/Cct4/Rpa2/Dclre1b/Gnl3l/Naf1/Mcrs1/Tep1/Hmbox1/Mapkapk5/Wrap53/Parp1/Nek2/Brca2/Tnks2/Apex1/Cct3/Hnrnpd/Terf2ip/Cct7/Smc6	26
GO:0000082	GO:0000082	G1/S transition of mitotic cell cycle	31/1619	165/23239	3.61001e-07	1.35817e-05	1.13634e-05	Rps6/Ccne1/Rfwd3/Rpl26/Skp2/Pten/Bach1/Cdk4/Eif4g1/Rpa2/Eif4e/Cdk2/Eif4ebp1/Senp2/Rpl17/Nacc2/Zpr1/Ddx3x/Npat/Apex1/Cdkn2d/Cdc45/Pidd1/Usp37/Fbxo31/Crlf3/Cdc73/Rbbp8/Rps27l/Bid/Ino80	31
GO:0006352	GO:0006352	DNA-templated transcription, initiation	22/1619	95/23239	4.49835e-07	1.67994e-05	1.40556e-05	Dr1/Taf4b/Setx/Bclaf1/Polr1e/Crcp/Ttf1/Tfb2m/Smarca5/Polr3h/Gtf3c1/Rrn3/Med14/Snapc5/Cand1/Taf2/Polr2i/Bdp1/Taf11/Ercc3/Med13/Gtf2f1	22
GO:0032200	GO:0032200	telomere organization	26/1619	126/23239	4.77326e-07	1.76959e-05	1.48057e-05	Nhp2/Ccne1/Smg5/Gnl3/Prkcq/Tcp1/Cct4/Rpa2/Dclre1b/Gnl3l/Naf1/Mcrs1/Tep1/Hmbox1/Mapkapk5/Wrap53/Parp1/Nek2/Brca2/Tnks2/Apex1/Cct3/Hnrnpd/Terf2ip/Cct7/Smc6	26
GO:0006401	GO:0006401	RNA catabolic process	38/1619	229/23239	5.15529e-07	1.89737e-05	1.58748e-05	Etf1/Syncrip/Ncbp1/Pabpc1/Smg5/Ago2/Hnrnpm/Larp1/Cnot1/Hnrnpa0/Rbm8a/Igf2bp1/Ybx1/Naf1/Eif4a3/Fmr1/Tbrg4/Dis3l/Zc3hav1/Ythdf2/Zfp36l2/Zpr1/Cnot8/Lsm2/Apex1/Dis3/Hnrnpd/Hnrnpr/Pum1/Pabpc4/Qk/Casc3/Csde1/Mrto4/Gspt1/Fxr2/Rbm10/Cnot10	38
GO:0000470	GO:0000470	maturation of LSU-rRNA	11/1619	26/23239	5.27035e-07	1.92576e-05	1.61124e-05	Znhit3/Nhp2/Rpl10a/Rpl7/Nol9/Rpl35/Rpf2/Znhit6/Bop1/Rpl7a/Gtpbp4	11
GO:0006839	GO:0006839	mitochondrial transport	31/1619	168/23239	5.44961e-07	1.97704e-05	1.65414e-05	Tomm20/Tomm5/Tomm22/Bnip3/Timm22/Slc25a36/Timm17a/Tomm40/Timm17b/Mpc1/Timm8a1/Mpc2/Chchd4/Them4/Pink1/Mtch2/Bnip3l/Atp5o/Bag3/Timm23/Gsk3b/Dnajc15/Tomm7/Timm13/Timm50/Hspa4/Pmpca/Timm10/Kif5b/Bid/Pmpcb	31
GO:0006605	GO:0006605	protein targeting	40/1619	249/23239	6.23474e-07	2.24583e-05	1.87903e-05	Tomm20/Tomm5/Tomm22/Lamp2/Folr1/Pmm1/Timm22/Zdhhc7/Timm17a/Rpl11/Tomm40/Syngr1/Timm17b/Timm8a1/Chchd4/Srpr/Pink1/Bnip3l/Gnptab/Bag3/Timm23/Dnajc15/Sec61a2/Hras/Tomm7/Timm13/Pex16/Timm50/Ywhaq/Pex3/Srp19/Hspa4/Mgea5/Rab3ip/Ap3d1/Pmpca/Timm10/Srp9/Bid/Pmpcb	40
GO:0006997	GO:0006997	nucleus organization	25/1619	120/23239	6.5212e-07	2.33248e-05	1.95153e-05	Rps19/Rtn4/Tor1b/Uspl1/Lemd3/Ahctf1/Kdm3a/Tor1aip1/Emg1/Hmgb2/Polr1b/Sumo1/Ubxn2a/Chmp2a/Wrap53/Sun1/Fam118b/Rrn3/Zpr1/Usp36/Nolc1/Cdan1/Seh1l/Nol12/Zmpste24	25
GO:0050821	GO:0050821	protein stabilization	30/1619	161/23239	6.65349e-07	2.36315e-05	1.97719e-05	Rtn4/Lamp2/Chek2/Bag5/Rpl11/Usp33/Rps7/Pin1/Pten/Tcp1/Cct4/Pink1/Sumo1/Rpl23/Ube2b/Bag3/Smad7/Sugt1/Usp36/Otud3/Mtrr/Rpl5/Cct3/Naa15/Hcfc1/Stk4/Gtpbp4/Cct7/Tbrg1/Pdcd10	30
GO:0051028	GO:0051028	mRNA transport	23/1619	105/23239	7.14544e-07	2.52026e-05	2.10864e-05	Ncbp1/Xpo1/Ranbp2/Tpr/Ahctf1/Srsf1/Poldip3/Igf2bp1/Srsf7/Fmr1/Senp2/Alyref/Setd2/Iws1/Nxf1/Qk/Seh1l/Ddx39b/Eif5a/Casc3/Thoc3/Fyttd1/Hnrnpa1	23
GO:0006457	GO:0006457	protein folding	28/1619	145/23239	7.34712e-07	2.57352e-05	2.1532e-05	Prdx4/Tor1b/Emc4/Clpx/Bag5/Ranbp2/Nktr/Tor2a/Ppil1/P4hb/Chchd4/Tcp1/Ppia/Cct4/Pfdn6/Fkbp4/Emc3/Mkks/Nudcd2/Emc6/Cct3/Hspa5/Dnajb14/Pdrg1/Bag1/Dnajb6/Dnajb11/Cct7	28
GO:0044843	GO:0044843	cell cycle G1/S phase transition	32/1619	179/23239	7.50434e-07	2.61059e-05	2.18421e-05	Rps6/Ccne1/Ccna2/Rfwd3/Rpl26/Skp2/Pten/Bach1/Cdk4/Eif4g1/Rpa2/Eif4e/Cdk2/Eif4ebp1/Senp2/Rpl17/Nacc2/Zpr1/Ddx3x/Npat/Apex1/Cdkn2d/Cdc45/Pidd1/Usp37/Fbxo31/Crlf3/Cdc73/Rbbp8/Rps27l/Bid/Ino80	32
GO:0050686	GO:0050686	negative regulation of mRNA processing	12/1619	32/23239	7.62969e-07	2.63614e-05	2.20559e-05	Srsf6/Cdk9/Tra2b/C1qbp/Srsf7/Ccnt1/Nelfe/Srsf9/Rbmxl1/Rbm42/Rbm10/Rnf20	12
GO:0000055	GO:0000055	ribosomal large subunit export from nucleus	7/1619	10/23239	7.82738e-07	2.68617e-05	2.24745e-05	Ran/Xpo1/Pa2g4/Nmd3/Rrs1/Zfp593/Sdad1	7
GO:1903050	GO:1903050	regulation of proteolysis involved in cellular protein catabolic process	34/1619	197/23239	7.9969e-07	2.72592e-05	2.28071e-05	Ctsc/Arih2/Gabarapl2/Bag5/Gpx1/Ubxn1/Rpl11/Rps7/Nub1/Vcp/Pten/Sumo2/Hspbp1/Wac/Trib3/Sumo1/Fmr1/Ube2v2/Pkd1/Psmd14/Rpl23/Araf/Smad7/Gsk3b/Smarcc1/Rnf19b/Fbxo22/Rpl5/Atxn3/Csnk1d/Rack1/Tlk2/Axin1/Zfand2a	34
GO:0006402	GO:0006402	mRNA catabolic process	34/1619	198/23239	9.01856e-07	3.05368e-05	2.55494e-05	Etf1/Syncrip/Ncbp1/Pabpc1/Smg5/Ago2/Hnrnpm/Larp1/Cnot1/Hnrnpa0/Rbm8a/Igf2bp1/Ybx1/Eif4a3/Fmr1/Tbrg4/Zc3hav1/Ythdf2/Zfp36l2/Cnot8/Lsm2/Apex1/Hnrnpd/Hnrnpr/Pum1/Pabpc4/Qk/Casc3/Csde1/Mrto4/Gspt1/Fxr2/Rbm10/Cnot10	34
GO:0051225	GO:0051225	spindle assembly	22/1619	99/23239	9.55592e-07	3.21275e-05	2.68803e-05	Rps3/Chek2/Cdc14b/Tpr/Stag2/Rhoa/Tubgcp6/Haus6/Sac3d1/Haus2/Chmp2a/Racgap1/Nek2/Cep192/Kpnb1/Rnf4/Cdc20/Tubgcp3/Tubb5/Csnk1d/Spag5/Ino80	22
GO:0010833	GO:0010833	telomere maintenance via telomere lengthening	19/1619	77/23239	9.61485e-07	3.21275e-05	2.68803e-05	Nhp2/Smg5/Prkcq/Tcp1/Cct4/Rpa2/Dclre1b/Gnl3l/Naf1/Mcrs1/Hmbox1/Mapkapk5/Wrap53/Parp1/Nek2/Tnks2/Cct3/Terf2ip/Cct7	19
GO:0043484	GO:0043484	regulation of RNA splicing	27/1619	139/23239	1.02096e-06	3.3892e-05	2.83566e-05	Rps26/Rps13/Ncbp1/Srsf6/Hnrnpll/Tra2a/Rbm5/Srsf1/Rbm8a/Tra2b/Setx/C1qbp/Srsf7/Eif4a3/Fmr1/Srsf2/Hnrnpf/Srsf9/Rbmxl1/Zpr1/Rbm42/Rbm19/Hnrnph1/Khdrbs1/Celf1/Pqbp1/Rbm10	27
GO:0009451	GO:0009451	RNA modification	26/1619	132/23239	1.22013e-06	4.02404e-05	3.36681e-05	Nhp2/Fbl/Trub2/Mettl2/Nsun2/Emg1/Wdr4/Trmt6/Trmt10c/Gtpbp3/Nop2/Naf1/Trmt61a/Osgep/Tfb2m/Elp6/Qtrt1/Aars/Tprkb/Pus7/Elp5/Dimt1/Trmt10a/Dnajb11/Nsun5/Pusl1	26
GO:0006310	GO:0006310	DNA recombination	41/1619	265/23239	1.23877e-06	4.05916e-05	3.3962e-05	Yy1/Ruvbl1/Psmc3ip/Trip13/Rfwd3/Fancm/Mad2l2/Hmgb3/Hmgb2/Hmgb1/Polq/Rpa2/Setx/Tfrc/Mcrs1/Tep1/Psmd14/Rad51ap1/Ube2b/Actr5/Wrap53/Exd2/Topbp1/Brca2/Tex15/Apex1/Cdc45/Setd2/Ercc2/Ung/Ino80c/Eme1/Terf2ip/Ppp4c/Nabp1/Mms22l/Rbbp8/Ercc3/Smc6/Smarcad1/Ino80	41
GO:0044743	GO:0044743	protein transmembrane import into intracellular organelle	13/1619	39/23239	1.26902e-06	4.13165e-05	3.45685e-05	Tomm20/Timm22/Timm17a/Tomm40/Timm17b/Chchd4/Timm23/Dnajc15/Tomm7/Timm13/Pex16/Timm50/Timm10	13
GO:0072331	GO:0072331	signal transduction by p53 class mediator	26/1619	133/23239	1.41732e-06	4.58506e-05	3.83621e-05	Pttg1ip/Chek2/Jmy/Hipk1/Rpl26/Rpl11/Rpf2/Rps7/Mybbp1a/Bop1/Nop2/Prmt6/Aen/Sirt1/Rpl23/Senp2/Rrn3/Rrs1/Brca2/Rpl5/Hexim1/Pidd1/Sesn2/Hint1/Rps27l/Zmpste24	26
GO:0042176	GO:0042176	regulation of protein catabolic process	51/1619	366/23239	1.72265e-06	5.53754e-05	4.63312e-05	Odc1/Ctsa/Ctsc/Pttg1ip/Arih2/Gabarapl2/Chek2/Bag5/Xpo1/Gpx1/Ubxn1/Rpl11/Snf8/Vhl/Rps7/Pin1/Nub1/Mad2l2/Vcp/Pten/Sumo2/Gja1/Hspbp1/Wac/Trib3/Sumo1/Fmr1/Ube2v2/Pkd1/Psmd14/Ubxn2a/Rpl23/Gga1/Azin1/Araf/Crebrf/Smad7/Gsk3b/Smarcc1/Rnf19b/Snx3/Fbxo22/Rpl5/Atxn3/Egln2/Dtl/Csnk1d/Rack1/Tlk2/Axin1/Zfand2a	51
GO:0006302	GO:0006302	double-strand break repair	34/1619	204/23239	1.81617e-06	5.80146e-05	4.85394e-05	Yy1/Chek2/Trip13/Rfwd3/Rad21/Ubr5/Mad2l2/Vcp/Polq/Parp2/Rpa2/Dclre1b/Setx/Ube2v2/Psmd14/Rad51ap1/Actr5/Tdp2/Wrap53/Exd2/Parp1/Brca2/Tex15/Cdc45/Setd2/Eme1/Terf2ip/Ppp4c/Nabp1/Mms22l/Rbbp8/Smc6/Smarcad1/Ino80	34
GO:0044403	GO:0044403	symbiont process	49/1619	347/23239	1.86211e-06	5.91103e-05	4.94562e-05	Etf1/Zfp639/Ctsb/Rab5a/Ulk1/Pabpc1/Eif3f/Gpx1/Eif3b/Ist1/Larp1/Eif3a/Snf8/Scd1/Vcp/P4hb/Tcp1/Them4/Eif3g/Ppia/Trim25/Denr/Hdac1/Fmr1/Chmp2a/Arg1/Chd1/Zc3hav1/Araf/Trim6/Sugt1/Ddx3x/Rab1a/Snx3/Rab43/Hacd3/Tnip1/Itgav/Nr5a2/Tbc1d20/Ddx39b/Hcfc1/Eif3l/Atg16l1/Smarca4/Taf11/Vps16/Trim28/Thoc3	49
GO:0006606	GO:0006606	protein import into nucleus	30/1619	169/23239	1.91396e-06	6.0379e-05	5.05176e-05	Kpna1/Pttg1ip/Ran/Ipo5/Prkcd/Ranbp2/Tpr/Prkcq/Ubr5/Vhl/Kpna4/Ipo7/Tnpo3/Heatr3/Cdk1/Ei24/Ipo11/Sirt1/Mapk14/Bag3/Ipo4/Zpr1/Snupn/Akap1/Kpna2/Cse1l/Kpnb1/Mbtps1/Trim28/Pkig	30
GO:0061013	GO:0061013	regulation of mRNA catabolic process	23/1619	111/23239	1.99167e-06	6.24424e-05	5.2244e-05	Syncrip/Pabpc1/Ago2/Hnrnpm/Larp1/Cnot1/Hnrnpa0/Igf2bp1/Ybx1/Fmr1/Tbrg4/Zc3hav1/Ythdf2/Zfp36l2/Cnot8/Apex1/Hnrnpd/Hnrnpr/Pum1/Pabpc4/Qk/Fxr2/Rbm10	23
GO:0046822	GO:0046822	regulation of nucleocytoplasmic transport	25/1619	128/23239	2.28266e-06	7.11266e-05	5.95099e-05	Xpo1/Ipo5/Prkcd/Ppp1cc/Tpr/Prkcq/Rangap1/Cpsf6/Ubr5/Chchd4/Cdk1/Ei24/Sirt1/Mapk14/Bag3/Gsk3b/Zpr1/Akap1/Setd2/Iws1/Ppm1a/Khdrbs1/Trim28/Ptpn11/Pkig	25
GO:2000058	GO:2000058	regulation of ubiquitin-dependent protein catabolic process	27/1619	145/23239	2.39837e-06	7.42763e-05	6.21452e-05	Arih2/Bag5/Ubxn1/Rpl11/Rps7/Nub1/Vcp/Pten/Sumo2/Hspbp1/Wac/Trib3/Sumo1/Ube2v2/Rpl23/Araf/Smad7/Gsk3b/Smarcc1/Rnf19b/Fbxo22/Rpl5/Csnk1d/Rack1/Tlk2/Axin1/Zfand2a	27
GO:0051170	GO:0051170	import into nucleus	30/1619	173/23239	3.14762e-06	9.68895e-05	8.10651e-05	Kpna1/Pttg1ip/Ran/Ipo5/Prkcd/Ranbp2/Tpr/Prkcq/Ubr5/Vhl/Kpna4/Ipo7/Tnpo3/Heatr3/Cdk1/Ei24/Ipo11/Sirt1/Mapk14/Bag3/Ipo4/Zpr1/Snupn/Akap1/Kpna2/Cse1l/Kpnb1/Mbtps1/Trim28/Pkig	30
GO:0006091	GO:0006091	generation of precursor metabolites and energy	49/1619	354/23239	3.30229e-06	0.000101038	8.45361e-05	Dhtkd1/Tigar/Bnip3/Mdh2/Nfatc3/Adsl/Ppp1r2/Cox7c/Rhoa/Mybbp1a/Vcp/Gfpt1/Sod2/Chchd4/Hmgb1/Uqcrfs1/Noa1/Uqcrc1/Pink1/Mtch2/Uqcc3/Cdk1/Atp5o/Slc27a5/Tefm/Crot/Tbrg4/Pgam1/Stk40/Ndufaf1/Ppp1ca/Gsk3b/Cox6a1/Ndufs8/Eif6/Dnajc15/Ndufa7/Rb1cc1/Uqcrq/Prelid1/Idh3g/Cycs/Ndufb9/Cox4i1/Slc25a25/Phkg2/Bid/Ndufb6/Pmpcb	49
GO:0007093	GO:0007093	mitotic cell cycle checkpoint	25/1619	131/23239	3.53726e-06	0.000106799	8.93565e-05	Rps6/Rpl24/Chek2/Mad2l1bp/Trip13/Tpr/Rfwd3/Rpl26/Dync1li1/Rpa2/Dclre1b/Cdk1/Prcc/Hras/Tipin/Topbp1/Cep192/Pidd1/Wee1/Eme1/Fbxo31/Nabp1/Rad17/Rps27l/Anapc15	25
GO:0006479	GO:0006479	protein methylation	30/1619	174/23239	3.55367e-06	0.000106799	8.93565e-05	Etf1/Fbl/Rlf/Btg1/Kdm3a/Ntmt1/Snrpb/Bend3/Bhmt/Eef1akmt1/Dppa2/Suv39h1/Prmt6/Kdm4c/L3mbtl2/Sirt1/Mthfr/Arid4b/Bcor/Ctcf/Ndufaf7/Setd2/Pwp1/Iws1/Zfp335/Setdb2/Mtf2/Asxl2/Gspt1/Rnf20	30
GO:0008213	GO:0008213	protein alkylation	30/1619	174/23239	3.55367e-06	0.000106799	8.93565e-05	Etf1/Fbl/Rlf/Btg1/Kdm3a/Ntmt1/Snrpb/Bend3/Bhmt/Eef1akmt1/Dppa2/Suv39h1/Prmt6/Kdm4c/L3mbtl2/Sirt1/Mthfr/Arid4b/Bcor/Ctcf/Ndufaf7/Setd2/Pwp1/Iws1/Zfp335/Setdb2/Mtf2/Asxl2/Gspt1/Rnf20	30
GO:0034502	GO:0034502	protein localization to chromosome	19/1619	84/23239	3.91462e-06	0.000116955	9.78535e-05	Gnl3/Rad21/Tcp1/Cct4/Rpa2/Gnl3l/Cdk1/Lrwd1/Wrap53/Brca2/Tex15/Tnks2/Ctcf/Setd2/Cct3/Wapl/Terf2ip/Cenpa/Cct7	19
GO:0000463	GO:0000463	maturation of LSU-rRNA from tricistronic rRNA transcript (SSU-rRNA, 5.8S rRNA, LSU-rRNA)	8/1619	16/23239	4.23061e-06	0.000125657	0.000105134	Znhit3/Rpl7/Nol9/Rpl35/Rpf2/Znhit6/Bop1/Gtpbp4	8
GO:0061136	GO:0061136	regulation of proteasomal protein catabolic process	29/1619	167/23239	4.43508e-06	0.000130964	0.000109574	Arih2/Gabarapl2/Bag5/Gpx1/Ubxn1/Rpl11/Nub1/Vcp/Sumo2/Hspbp1/Wac/Trib3/Sumo1/Fmr1/Ube2v2/Pkd1/Psmd14/Araf/Smad7/Gsk3b/Smarcc1/Rnf19b/Fbxo22/Atxn3/Csnk1d/Rack1/Tlk2/Axin1/Zfand2a	29
GO:0010212	GO:0010212	response to ionizing radiation	24/1619	125/23239	4.93191e-06	0.000144793	0.000121145	Tigar/Chek2/Gtf2h5/Gpx1/Rfwd3/Rpl26/Ddias/Sod2/Aen/Brat1/Sirt1/Mapk14/Rad51ap1/Hras/Topbp1/Brca2/Ercc6/Rnf4/Gadd45a/Nabp1/Tlk2/Grb2/Zmpste24/Ino80	24
GO:0032479	GO:0032479	regulation of type I interferon production	18/1619	78/23239	5.16728e-06	0.000150831	0.000126197	Yy1/Dhx33/Rnf216/Polr3g/Hmgb2/Chuk/Hmgb1/Cactin/Zc3hav1/Gpatch3/Atg9a/Setd2/Polr3a/Polr3c/Relb/Pqbp1/Polr3d/Ptpn11	18
GO:0031056	GO:0031056	regulation of histone modification	27/1619	151/23239	5.32662e-06	0.000154594	0.000129345	Akap8/Noc2l/Cdk9/Ubr5/Kdm3a/Dppa2/Suv39h1/Kdm5a/Prmt6/Pink1/Kdm4c/L3mbtl2/Fmr1/Kat2b/Sirt1/Ube2b/Mthfr/Piwil2/Bcor/Ctcf/Iws1/Zfp335/Mtf2/Asxl2/Kat2a/Zmpste24/Rnf20	27
GO:1903322	GO:1903322	positive regulation of protein modification by small protein conjugation or removal	24/1619	126/23239	5.69498e-06	0.000163755	0.000137009	Pttg1ip/Gnl3/Cul3/Cdc14b/Cdk9/Rps2/Ube2l3/Pin1/Vcp/Skp2/Pten/Phf23/Sumo2/Pias3/Hspbp1/Trib3/Senp2/Smad7/Tnip1/Hspa5/Cdc20/Xiap/Axin1/Rnf20	24
GO:2001235	GO:2001235	positive regulation of apoptotic signaling pathway	30/1619	178/23239	5.70674e-06	0.000163755	0.000137009	Ctsc/Rps3/Bnip3/Tnfrsf12a/Prkcd/Pak2/Rpl26/Rpl11/Rps7/Apaf1/Pten/Traf2/Serinc3/Bcl2l14/Pink1/Bclaf1/Mcl1/Mtch2/Ei24/Dedd2/Sirt1/Ppp1ca/Nacc2/Gsk3b/Ptpn2/Pidd1/Rack1/Stk4/Bid/Siah1a	30
GO:1901990	GO:1901990	regulation of mitotic cell cycle phase transition	38/1619	254/23239	6.72332e-06	0.000191841	0.000160509	Cdc25c/Mad2l1bp/Cul3/Cdc14b/Trip13/Tpr/Rfwd3/Rpl26/Prkcq/Rad21/Dync1li1/Pten/Cdk4/Eif4g1/Rpa2/Cdk2/Cdk1/Ube2c/Senp2/Zfp36l2/Rpl17/Nacc2/Ddx3x/Topbp1/Apex1/Cep192/Cdc45/Ercc2/Pidd1/Dtl/Fbxo31/Cdc73/Rad17/Ercc3/Rps27l/Bid/Ino80/Anapc15	38
GO:0022411	GO:0022411	cellular component disassembly	47/1619	343/23239	6.83352e-06	0.000193874	0.000162209	Map1lc3b/Etf1/Tigar/Ulk1/Lamp2/Gabarapl2/Bnip3/Abce1/Wipi2/Atg3/Vcp/Apaf1/Map1lc3a/Stmn3/Phf23/Wdr45/Grwd1/Wdr45b/Denr/Setx/Pink1/Bnip3l/Cdk1/Exoc8/Dedd2/Rpl23/Cd24a/Nmnat1/Smarcc1/Sh3gl1/Atg9a/Rb1cc1/Tfip11/Tomm7/Hdac6/Cttn/Gabarap/Dhx8/Mgea5/Eif5a/Smarca4/Vps16/Gspt1/Ogfod1/Kif5b/Zmpste24/Atg13	47
GO:0032434	GO:0032434	regulation of proteasomal ubiquitin-dependent protein catabolic process	23/1619	119/23239	6.87089e-06	0.000193874	0.000162209	Arih2/Bag5/Ubxn1/Rpl11/Nub1/Vcp/Sumo2/Hspbp1/Wac/Trib3/Sumo1/Ube2v2/Araf/Smad7/Gsk3b/Smarcc1/Rnf19b/Fbxo22/Csnk1d/Rack1/Tlk2/Axin1/Zfand2a	23
GO:2001251	GO:2001251	negative regulation of chromosome organization	26/1619	145/23239	7.49336e-06	0.000209349	0.000175157	Noc2l/Mad2l1bp/Trip13/Tpr/Rad21/Ubr5/Kdm3a/Dync1li1/Atad2/Kdm5a/Prmt6/Gnl3l/Kdm4c/Mcrs1/L3mbtl2/Sirt1/Ube2b/Parp1/Bcor/Tnks2/Cep192/Wapl/Mtf2/Terf2ip/Atad2b/Anapc15	26
GO:1904666	GO:1904666	regulation of ubiquitin protein ligase activity	8/1619	17/23239	7.50177e-06	0.000209349	0.000175157	Cdc14b/Rpl11/Rps7/Mad2l2/Pten/Rpl23/Rpl5/Cdc20	8
GO:0031503	GO:0031503	protein-containing complex localization	37/1619	247/23239	8.57905e-06	0.000238104	0.000199216	Exoc3l2/Ncbp1/Ran/Abce1/Rps15/Xpo1/Pa2g4/Tpr/Klhl21/Xpot/Rpsa/Poldip3/Exoc8/Fkbp4/Mios/Smad7/Nacc2/Gsk3b/Nmd3/Rrs1/Eif6/Ltv1/Snap23/Hras/Dynll1/Setd2/Zfp593/Iws1/Nxf1/Seh1l/Ddx39b/Eif5a/Ap3d1/Thoc3/Nol6/Fyttd1/Sdad1	37
GO:1990542	GO:1990542	mitochondrial transmembrane transport	16/1619	66/23239	8.71993e-06	0.000240698	0.000201386	Tomm20/Timm22/Slc25a36/Timm17a/Tomm40/Timm17b/Mpc1/Mpc2/Chchd4/Atp5o/Timm23/Dnajc15/Tomm7/Timm13/Timm50/Timm10	16
GO:0032606	GO:0032606	type I interferon production	18/1619	81/23239	9.08858e-06	0.000249518	0.000208766	Yy1/Dhx33/Rnf216/Polr3g/Hmgb2/Chuk/Hmgb1/Cactin/Zc3hav1/Gpatch3/Atg9a/Setd2/Polr3a/Polr3c/Relb/Pqbp1/Polr3d/Ptpn11	18
GO:0006607	GO:0006607	NLS-bearing protein import into nucleus	7/1619	13/23239	9.28294e-06	0.000252129	0.00021095	Kpna1/Ipo5/Ranbp2/Vhl/Ipo4/Kpna2/Kpnb1	7
GO:1904816	GO:1904816	positive regulation of protein localization to chromosome, telomeric region	7/1619	13/23239	9.28294e-06	0.000252129	0.00021095	Gnl3/Tcp1/Cct4/Gnl3l/Wrap53/Cct3/Cct7	7
GO:1903362	GO:1903362	regulation of cellular protein catabolic process	35/1619	229/23239	9.52065e-06	0.000257209	0.000215201	Ctsc/Pttg1ip/Arih2/Gabarapl2/Bag5/Gpx1/Ubxn1/Rpl11/Rps7/Nub1/Vcp/Pten/Sumo2/Hspbp1/Wac/Trib3/Sumo1/Fmr1/Ube2v2/Pkd1/Psmd14/Rpl23/Araf/Smad7/Gsk3b/Smarcc1/Rnf19b/Fbxo22/Rpl5/Atxn3/Csnk1d/Rack1/Tlk2/Axin1/Zfand2a	35
GO:0006979	GO:0006979	response to oxidative stress	52/1619	399/23239	9.73062e-06	0.000261491	0.000218783	Rnf7/Prdx4/Rps3/Bnip3/Psmb5/Bag5/Prkcd/Ppp2cb/Gpx1/Hnrnpm/Gpx4/Als2/Rwdd1/Ppp1r15b/Lias/Zfp622/Ddias/P4hb/Kpna4/Sod2/Traf2/Chchd4/Casp3/Chuk/Glrx2/Setx/Pink1/Vkorc1l1/Hdac1/Mcl1/Sirt1/Prdx5/Ndufs8/Gsr/Ccs/Mpv17/Parp1/Sesn1/Itgav/Apex1/Hdac6/Hnrnpd/Ercc6/Ercc2/Eif2s1/Sesn2/Rack1/Gskip/Impact/Psap/Ercc3/Pdcd10	52
GO:0090407	GO:0090407	organophosphate biosynthetic process	59/1619	473/23239	9.92462e-06	0.000265301	0.000221971	Dhtkd1/Pdxk/Chka/Impdh2/Pank3/Shmt1/Tigar/Pemt/Guca1a/Nme1/Impdh1/Atp5j/Prps1/Hprt/Aprt/Atp5f1/Atp5g1/Ptdss2/Hexb/Adsl/Mpc1/Paics/Pgap2/Uck2/Vcp/Gart/Mpc2/Atp5c1/Umps/Dolk/Fdps/Pi4k2a/Prps1l3/Pip5k1a/Mtch2/Uqcc3/Itpkc/Atp5o/Pgam1/Pla2g16/Nme2/Nampt/Ppat/Cdipt/Agpat5/Nmnat1/Eif6/Acsl4/Parp1/Chpt1/Etnk1/Ppcs/Pcyt2/Atp5g3/Dtymk/Rrm2/Isyna1/Pigx/Lpcat3	59
GO:0000380	GO:0000380	alternative mRNA splicing, via spliceosome	17/1619	74/23239	1.00066e-05	0.000266091	0.000222632	Srsf6/Hnrnpm/Rbm5/Srsf1/Rbm8a/Tra2b/Srsf7/Fmr1/Srsf2/Srsf9/Rbmxl1/Rbm19/Khdrbs1/Celf1/Pqbp1/Rbm10/Hnrnpa1	17
GO:0070198	GO:0070198	protein localization to chromosome, telomeric region	10/1619	28/23239	1.07423e-05	0.000284168	0.000237756	Gnl3/Tcp1/Cct4/Gnl3l/Wrap53/Brca2/Tnks2/Cct3/Terf2ip/Cct7	10
GO:2001252	GO:2001252	positive regulation of chromosome organization	29/1619	175/23239	1.13523e-05	0.000298747	0.000249954	Akap8/Gnl3/Cul3/Cdk9/Tpr/Prkcq/Rad21/Tcp1/Cct4/Suv39h1/Pink1/Naf1/L3mbtl2/Fmr1/Kat2b/Sirt1/Hmbox1/Mapkapk5/Piwil2/Nek2/Tnks2/Cct3/Hnrnpd/Mtf2/Asxl2/Kat2a/Cct7/Trim28/Rnf20	29
GO:0043487	GO:0043487	regulation of RNA stability	20/1619	98/23239	1.1553e-05	0.000302463	0.000253063	Syncrip/Smg5/Hnrnpm/Larp1/Hnrnpa0/Igf2bp1/Ybx1/Naf1/Fmr1/Tbrg4/Ythdf2/Zfp36l2/Apex1/Hnrnpd/Hnrnpr/Pum1/Pabpc4/Qk/Fxr2/Rbm10	20
GO:0030150	GO:0030150	protein import into mitochondrial matrix	8/1619	18/23239	1.2677e-05	0.000330186	0.000276259	Tomm20/Timm17a/Tomm40/Timm17b/Timm23/Dnajc15/Tomm7/Timm50	8
GO:0016241	GO:0016241	regulation of macroautophagy	20/1619	99/23239	1.35405e-05	0.000350877	0.000293571	Tigar/Ulk1/Bnip3/Larp1/Map3k7/Phf23/Pink1/Wac/Pafah1b2/Bnip3l/Sirt1/Ikbkg/Pip4k2c/Usp36/Fez1/Sesn1/Tomm7/Hdac6/Sesn2/Mtmr3	20
GO:0016032	GO:0016032	viral process	39/1619	272/23239	1.41335e-05	0.000364385	0.000304872	Etf1/Zfp639/Ctsb/Rab5a/Pabpc1/Eif3f/Eif3b/Ist1/Larp1/Eif3a/Snf8/Vcp/P4hb/Them4/Eif3g/Ppia/Trim25/Denr/Hdac1/Fmr1/Chmp2a/Chd1/Zc3hav1/Trim6/Ddx3x/Rab1a/Snx3/Rab43/Hacd3/Itgav/Nr5a2/Tbc1d20/Hcfc1/Eif3l/Atg16l1/Smarca4/Taf11/Vps16/Trim28	39
GO:0033119	GO:0033119	negative regulation of RNA splicing	10/1619	29/23239	1.53743e-05	0.000393937	0.000329597	Rps26/Rps13/Srsf6/Tra2b/C1qbp/Srsf7/Srsf9/Rbmxl1/Rbm42/Rbm10	10
GO:0006275	GO:0006275	regulation of DNA replication	21/1619	108/23239	1.54348e-05	0.000393937	0.000329597	Rbbp6/Chek2/Ccna2/Stag2/Cdk2/Wdr18/Cdk1/Ttf1/Senp2/Hras/Tipin/Brca2/Wapl/Cdan1/Usp37/Gtpbp4/Rad17/Pds5a/Zmpste24/Esco1/Ino80	21
GO:0006338	GO:0006338	chromatin remodeling	23/1619	125/23239	1.59831e-05	0.00040394	0.000337966	Ptma/Dr1/Ruvbl1/Tpr/Mta2/Hmgb3/Hmgb2/Hmgb1/Baz1a/Ttf1/Smarca5/Kat2b/Chd1/Foxa1/Actr6/Smarcc1/Mysm1/Ino80c/Smarca4/Anp32e/Cecr2/Smarcad1/Ino80	23
GO:1901796	GO:1901796	regulation of signal transduction by p53 class mediator	16/1619	69/23239	1.59858e-05	0.00040394	0.000337966	Pttg1ip/Rpl26/Rpl11/Rpf2/Rps7/Bop1/Nop2/Prmt6/Sirt1/Rpl23/Senp2/Rrn3/Rrs1/Rpl5/Hexim1/Zmpste24	16
GO:0006282	GO:0006282	regulation of DNA repair	21/1619	109/23239	1.78785e-05	0.00044953	0.000376111	Rps3/Tigar/Cdk9/Ubr5/Mad2l2/Usp1/Hmgb1/Polq/Suv39h1/Rpa2/Ube2v2/Sirt1/Rad51ap1/Wrap53/Parp1/Tex15/Parg/Setd2/Terf2ip/Ppp4c/Trim28	21
GO:0007051	GO:0007051	spindle organization	27/1619	161/23239	1.80085e-05	0.000450567	0.000376979	Rps3/Chek2/Cdc14b/Tpr/Stag2/Ntmt1/Rhoa/Vcp/Tubgcp6/Haus6/Sac3d1/Haus2/Pkd1/Chmp2a/Racgap1/Nek2/Ranbp1/Cep192/Kpnb1/Rnf4/Cdc20/Tubgcp3/Tubb5/Csnk1d/Spag5/Spc25/Ino80	27
GO:1901293	GO:1901293	nucleoside phosphate biosynthetic process	39/1619	276/23239	1.98609e-05	0.000494478	0.000413718	Dhtkd1/Impdh2/Pank3/Shmt1/Tigar/Guca1a/Nme1/Impdh1/Atp5j/Prps1/Hprt/Aprt/Atp5f1/Atp5g1/Adsl/Mpc1/Paics/Uck2/Vcp/Gart/Mpc2/Atp5c1/Umps/Prps1l3/Mtch2/Uqcc3/Atp5o/Pgam1/Nme2/Nampt/Ppat/Nmnat1/Eif6/Acsl4/Parp1/Ppcs/Atp5g3/Dtymk/Rrm2	39
GO:0016239	GO:0016239	positive regulation of macroautophagy	15/1619	63/23239	2.08696e-05	0.000517058	0.00043261	Ulk1/Bnip3/Larp1/Map3k7/Pink1/Wac/Pafah1b2/Bnip3l/Sirt1/Ikbkg/Pip4k2c/Sesn1/Tomm7/Hdac6/Sesn2	15
GO:0010332	GO:0010332	response to gamma radiation	13/1619	49/23239	2.12877e-05	0.000524855	0.000439133	Tigar/Chek2/Gtf2h5/Gpx1/Rpl26/Ddias/Sod2/Hras/Brca2/Ercc6/Rnf4/Tlk2/Zmpste24	13
GO:1903313	GO:1903313	positive regulation of mRNA metabolic process	18/1619	86/23239	2.17609e-05	0.000532406	0.000445451	Ncbp1/Pabpc1/Ago2/Tra2a/Cnot1/Tra2b/Eif4a3/Zc3hav1/Ythdf2/Zfp36l2/Rbmxl1/Cnot8/Hnrnpd/Hnrnpr/Pum1/Qk/Nudt21/Cdc73	18
GO:0009411	GO:0009411	response to UV	24/1619	136/23239	2.18036e-05	0.000532406	0.000445451	Yy1/Noc2l/Gpx1/Rpl26/Ddias/Usp1/Casp3/Ei24/Fmr1/Sdf4/Sirt1/Ube2b/Actr5/Parp1/Tipin/Brca2/Cdkn2d/Ercc6/Ercc2/Eif2s1/Dtl/Impact/Ercc3/Ino80	24
GO:0009124	GO:0009124	nucleoside monophosphate biosynthetic process	26/1619	154/23239	2.26451e-05	0.000550307	0.000460429	Dhtkd1/Impdh2/Shmt1/Tigar/Impdh1/Atp5j/Prps1/Hprt/Aprt/Atp5f1/Atp5g1/Adsl/Paics/Uck2/Vcp/Gart/Atp5c1/Umps/Mtch2/Uqcc3/Atp5o/Pgam1/Ppat/Eif6/Parp1/Atp5g3	26
GO:0000245	GO:0000245	spliceosomal complex assembly	12/1619	43/23239	2.52736e-05	0.00060821	0.000508874	Snrpc/Ncbp1/Srsf6/Rbm5/Srsf1/Gemin2/Setx/Luc7l/Rbmxl1/Luc7l2/Ddx39b/Celf1	12
GO:1903829	GO:1903829	positive regulation of cellular protein localization	41/1619	299/23239	2.52984e-05	0.00060821	0.000508874	Rtn4/Gpd1l/Stac2/Gnl3/Ipo5/Prkcd/Tpr/Hnrnpm/Prkcq/Ubr5/Tcp1/Cct4/Gnl3l/Mcrs1/Cdk1/Mapk14/Bag3/Arf6/Wrap53/Rer1/Rab34/Glis2/Gsk3b/Nmd3/Zpr1/Hras/Parp1/Tomm7/Ptpn9/Ppm1a/Cct3/Snx27/Sar1a/Sesn2/Rack1/Cct7/Trim28/Kif5b/Pdcd10/Abhd17a/Tmem30a	41
GO:0009165	GO:0009165	nucleotide biosynthetic process	38/1619	269/23239	2.5387e-05	0.00060821	0.000508874	Dhtkd1/Impdh2/Pank3/Shmt1/Tigar/Guca1a/Nme1/Impdh1/Atp5j/Prps1/Hprt/Aprt/Atp5f1/Atp5g1/Adsl/Mpc1/Paics/Uck2/Vcp/Gart/Mpc2/Atp5c1/Umps/Prps1l3/Mtch2/Uqcc3/Atp5o/Pgam1/Nme2/Nampt/Nmnat1/Eif6/Acsl4/Parp1/Ppcs/Atp5g3/Dtymk/Rrm2	38
GO:2001244	GO:2001244	positive regulation of intrinsic apoptotic signaling pathway	15/1619	64/23239	2.55176e-05	0.000608468	0.00050909	Rps3/Rpl26/Rpl11/Rps7/Serinc3/Bclaf1/Mcl1/Mtch2/Ei24/Sirt1/Nacc2/Ptpn2/Rack1/Bid/Siah1a	15
GO:0043488	GO:0043488	regulation of mRNA stability	18/1619	87/23239	2.56705e-05	0.000609253	0.000509747	Syncrip/Hnrnpm/Larp1/Hnrnpa0/Igf2bp1/Ybx1/Fmr1/Tbrg4/Ythdf2/Zfp36l2/Apex1/Hnrnpd/Hnrnpr/Pum1/Pabpc4/Qk/Fxr2/Rbm10	18
GO:0010506	GO:0010506	regulation of autophagy	34/1619	230/23239	2.58738e-05	0.000611223	0.000511395	Ctsa/Tigar/Ulk1/Bnip3/Eif4g2/Larp1/Usp33/Map3k7/Phf23/Hmgb1/Eif4g1/Pink1/Wac/Mcl1/Pafah1b2/Bnip3l/Sirt1/Nampt/Ikbkg/Pip4k2c/Gsk3b/Usp36/Tmem150c/Fez1/Sesn1/Tomm7/Hdac6/Cttn/Sesn2/Rock1/Mtmr3/Zmpste24/Bid/Tmem59	34
GO:0006473	GO:0006473	protein acetylation	29/1619	183/23239	2.70467e-05	0.000635972	0.000532102	Noc2l/Mdh2/Dr1/Ruvbl1/Brpf1/Taf5l/Bend3/Kansl2/Hdac1/Kansl1/Mcrs1/Kansl3/L3mbtl2/Kat2b/Sirt1/Yeats2/Gsk3b/Piwil2/Brca2/Ctcf/Iws1/Naa15/Hcfc1/Smarca4/Terf2ip/Kat2a/Mbd3/Zmpste24/Esco1	29
GO:0031440	GO:0031440	regulation of mRNA 3'-end processing	9/1619	25/23239	2.77518e-05	0.000649546	0.000543459	Ncbp1/Cdk9/Cpsf6/Ccnt1/Nelfe/Papola/Nudt21/Cdc73/Rnf20	9
GO:0009156	GO:0009156	ribonucleoside monophosphate biosynthetic process	25/1619	147/23239	2.8439e-05	0.000662576	0.000554361	Dhtkd1/Impdh2/Tigar/Impdh1/Atp5j/Prps1/Hprt/Aprt/Atp5f1/Atp5g1/Adsl/Paics/Uck2/Vcp/Gart/Atp5c1/Umps/Mtch2/Uqcc3/Atp5o/Pgam1/Ppat/Eif6/Parp1/Atp5g3	25
GO:2001243	GO:2001243	negative regulation of intrinsic apoptotic signaling pathway	19/1619	96/23239	2.98487e-05	0.000692246	0.000579185	Pttg1ip/Noc2l/Bag5/Gpx1/Ddias/Tpt1/Sod2/Ivns1abp/Pink1/Hdac1/Mcl1/Sirt1/Ikbkg/Rrn3/Ddx3x/G2e3/Cdkn2d/Ptpn1/Bid	19
GO:0010948	GO:0010948	negative regulation of cell cycle process	33/1619	222/23239	3.01448e-05	0.000695934	0.000582271	Chek2/Mad2l1bp/Cdc14b/Cdk9/Trip13/Tpr/Rfwd3/Rpl26/Rad21/Stag2/Dync1li1/Pten/Cdk4/Rpa2/Cdk1/Kat2b/Rpl23/Chmp2a/Zfp36l2/Nacc2/Nek2/Topbp1/Cdkn2d/Cep192/Pidd1/Wapl/Dtl/Fbxo31/Cdc73/Kat2a/Rad17/Rps27l/Anapc15	33
GO:0045947	GO:0045947	negative regulation of translational initiation	7/1619	15/23239	3.07387e-05	0.000703251	0.000588392	Ago2/Tpr/Fmr1/Eif4ebp1/Rpl13a/Paip2/Eif2s1	7
GO:1904814	GO:1904814	regulation of protein localization to chromosome, telomeric region	7/1619	15/23239	3.07387e-05	0.000703251	0.000588392	Gnl3/Tcp1/Cct4/Gnl3l/Wrap53/Cct3/Cct7	7
GO:0034976	GO:0034976	response to endoplasmic reticulum stress	32/1619	213/23239	3.19276e-05	0.000722107	0.000604169	Dnajb9/Ppp2cb/Ubxn1/Ppp1r15b/Serp1/Vcp/P4hb/Apaf1/Fbxo6/Serinc3/Casp3/Trim25/Ubxn8/Trib3/Sirt1/Tmx1/Ube2j2/Ikbkg/Crebrf/Gsk3b/Tmem129/Cops5/Ptpn2/Hspa5/Eif2s1/Ptpn1/Atxn3/Sesn2/Manf/Tmco1/Uggt1/Bid	32
GO:0000302	GO:0000302	response to reactive oxygen species	30/1619	194/23239	3.197e-05	0.000722107	0.000604169	Rps3/Bnip3/Prkcd/Ppp2cb/Gpx1/Ppp1r15b/Kpna4/Sod2/Traf2/Casp3/Chuk/Glrx2/Setx/Pink1/Sirt1/Prdx5/Ccs/Mpv17/Parp1/Sesn1/Itgav/Apex1/Hdac6/Hnrnpd/Ercc6/Sesn2/Rack1/Impact/Psap/Pdcd10	30
GO:0000070	GO:0000070	mitotic sister chromatid segregation	25/1619	148/23239	3.19894e-05	0.000722107	0.000604169	Akap8/Ran/Mad2l1bp/Cul3/Cdc14b/Trip13/Tpr/Rad21/Dync1li1/Phf23/Chmp2a/Racgap1/Rrs1/Nek2/Cep192/Kpnb1/Hira/Cdc20/Seh1l/Ncapd2/Spag5/Ncaph2/Pds5a/Ino80/Anapc15	25
GO:0032648	GO:0032648	regulation of interferon-beta production	13/1619	51/23239	3.38722e-05	0.000759531	0.000635481	Yy1/Rnf216/Polr3g/Hmgb2/Hmgb1/Cactin/Zc3hav1/Atg9a/Polr3a/Polr3c/Relb/Polr3d/Ptpn11	13
GO:0045930	GO:0045930	negative regulation of mitotic cell cycle	34/1619	233/23239	3.39464e-05	0.000759531	0.000635481	Rps6/Rpl24/Chek2/Mad2l1bp/Cdc14b/Trip13/Tpr/Rfwd3/Rpl26/Btg1/Rad21/Dync1li1/Ddias/Pten/Rpa2/Dclre1b/Cdk1/Zfp36l2/Nacc2/Prcc/Hras/Tipin/Topbp1/Cep192/Pidd1/Wee1/Gadd45a/Eme1/Fbxo31/Cdc73/Nabp1/Rad17/Rps27l/Anapc15	34
GO:0032204	GO:0032204	regulation of telomere maintenance	17/1619	81/23239	3.51833e-05	0.000783754	0.000655748	Smg5/Gnl3/Prkcq/Tcp1/Cct4/Gnl3l/Naf1/Mcrs1/Hmbox1/Mapkapk5/Parp1/Nek2/Tnks2/Cct3/Hnrnpd/Terf2ip/Cct7	17
GO:1901987	GO:1901987	regulation of cell cycle phase transition	39/1619	284/23239	3.81381e-05	0.000845866	0.000707715	Cdc25c/Mad2l1bp/Cul3/Cdc14b/Trip13/Tpr/Rfwd3/Rpl26/Prkcq/Rad21/Dync1li1/Pten/Cdk4/Eif4g1/Rpa2/Cdk2/Cdk1/Ube2c/Senp2/Zfp36l2/Rpl17/Nacc2/Ddx3x/Topbp1/Apex1/Cdkn2d/Cep192/Cdc45/Ercc2/Pidd1/Dtl/Fbxo31/Cdc73/Rad17/Ercc3/Rps27l/Bid/Ino80/Anapc15	39
GO:0001731	GO:0001731	formation of translation preinitiation complex	6/1619	11/23239	3.85656e-05	0.000851629	0.000712537	Eif5/Rps2/Denr/Eif4h/Eif2s3x/Rpl13a	6
GO:1900180	GO:1900180	regulation of protein localization to nucleus	23/1619	132/23239	3.94904e-05	0.000868275	0.000726464	Ipo5/Prkcd/Tpr/Hnrnpm/Prkcq/Ubr5/Pin1/Nf2/Mcrs1/Cdk1/Ei24/Sirt1/Mapk14/Bag3/Glis2/Gsk3b/Nmd3/Zpr1/Parp1/Akap1/Sesn2/Trim28/Pkig	23
GO:0008631	GO:0008631	intrinsic apoptotic signaling pathway in response to oxidative stress	12/1619	45/23239	4.16043e-05	0.000910811	0.000762053	Rnf7/Bag5/Gpx1/Zfp622/P4hb/Sod2/Pink1/Mcl1/Sirt1/Parp1/Gskip/Pdcd10	12
GO:0045862	GO:0045862	positive regulation of proteolysis	42/1619	316/23239	4.26089e-05	0.000928801	0.000777105	Rnf7/Ctsc/Rps3/Arih2/Ruvbl1/Timm17a/Ist1/Rhoa/Nub1/Vcp/Apaf1/Pten/Usp50/Sumo2/Pdcd2/Hspbp1/Mtch2/Trib3/Sumo1/Fmr1/Ube2v2/Sirt1/Mapk14/Smad7/Gsk3b/Ddx3x/Rnf19b/Fbxo22/Tnip1/Aurkaip1/Pidd1/Prelid1/Atxn3/Cycs/Csnk1d/Mgea5/Rack1/Rps27l/Axin1/Bid/Fbxw11/Zfand2a	42
GO:0044419	GO:0044419	interspecies interaction between organisms	51/1619	411/23239	4.44069e-05	0.000963857	0.000806436	Rps19/Etf1/Zfp639/Ctsb/Rab5a/Ulk1/Pabpc1/Eif3f/Gpx1/Eif3b/Ist1/Larp1/Rpl30/Eif3a/Snf8/Scd1/Vcp/P4hb/Tcp1/Them4/Eif3g/Ppia/Trim25/Denr/Hdac1/Fmr1/Chmp2a/Arg1/Chd1/Zc3hav1/Araf/Trim6/Sugt1/Ddx3x/Rab1a/Snx3/Rab43/Hacd3/Tnip1/Itgav/Nr5a2/Tbc1d20/Ddx39b/Hcfc1/Eif3l/Atg16l1/Smarca4/Taf11/Vps16/Trim28/Thoc3	51
GO:0000466	GO:0000466	maturation of 5.8S rRNA from tricistronic rRNA transcript (SSU-rRNA, 5.8S rRNA, LSU-rRNA)	8/1619	21/23239	4.87962e-05	0.00104572	0.000874929	Rps21/Nol9/Rpsa/Bop1/Fcf1/Rcl1/Rrs1/Abt1	8
GO:0006379	GO:0006379	mRNA cleavage	8/1619	21/23239	4.87962e-05	0.00104572	0.000874929	Ncbp1/Ago2/Cpsf6/Znrd1/Cstf2t/Polr2i/Nudt21/Cpsf4	8
GO:0044346	GO:0044346	fibroblast apoptotic process	8/1619	21/23239	4.87962e-05	0.00104572	0.000874929	Ruvbl1/Cul3/Btg1/Cfdp1/Ddias/Ier3ip1/Sirt1/Bid	8
GO:0000966	GO:0000966	RNA 5'-end processing	7/1619	16/23239	5.1356e-05	0.00109596	0.000916958	Rpp40/Trmt10c/Rpp14/Piwil2/Abt1/1110008L16Rik/Rpp30	7
GO:0006289	GO:0006289	nucleotide-excision repair	13/1619	53/23239	5.25064e-05	0.00111117	0.000929685	Gtf2h5/Hmgb1/Rpa2/Dclre1b/Sirt1/Gtf2h1/Brca2/Ercc6/Polr2i/Ercc2/Rbbp8/Ercc3/Gtf2h4	13
GO:0032608	GO:0032608	interferon-beta production	13/1619	53/23239	5.25064e-05	0.00111117	0.000929685	Yy1/Rnf216/Polr3g/Hmgb2/Hmgb1/Cactin/Zc3hav1/Atg9a/Polr3a/Polr3c/Relb/Polr3d/Ptpn11	13
GO:0006368	GO:0006368	transcription elongation from RNA polymerase II promoter	12/1619	46/23239	5.27441e-05	0.00111157	0.00093002	Ell2/Btbd18/Cdk9/Supt4a/Nelfb/Nelfe/Adrm1/Setd2/Polr2i/Cdc73/Axin1/Gtf2f1	12
GO:0006400	GO:0006400	tRNA modification	15/1619	68/23239	5.45165e-05	0.00114417	0.000957299	Mettl2/Nsun2/Wdr4/Trmt6/Gtpbp3/Trmt61a/Osgep/Elp6/Qtrt1/Aars/Tprkb/Pus7/Elp5/Trmt10a/Pusl1	15
GO:0000460	GO:0000460	maturation of 5.8S rRNA	9/1619	27/23239	5.60558e-05	0.00117163	0.000980278	Rps21/Nol9/C1d/Rpsa/Bop1/Fcf1/Rcl1/Rrs1/Abt1	9
GO:0018394	GO:0018394	peptidyl-lysine acetylation	25/1619	153/23239	5.64722e-05	0.0011755	0.000983512	Noc2l/Dr1/Ruvbl1/Brpf1/Taf5l/Bend3/Kansl2/Hdac1/Kansl1/Mcrs1/Kansl3/L3mbtl2/Kat2b/Sirt1/Yeats2/Piwil2/Brca2/Ctcf/Iws1/Hcfc1/Smarca4/Kat2a/Mbd3/Zmpste24/Esco1	25
GO:0006261	GO:0006261	DNA-dependent DNA replication	23/1619	135/23239	5.68019e-05	0.00117754	0.000985218	Ccne1/Chek2/Cdk9/Rfwd3/Stag2/Fancm/Mcm6/Polq/Rpa2/Baz1a/Cdk2/Wdr18/Senp2/Zpr1/Tipin/Brca2/Prim1/Cdc45/Ssbp1/Eme1/Mms22l/Zmpste24/Ino80	23
GO:0000819	GO:0000819	sister chromatid segregation	28/1619	181/23239	5.73647e-05	0.00118437	0.000990934	Akap8/Ran/Mad2l1bp/Cul3/Cdc14b/Trip13/Tpr/Rad21/Stag2/Dync1li1/Phf23/Chmp2a/Racgap1/Rrs1/Nek2/Cep192/Kpnb1/Hira/Cdc20/Wapl/Seh1l/Ncapd2/Spag5/Ncaph2/Pds5a/Esco1/Ino80/Anapc15	28
GO:0000077	GO:0000077	DNA damage checkpoint	19/1619	101/23239	6.20896e-05	0.00127673	0.00106821	Chek2/Cdc14b/Rfwd3/Rpl26/Rpa2/Wac/Cdk1/Tiprl/Mapk14/Tipin/Fem1b/Pidd1/Dtl/Ddx39b/Eme1/Fbxo31/Rad17/Rps27l/Ptpn11	19
GO:0006475	GO:0006475	internal protein amino acid acetylation	24/1619	145/23239	6.38542e-05	0.00130772	0.00109414	Noc2l/Mdh2/Dr1/Ruvbl1/Brpf1/Taf5l/Bend3/Kansl2/Kansl1/Mcrs1/Kansl3/L3mbtl2/Kat2b/Sirt1/Yeats2/Piwil2/Brca2/Ctcf/Iws1/Hcfc1/Smarca4/Kat2a/Mbd3/Zmpste24	24
GO:0018209	GO:0018209	peptidyl-serine modification	42/1619	322/23239	6.59212e-05	0.00134463	0.00112502	Gpd1l/Ulk1/Cab39/Chek2/Prkcd/Pak2/Mark3/Prkcq/Ntmt1/Sgk3/Mad2l2/Hipk3/Chuk/Eif4g1/Parp2/Cdk2/Pink1/Cdk1/Pkd1/Map2k2/Mapk14/Mapkapk5/Spry2/Araf/Smad7/Trim6/Gsk3b/Stk38l/Pkn3/Parp1/Mknk2/Hdac6/Pwp1/Ggnbp2/Csnk1d/Rack1/Stk4/Terf2ip/Wnk1/Tlk2/Pdcd10/Axin1	42
GO:0033157	GO:0033157	regulation of intracellular protein transport	32/1619	221/23239	6.63034e-05	0.00134598	0.00112615	Xpo1/Ipo5/Prkcd/Tpr/Prkcq/Rangap1/Ubr5/Chchd4/Pink1/Bnip3l/Cdk1/Ei24/Sirt1/Mapk14/Bag3/Gsk3b/Zpr1/Snx3/Hras/Akap1/Tomm7/Setd2/Iws1/Ppm1a/Sar1a/Ptpn1/Trim28/Kif5b/Pdcd10/Tmem30a/Ptpn11/Pkig	32
GO:1903052	GO:1903052	positive regulation of proteolysis involved in cellular protein catabolic process	20/1619	110/23239	6.65174e-05	0.00134598	0.00112615	Ctsc/Arih2/Nub1/Vcp/Pten/Sumo2/Hspbp1/Trib3/Sumo1/Fmr1/Ube2v2/Smad7/Gsk3b/Rnf19b/Fbxo22/Atxn3/Csnk1d/Rack1/Axin1/Zfand2a	20
GO:0016571	GO:0016571	histone methylation	23/1619	137/23239	7.18367e-05	0.00144213	0.00120659	Fbl/Rlf/Kdm3a/Ntmt1/Bend3/Dppa2/Suv39h1/Prmt6/Kdm4c/L3mbtl2/Sirt1/Mthfr/Arid4b/Bcor/Ctcf/Setd2/Pwp1/Iws1/Zfp335/Setdb2/Mtf2/Asxl2/Rnf20	23
GO:0016573	GO:0016573	histone acetylation	23/1619	137/23239	7.18367e-05	0.00144213	0.00120659	Noc2l/Dr1/Ruvbl1/Brpf1/Taf5l/Bend3/Kansl2/Kansl1/Mcrs1/Kansl3/L3mbtl2/Kat2b/Sirt1/Yeats2/Piwil2/Brca2/Ctcf/Iws1/Hcfc1/Smarca4/Kat2a/Mbd3/Zmpste24	23
GO:1905214	GO:1905214	regulation of RNA binding	6/1619	12/23239	7.25713e-05	0.00145114	0.00121413	Ncbp1/Eif3c/Cdk9/Eif4g1/Eif4a3/Fmr1	6
GO:0071479	GO:0071479	cellular response to ionizing radiation	14/1619	62/23239	7.30704e-05	0.00145539	0.00121769	Chek2/Gtf2h5/Rpl26/Ddias/Sirt1/Mapk14/Rad51ap1/Hras/Rnf4/Gadd45a/Tlk2/Grb2/Zmpste24/Ino80	14
GO:0031570	GO:0031570	DNA integrity checkpoint	20/1619	111/23239	7.58982e-05	0.00150581	0.00125987	Chek2/Cdc14b/Rfwd3/Rpl26/Rpa2/Wac/Cdk1/Tiprl/Mapk14/Tipin/Topbp1/Fem1b/Pidd1/Dtl/Ddx39b/Eme1/Fbxo31/Rad17/Rps27l/Ptpn11	20
GO:0046390	GO:0046390	ribose phosphate biosynthetic process	32/1619	223/23239	7.89835e-05	0.00156092	0.00130599	Dhtkd1/Impdh2/Pank3/Tigar/Nme1/Impdh1/Atp5j/Prps1/Hprt/Aprt/Atp5f1/Atp5g1/Adsl/Mpc1/Paics/Uck2/Vcp/Gart/Mpc2/Atp5c1/Umps/Prps1l3/Mtch2/Uqcc3/Atp5o/Pgam1/Nme2/Eif6/Acsl4/Parp1/Ppcs/Atp5g3	32
GO:0048285	GO:0048285	organelle fission	55/1619	464/23239	8.00111e-05	0.0015751	0.00131785	Rpl24/Btbd18/Ccne1/Akap8/Ran/Bnip3/Chek2/Psmc3ip/Mad2l1bp/Cul3/Cdc14b/Ccna2/Trip13/Tpr/Rad21/Stag2/Dync1li1/Rhoa/Fancm/Phf23/Rpa2/Tubgcp6/Pink1/Mtch2/Ube2c/Psmd13/Ube2b/Chmp2a/Sun1/Racgap1/Rrs1/Piwil2/Nek2/Topbp1/Brca2/Ranbp1/Tex15/Stat2/Cep192/Ddhd2/Kpnb1/Hira/Cdc20/Wapl/Tubgcp3/Seh1l/Ncapd2/Spag5/Eme1/Ncaph2/Cks2/Pds5a/Ino80/Anapc15/Siah1a	55
GO:0010508	GO:0010508	positive regulation of autophagy	20/1619	112/23239	8.64339e-05	0.00169497	0.00141814	Ulk1/Bnip3/Larp1/Map3k7/Hmgb1/Pink1/Wac/Pafah1b2/Bnip3l/Sirt1/Ikbkg/Pip4k2c/Gsk3b/Sesn1/Tomm7/Hdac6/Sesn2/Rock1/Bid/Tmem59	20
GO:0031330	GO:0031330	negative regulation of cellular catabolic process	33/1619	234/23239	8.68259e-05	0.00169611	0.00141909	Ctsa/Syncrip/Tigar/Gabarapl2/Pabpc1/Eif4g2/Bag5/Larp1/Ubxn1/Rpl11/Rps7/Hnrnpa0/Phf23/Eif4g1/Pink1/Igf2bp1/Wac/Mcl1/Ybx1/Naf1/Mtch2/Fmr1/Rpl23/Nampt/Nmnat1/Smarcc1/Usp36/Fez1/Rpl5/Hnrnpd/Qk/Tlk2/Rbm10	33
GO:0000381	GO:0000381	regulation of alternative mRNA splicing, via spliceosome	14/1619	63/23239	8.79849e-05	0.00170563	0.00142706	Srsf6/Rbm5/Srsf1/Rbm8a/Tra2b/Srsf7/Fmr1/Srsf2/Srsf9/Rbmxl1/Rbm19/Khdrbs1/Celf1/Rbm10	14
GO:0001510	GO:0001510	RNA methylation	14/1619	63/23239	8.79849e-05	0.00170563	0.00142706	Fbl/Mettl2/Nsun2/Emg1/Wdr4/Trmt6/Trmt10c/Gtpbp3/Nop2/Trmt61a/Tfb2m/Dimt1/Trmt10a/Nsun5	14
GO:0034655	GO:0034655	nucleobase-containing compound catabolic process	49/1619	401/23239	9.12095e-05	0.00176142	0.00147374	Dhtkd1/Etf1/Syncrip/Ncbp1/Tigar/Pabpc1/Nudt4/Smg5/Hprt/Ago2/Hnrnpm/Larp1/Cnot1/Hnrnpa0/Vcp/Apaf1/Rbm8a/Igf2bp1/Ybx1/Naf1/Mtch2/Eif4a3/Fmr1/Tbrg4/Pgam1/Dis3l/Zc3hav1/Ythdf2/Nmnat1/Zfp36l2/Zpr1/Cnot8/Eif6/Lsm2/Apex1/Dis3/Hnrnpd/Hnrnpr/Pum1/Pabpc4/Qk/Casc3/Csde1/Mrto4/Hint1/Gspt1/Fxr2/Rbm10/Cnot10	49
GO:0031398	GO:0031398	positive regulation of protein ubiquitination	19/1619	104/23239	9.37471e-05	0.00180357	0.001509	Pttg1ip/Cul3/Cdc14b/Cdk9/Rps2/Ube2l3/Pin1/Skp2/Pten/Phf23/Hspbp1/Trib3/Senp2/Smad7/Hspa5/Cdc20/Xiap/Axin1/Rnf20	19
GO:0008156	GO:0008156	negative regulation of DNA replication	10/1619	35/23239	9.58605e-05	0.00183727	0.00153719	Chek2/Stag2/Ttf1/Tipin/Brca2/Wapl/Cdan1/Gtpbp4/Rad17/Pds5a	10
GO:0009260	GO:0009260	ribonucleotide biosynthetic process	31/1619	216/23239	0.00010107	0.00192983	0.00161464	Dhtkd1/Impdh2/Pank3/Tigar/Nme1/Impdh1/Atp5j/Prps1/Hprt/Aprt/Atp5f1/Atp5g1/Adsl/Mpc1/Paics/Uck2/Vcp/Gart/Mpc2/Atp5c1/Umps/Mtch2/Uqcc3/Atp5o/Pgam1/Nme2/Eif6/Acsl4/Parp1/Ppcs/Atp5g3	31
GO:0098813	GO:0098813	nuclear chromosome segregation	35/1619	256/23239	0.000101691	0.00193442	0.00161848	Ccne1/Akap8/Ran/Mad2l1bp/Cul3/Cdc14b/Trip13/Tpr/Rad21/Stag2/Dync1li1/Fancm/Phf23/Ube2b/Chmp2a/Sun1/Racgap1/Rrs1/Nek2/Brca2/Tex15/Cep192/Kpnb1/Hira/Cdc20/Wapl/Seh1l/Ncapd2/Spag5/Eme1/Ncaph2/Pds5a/Esco1/Ino80/Anapc15	35
GO:0043543	GO:0043543	protein acylation	32/1619	226/23239	0.000102126	0.00193545	0.00161934	Noc2l/Mdh2/Dr1/Ruvbl1/Zdhhc7/Brpf1/Taf5l/Bend3/Kansl2/Hdac1/Kansl1/Mcrs1/Kansl3/L3mbtl2/Kat2b/Sirt1/Yeats2/Gsk3b/Piwil2/Brca2/Ctcf/Iws1/Ppm1a/Naa15/Hcfc1/Smarca4/Terf2ip/Kat2a/Mbd3/Zmpste24/Abhd17a/Esco1	32
GO:0032784	GO:0032784	regulation of DNA-templated transcription, elongation	12/1619	49/23239	0.00010292	0.00194317	0.0016258	Ell2/Btbd18/Cdk9/Supt4a/Nelfb/Ccnt1/Nelfe/Ercc6/Ddx39b/Cdc73/Axin1/Gtf2f1	12
GO:0031057	GO:0031057	negative regulation of histone modification	11/1619	42/23239	0.000103505	0.00194317	0.0016258	Noc2l/Ubr5/Kdm3a/Kdm5a/Prmt6/Kdm4c/L3mbtl2/Sirt1/Ube2b/Bcor/Mtf2	11
GO:0045943	GO:0045943	positive regulation of transcription by RNA polymerase I	8/1619	23/23239	0.000103681	0.00194317	0.0016258	Dhx33/Ubtf/Nol11/Wdr43/Pwp1/Utp15/Smarca4/Heatr1	8
GO:0042770	GO:0042770	signal transduction in response to DNA damage	17/1619	88/23239	0.000105605	0.00197194	0.00164987	Pttg1ip/Chek2/Cdc14b/Rpl26/Mad2l2/Sirt1/Mapk14/Senp2/Brca2/Pidd1/Sesn2/Dtl/Gadd45a/Grb2/Rps27l/Zmpste24/Bid	17
GO:0048024	GO:0048024	regulation of mRNA splicing, via spliceosome	19/1619	105/23239	0.000107089	0.00199233	0.00166694	Ncbp1/Srsf6/Tra2a/Rbm5/Srsf1/Rbm8a/Tra2b/C1qbp/Srsf7/Eif4a3/Fmr1/Srsf2/Srsf9/Rbmxl1/Rbm42/Rbm19/Khdrbs1/Celf1/Rbm10	19
GO:0032436	GO:0032436	positive regulation of proteasomal ubiquitin-dependent protein catabolic process	16/1619	80/23239	0.00010883	0.00201528	0.00168613	Arih2/Nub1/Vcp/Sumo2/Hspbp1/Trib3/Sumo1/Ube2v2/Smad7/Gsk3b/Rnf19b/Fbxo22/Csnk1d/Rack1/Axin1/Zfand2a	16
GO:0031060	GO:0031060	regulation of histone methylation	15/1619	72/23239	0.000109116	0.00201528	0.00168613	Kdm3a/Dppa2/Suv39h1/Prmt6/Kdm4c/L3mbtl2/Sirt1/Mthfr/Bcor/Ctcf/Iws1/Zfp335/Mtf2/Asxl2/Rnf20	15
GO:0051054	GO:0051054	positive regulation of DNA metabolic process	33/1619	237/23239	0.000111318	0.00204849	0.00171392	Rps3/Tigar/Gnl3/Prkcd/Prkcq/Mad2l2/Tcp1/Cct4/Cdk2/Tfrc/Naf1/Cdk1/Ube2v2/Sirt1/Hmbox1/Ube2b/Mapkapk5/Wrap53/Gsk3b/Hras/Parp1/Nek2/Tnks2/Parg/Cct3/Hnrnpd/Ercc2/Ung/Ddx39b/Mgea5/Cct7/Trim28/Ino80	33
GO:0031123	GO:0031123	RNA 3'-end processing	18/1619	97/23239	0.00011528	0.00210613	0.00176215	Rps21/Ncbp1/Fbl/Cdk9/Cpsf6/Clp1/Trmt10c/Rpsa/Cstf2t/Ccnt1/Nelfe/Papola/Ints1/Nudt21/Ints2/Cdc73/Cpsf4/Rnf20	18
GO:1901800	GO:1901800	positive regulation of proteasomal protein catabolic process	18/1619	97/23239	0.00011528	0.00210613	0.00176215	Arih2/Nub1/Vcp/Sumo2/Hspbp1/Trib3/Sumo1/Fmr1/Ube2v2/Smad7/Gsk3b/Rnf19b/Fbxo22/Atxn3/Csnk1d/Rack1/Axin1/Zfand2a	18
GO:0034599	GO:0034599	cellular response to oxidative stress	35/1619	258/23239	0.000118909	0.00216465	0.00181111	Rnf7/Rps3/Bnip3/Bag5/Prkcd/Gpx1/Rwdd1/Zfp622/Ddias/P4hb/Sod2/Traf2/Chchd4/Chuk/Setx/Pink1/Vkorc1l1/Hdac1/Mcl1/Sirt1/Prdx5/Gsr/Ccs/Mpv17/Parp1/Apex1/Hdac6/Hnrnpd/Eif2s1/Sesn2/Rack1/Gskip/Impact/Psap/Pdcd10	35
GO:0009895	GO:0009895	negative regulation of catabolic process	37/1619	279/23239	0.000123969	0.00222876	0.00186475	Ctsa/Syncrip/Tigar/Gabarapl2/Pabpc1/Eif4g2/Bag5/Larp1/Ubxn1/Rpl11/Rps7/Pin1/Hnrnpa0/Mad2l2/Phf23/Eif4g1/Pink1/Igf2bp1/Wac/Mcl1/Ybx1/Naf1/Mtch2/Fmr1/Rpl23/Nampt/Azin1/Nmnat1/Smarcc1/Usp36/Snx3/Fez1/Rpl5/Hnrnpd/Qk/Tlk2/Rbm10	37
GO:0000280	GO:0000280	nuclear division	50/1619	417/23239	0.000124713	0.00222876	0.00186475	Rpl24/Btbd18/Ccne1/Akap8/Ran/Chek2/Psmc3ip/Mad2l1bp/Cul3/Cdc14b/Ccna2/Trip13/Tpr/Rad21/Stag2/Dync1li1/Rhoa/Fancm/Phf23/Rpa2/Tubgcp6/Ube2c/Psmd13/Ube2b/Chmp2a/Sun1/Racgap1/Rrs1/Piwil2/Nek2/Topbp1/Brca2/Ranbp1/Tex15/Cep192/Kpnb1/Hira/Cdc20/Wapl/Tubgcp3/Seh1l/Ncapd2/Spag5/Eme1/Ncaph2/Cks2/Pds5a/Ino80/Anapc15/Siah1a	50
GO:0018393	GO:0018393	internal peptidyl-lysine acetylation	23/1619	142/23239	0.000126032	0.00222876	0.00186475	Noc2l/Dr1/Ruvbl1/Brpf1/Taf5l/Bend3/Kansl2/Kansl1/Mcrs1/Kansl3/L3mbtl2/Kat2b/Sirt1/Yeats2/Piwil2/Brca2/Ctcf/Iws1/Hcfc1/Smarca4/Kat2a/Mbd3/Zmpste24	23
GO:0051444	GO:0051444	negative regulation of ubiquitin-protein transferase activity	7/1619	18/23239	0.000126203	0.00222876	0.00186475	Bag5/Rpl11/Rps7/Mad2l2/Rpl23/Smad7/Rpl5	7
GO:0000724	GO:0000724	double-strand break repair via homologous recombination	20/1619	115/23239	0.000126224	0.00222876	0.00186475	Yy1/Rfwd3/Mad2l2/Polq/Rpa2/Psmd14/Rad51ap1/Wrap53/Exd2/Brca2/Tex15/Cdc45/Setd2/Terf2ip/Ppp4c/Nabp1/Mms22l/Rbbp8/Smc6/Ino80	20
GO:0000725	GO:0000725	recombinational repair	20/1619	115/23239	0.000126224	0.00222876	0.00186475	Yy1/Rfwd3/Mad2l2/Polq/Rpa2/Psmd14/Rad51ap1/Wrap53/Exd2/Brca2/Tex15/Cdc45/Setd2/Terf2ip/Ppp4c/Nabp1/Mms22l/Rbbp8/Smc6/Ino80	20
GO:0006122	GO:0006122	mitochondrial electron transport, ubiquinol to cytochrome c	6/1619	13/23239	0.000126819	0.00222876	0.00186475	Uqcrfs1/Uqcrc1/Uqcc3/Uqcrq/Cycs/Pmpcb	6
GO:0006544	GO:0006544	glycine metabolic process	6/1619	13/23239	0.000126819	0.00222876	0.00186475	Gcsh/Gldc/Shmt1/Phgdh/Gart/Amt	6
GO:0009086	GO:0009086	methionine biosynthetic process	6/1619	13/23239	0.000126819	0.00222876	0.00186475	Adi1/Bhmt/Mthfr/Bhmt2/Mtrr/Cth	6
GO:0034497	GO:0034497	protein localization to phagophore assembly site	6/1619	13/23239	0.000126819	0.00222876	0.00186475	Wipi2/Wdr45/Wdr45b/Atg9a/Atg16l1/Atg13	6
GO:0018105	GO:0018105	peptidyl-serine phosphorylation	39/1619	301/23239	0.000136022	0.00238226	0.00199317	Gpd1l/Ulk1/Cab39/Chek2/Prkcd/Pak2/Mark3/Prkcq/Sgk3/Mad2l2/Hipk3/Chuk/Eif4g1/Cdk2/Pink1/Cdk1/Pkd1/Map2k2/Mapk14/Mapkapk5/Spry2/Araf/Smad7/Trim6/Gsk3b/Stk38l/Pkn3/Mknk2/Hdac6/Pwp1/Ggnbp2/Csnk1d/Rack1/Stk4/Terf2ip/Wnk1/Tlk2/Pdcd10/Axin1	39
GO:0009127	GO:0009127	purine nucleoside monophosphate biosynthetic process	23/1619	143/23239	0.000140452	0.002443	0.002044	Dhtkd1/Impdh2/Tigar/Impdh1/Atp5j/Prps1/Hprt/Aprt/Atp5f1/Atp5g1/Adsl/Paics/Vcp/Gart/Atp5c1/Mtch2/Uqcc3/Atp5o/Pgam1/Ppat/Eif6/Parp1/Atp5g3	23
GO:0009168	GO:0009168	purine ribonucleoside monophosphate biosynthetic process	23/1619	143/23239	0.000140452	0.002443	0.002044	Dhtkd1/Impdh2/Tigar/Impdh1/Atp5j/Prps1/Hprt/Aprt/Atp5f1/Atp5g1/Adsl/Paics/Vcp/Gart/Atp5c1/Mtch2/Uqcc3/Atp5o/Pgam1/Ppat/Eif6/Parp1/Atp5g3	23
GO:0072522	GO:0072522	purine-containing compound biosynthetic process	32/1619	230/23239	0.000142426	0.00246889	0.00206566	Dhtkd1/Impdh2/Pank3/Shmt1/Tigar/Guca1a/Nme1/Impdh1/Atp5j/Prps1/Hprt/Aprt/Atp5f1/Atp5g1/Adsl/Mpc1/Paics/Vcp/Gart/Mpc2/Atp5c1/Prps1l3/Mtch2/Uqcc3/Atp5o/Pgam1/Nme2/Eif6/Acsl4/Parp1/Ppcs/Atp5g3	32
GO:0048025	GO:0048025	negative regulation of mRNA splicing, via spliceosome	8/1619	24/23239	0.000146057	0.00252321	0.00211111	Srsf6/Tra2b/C1qbp/Srsf7/Srsf9/Rbmxl1/Rbm42/Rbm10	8
GO:0032206	GO:0032206	positive regulation of telomere maintenance	12/1619	51/23239	0.000155539	0.00266886	0.00223297	Gnl3/Prkcq/Tcp1/Cct4/Naf1/Hmbox1/Mapkapk5/Nek2/Tnks2/Cct3/Hnrnpd/Cct7	12
GO:0032481	GO:0032481	positive regulation of type I interferon production	12/1619	51/23239	0.000155539	0.00266886	0.00223297	Dhx33/Polr3g/Hmgb2/Chuk/Hmgb1/Zc3hav1/Setd2/Polr3a/Polr3c/Pqbp1/Polr3d/Ptpn11	12
GO:0051101	GO:0051101	regulation of DNA binding	21/1619	126/23239	0.000161575	0.0027631	0.00231181	Edf1/Nme1/Hipk1/Gata1/Mad2l2/Hipk3/Hmgb2/Sumo1/Sirt1/Hand1/Trim6/Parp1/Nek2/Zfp593/Ercc2/Hspa4/Wapl/Smarca4/Trim28/Ercc3/Zmpste24	21
GO:2000060	GO:2000060	positive regulation of ubiquitin-dependent protein catabolic process	17/1619	91/23239	0.000162277	0.00276579	0.00231407	Arih2/Nub1/Vcp/Pten/Sumo2/Hspbp1/Trib3/Sumo1/Ube2v2/Smad7/Gsk3b/Rnf19b/Fbxo22/Csnk1d/Rack1/Axin1/Zfand2a	17
GO:1904356	GO:1904356	regulation of telomere maintenance via telomere lengthening	13/1619	59/23239	0.000170746	0.0029004	0.00242669	Prkcq/Tcp1/Cct4/Gnl3l/Naf1/Mcrs1/Hmbox1/Mapkapk5/Parp1/Nek2/Tnks2/Cct3/Cct7	13
GO:0051100	GO:0051100	negative regulation of binding	25/1619	164/23239	0.000177081	0.00299798	0.00250833	Ppp1r2/Usp33/Gata1/Pin1/Mad2l2/Gnl3l/Sumo1/Eif4a3/Ctsz/Sirt1/Hand1/Senp2/Gsk3b/Nek2/Tfip11/Eif2b4/Zfp593/Eif2s1/Hspa4/Wapl/Dtnbp1/Rock1/Gtpbp4/Btaf1/Gtf2f1	25
GO:0032092	GO:0032092	positive regulation of protein binding	19/1619	109/23239	0.0001787	0.00301534	0.00252286	Map1lc3b/Krit1/Syap1/Ran/Ppp2cb/Mark3/Rpl11/Usp33/Sppl3/Pin1/Traf2/Gnl3l/Trib3/Pkd1/Gsk3b/Nmd3/Rfng/Hspa4/Stk4	19
GO:0000387	GO:0000387	spliceosomal snRNP assembly	9/1619	31/23239	0.000187036	0.00313811	0.00262558	Snrpc/Snrpd2/Strap/Snrpb/Gemin2/Ddx20/Aar2/Clns1a/Lsm2	9
GO:0043094	GO:0043094	cellular metabolic compound salvage	7/1619	19/23239	0.000187829	0.00313811	0.00262558	Pdxk/Hprt/Aprt/Uck2/Adi1/Bhmt/Bhmt2	7
GO:2000269	GO:2000269	regulation of fibroblast apoptotic process	7/1619	19/23239	0.000187829	0.00313811	0.00262558	Ruvbl1/Btg1/Cfdp1/Ddias/Ier3ip1/Sirt1/Bid	7
GO:2001234	GO:2001234	negative regulation of apoptotic signaling pathway	31/1619	224/23239	0.000197719	0.00329251	0.00275476	Tnfrsf22/Pttg1ip/Zc3hc1/Noc2l/Bag5/Gpx1/Gata1/Map3k7/Sgk3/Ddias/Tpt1/Hmgb2/Sod2/Ivns1abp/Pink1/Hdac1/Mcl1/Sirt1/Caap1/Ikbkg/Rrn3/Ddx3x/Rb1cc1/G2e3/Itgav/Cdkn2d/Cttn/Prelid1/Ptpn1/Cth/Bid	31
GO:0000154	GO:0000154	rRNA modification	8/1619	25/23239	0.00020173	0.00333742	0.00279234	Nhp2/Fbl/Emg1/Nop2/Naf1/Tfb2m/Dimt1/Nsun5	8
GO:0051443	GO:0051443	positive regulation of ubiquitin-protein transferase activity	8/1619	25/23239	0.00020173	0.00333742	0.00279234	Cdc14b/Rps2/Ube2l3/Pin1/Pten/Trib3/Cdc20/Axin1	8
GO:0090307	GO:0090307	mitotic spindle assembly	13/1619	60/23239	0.000204227	0.00336776	0.00281772	Chek2/Cdc14b/Tpr/Stag2/Rhoa/Tubgcp6/Chmp2a/Racgap1/Nek2/Cep192/Kpnb1/Cdc20/Tubgcp3	13
GO:0019081	GO:0019081	viral translation	6/1619	14/23239	0.000208848	0.00339981	0.00284454	Eif3f/Eif3b/Eif3a/Eif3g/Denr/Eif3l	6
GO:0034471	GO:0034471	ncRNA 5'-end processing	6/1619	14/23239	0.000208848	0.00339981	0.00284454	Rpp40/Trmt10c/Rpp14/Abt1/1110008L16Rik/Rpp30	6
GO:0090069	GO:0090069	regulation of ribosome biogenesis	6/1619	14/23239	0.000208848	0.00339981	0.00284454	Pten/Wdr43/Usp36/Utp15/Dimt1/Heatr1	6
GO:0090151	GO:0090151	establishment of protein localization to mitochondrial membrane	6/1619	14/23239	0.000208848	0.00339981	0.00284454	Tomm22/Timm22/Mtch2/Timm13/Hspa4/Timm10	6
GO:0006164	GO:0006164	purine nucleotide biosynthetic process	31/1619	225/23239	0.000214323	0.00347778	0.00290977	Dhtkd1/Impdh2/Pank3/Tigar/Guca1a/Nme1/Impdh1/Atp5j/Prps1/Hprt/Aprt/Atp5f1/Atp5g1/Adsl/Mpc1/Paics/Vcp/Gart/Mpc2/Atp5c1/Prps1l3/Mtch2/Uqcc3/Atp5o/Pgam1/Nme2/Eif6/Acsl4/Parp1/Ppcs/Atp5g3	31
GO:0042594	GO:0042594	response to starvation	24/1619	157/23239	0.000226318	0.00365078	0.00305452	Map1lc3b/Ulk1/Lamp2/Gabarapl2/Larp1/Glul/Slc39a4/Usp33/Mybbp1a/Map1lc3a/Eif2a/Sirt1/Mios/Eif4ebp1/Dnajc15/Fbxo22/Sesn1/Hspa5/Eif2s1/Gabarap/Seh1l/Sesn2/Mtmr3/Impact	24
GO:1903364	GO:1903364	positive regulation of cellular protein catabolic process	21/1619	129/23239	0.000226422	0.00365078	0.00305452	Ctsc/Pttg1ip/Arih2/Nub1/Vcp/Pten/Sumo2/Hspbp1/Trib3/Sumo1/Fmr1/Ube2v2/Smad7/Gsk3b/Rnf19b/Fbxo22/Atxn3/Csnk1d/Rack1/Axin1/Zfand2a	21
GO:1900182	GO:1900182	positive regulation of protein localization to nucleus	16/1619	85/23239	0.000228425	0.00367143	0.00307179	Ipo5/Prkcd/Tpr/Hnrnpm/Prkcq/Ubr5/Mcrs1/Cdk1/Mapk14/Bag3/Glis2/Nmd3/Zpr1/Parp1/Sesn2/Trim28	16
GO:1905268	GO:1905268	negative regulation of chromatin organization	13/1619	61/23239	0.000243178	0.00389622	0.00325987	Noc2l/Ubr5/Kdm3a/Atad2/Kdm5a/Prmt6/Kdm4c/L3mbtl2/Sirt1/Ube2b/Bcor/Mtf2/Atad2b	13
GO:0061014	GO:0061014	positive regulation of mRNA catabolic process	11/1619	46/23239	0.000249286	0.00398152	0.00333124	Pabpc1/Ago2/Cnot1/Zc3hav1/Ythdf2/Zfp36l2/Cnot8/Hnrnpd/Hnrnpr/Pum1/Qk	11
GO:0009152	GO:0009152	purine ribonucleotide biosynthetic process	29/1619	207/23239	0.000253423	0.00403491	0.00337591	Dhtkd1/Impdh2/Pank3/Tigar/Nme1/Impdh1/Atp5j/Prps1/Hprt/Aprt/Atp5f1/Atp5g1/Adsl/Mpc1/Paics/Vcp/Gart/Mpc2/Atp5c1/Mtch2/Uqcc3/Atp5o/Pgam1/Nme2/Eif6/Acsl4/Parp1/Ppcs/Atp5g3	29
GO:0006120	GO:0006120	mitochondrial electron transport, NADH to ubiquinone	7/1619	20/23239	0.000271646	0.0042981	0.00359611	Pink1/Ndufaf1/Ndufs8/Dnajc15/Ndufa7/Ndufb9/Ndufb6	7
GO:0044783	GO:0044783	G1 DNA damage checkpoint	7/1619	20/23239	0.000271646	0.0042981	0.00359611	Rfwd3/Rpl26/Rpa2/Wac/Pidd1/Fbxo31/Rps27l	7
GO:0043457	GO:0043457	regulation of cellular respiration	8/1619	26/23239	0.000273688	0.00431696	0.00361189	Bnip3/Vcp/Chchd4/Noa1/Pink1/Cdk1/Dnajc15/Prelid1	8
GO:0045787	GO:0045787	positive regulation of cell cycle	43/1619	355/23239	0.000288438	0.00453554	0.00379477	Ccne1/Chek2/Cdc25c/Cul3/Cdk9/Ccna2/Tpr/Rpl26/Rad21/Dync1li1/Rhoa/Mybbp1a/Zbtb17/Hmgb1/Cdk4/Eif4g1/Eif4e/Cdk1/Ube2c/Rpl23/Ube2b/Foxa1/Usp22/Sox15/Eif4ebp1/Racgap1/Rpl17/Ddx3x/Piwil2/Tbx3/Brca2/Ranbp1/Apex1/Cdc45/Pidd1/Dtl/Ddx39b/Spag5/Crlf3/Cdc73/Cks2/Ptpn11/Ino80	43
GO:0000183	GO:0000183	chromatin silencing at rDNA	5/1619	10/23239	0.000305509	0.0047452	0.00397019	Ubtf/Bend3/Suv39h1/Smarca5/Sirt1	5
GO:1902415	GO:1902415	regulation of mRNA binding	5/1619	10/23239	0.000305509	0.0047452	0.00397019	Eif3c/Cdk9/Eif4g1/Eif4a3/Fmr1	5
GO:1904667	GO:1904667	negative regulation of ubiquitin protein ligase activity	5/1619	10/23239	0.000305509	0.0047452	0.00397019	Rpl11/Rps7/Mad2l2/Rpl23/Rpl5	5
GO:1904851	GO:1904851	positive regulation of establishment of protein localization to telomere	5/1619	10/23239	0.000305509	0.0047452	0.00397019	Tcp1/Cct4/Wrap53/Cct3/Cct7	5
GO:0071478	GO:0071478	cellular response to radiation	23/1619	151/23239	0.000319202	0.00493293	0.00412726	Yy1/Noc2l/Chek2/Gtf2h5/Rpl26/Ddias/Mtch2/Ei24/Fmr1/Sirt1/Mapk14/Rad51ap1/Actr5/Hras/Parp1/Rnf4/Eif2s1/Gadd45a/Impact/Tlk2/Grb2/Zmpste24/Ino80	23
GO:0001835	GO:0001835	blastocyst hatching	10/1619	40/23239	0.000321481	0.00493293	0.00412726	Crxos/Pemt/Stmn3/Suv39h1/Slc35e2/Bcor/Ndufa2/Hcfc1/Smarca4/Rbbp8	10
GO:0035188	GO:0035188	hatching	10/1619	40/23239	0.000321481	0.00493293	0.00412726	Crxos/Pemt/Stmn3/Suv39h1/Slc35e2/Bcor/Ndufa2/Hcfc1/Smarca4/Rbbp8	10
GO:0071684	GO:0071684	organism emergence from protective structure	10/1619	40/23239	0.000321481	0.00493293	0.00412726	Crxos/Pemt/Stmn3/Suv39h1/Slc35e2/Bcor/Ndufa2/Hcfc1/Smarca4/Rbbp8	10
GO:0006555	GO:0006555	methionine metabolic process	6/1619	15/23239	0.000327588	0.00499645	0.00418041	Adi1/Bhmt/Mthfr/Bhmt2/Mtrr/Cth	6
GO:1900363	GO:1900363	regulation of mRNA polyadenylation	6/1619	15/23239	0.000327588	0.00499645	0.00418041	Cdk9/Cpsf6/Ccnt1/Nelfe/Nudt21/Rnf20	6
GO:0031124	GO:0031124	mRNA 3'-end processing	12/1619	55/23239	0.000331743	0.0050353	0.00421291	Ncbp1/Cdk9/Cpsf6/Clp1/Cstf2t/Ccnt1/Nelfe/Papola/Nudt21/Cdc73/Cpsf4/Rnf20	12
GO:0071897	GO:0071897	DNA biosynthetic process	24/1619	161/23239	0.000332352	0.0050353	0.00421291	Nhp2/Smg5/Prkcq/Vcp/Tcp1/Cct4/Rpa2/Gja1/Gnl3l/Naf1/Mcrs1/Sirt1/Hmbox1/Mapkapk5/Wrap53/Gsk3b/Nek2/Cdkn2d/Cct3/Hnrnpd/Tk1/Dtl/Ddx39b/Cct7	24
GO:0140014	GO:0140014	mitotic nuclear division	35/1619	272/23239	0.000333109	0.0050353	0.00421291	Rpl24/Ccne1/Akap8/Ran/Chek2/Mad2l1bp/Cul3/Cdc14b/Ccna2/Trip13/Tpr/Rad21/Stag2/Dync1li1/Rhoa/Phf23/Tubgcp6/Ube2c/Chmp2a/Racgap1/Rrs1/Nek2/Ranbp1/Cep192/Kpnb1/Hira/Cdc20/Tubgcp3/Seh1l/Ncapd2/Spag5/Ncaph2/Pds5a/Ino80/Anapc15	35
GO:0031397	GO:0031397	negative regulation of protein ubiquitination	14/1619	71/23239	0.000335604	0.00505796	0.00423187	Rps3/Bag5/Ubxn1/Rpl11/Ubr5/Rps7/Mad2l2/Ivns1abp/Gnl3l/Rpl23/Senp2/Smad7/Rpl5/Gtpbp4	14
GO:0006278	GO:0006278	RNA-dependent DNA biosynthetic process	13/1619	63/23239	0.000340393	0.00509988	0.00426694	Nhp2/Smg5/Prkcq/Tcp1/Cct4/Rpa2/Gnl3l/Hmbox1/Mapkapk5/Wrap53/Nek2/Cct3/Cct7	13
GO:0007004	GO:0007004	telomere maintenance via telomerase	13/1619	63/23239	0.000340393	0.00509988	0.00426694	Nhp2/Smg5/Prkcq/Tcp1/Cct4/Rpa2/Gnl3l/Hmbox1/Mapkapk5/Wrap53/Nek2/Cct3/Cct7	13
GO:0042542	GO:0042542	response to hydrogen peroxide	19/1619	115/23239	0.000364142	0.00539382	0.00451287	Rps3/Bnip3/Prkcd/Ppp2cb/Gpx1/Ppp1r15b/Kpna4/Sod2/Casp3/Glrx2/Setx/Pink1/Sirt1/Apex1/Hdac6/Rack1/Impact/Psap/Pdcd10	19
GO:0006376	GO:0006376	mRNA splice site selection	8/1619	27/23239	0.000365323	0.00539382	0.00451287	Snrpc/Srsf6/Srsf1/Setx/Luc7l/Rbmxl1/Luc7l2/Celf1	8
GO:0009163	GO:0009163	nucleoside biosynthetic process	8/1619	27/23239	0.000365323	0.00539382	0.00451287	Impdh2/Nme1/Impdh1/Hprt/Aprt/Uck2/Umps/Nme2	8
GO:0042455	GO:0042455	ribonucleoside biosynthetic process	8/1619	27/23239	0.000365323	0.00539382	0.00451287	Impdh2/Nme1/Impdh1/Hprt/Aprt/Uck2/Umps/Nme2	8
GO:0045292	GO:0045292	mRNA cis splicing, via spliceosome	8/1619	27/23239	0.000365323	0.00539382	0.00451287	Snrpc/Ncbp1/Srsf6/Srsf1/Srsf7/Srsf2/Srsf9/Rbm19	8
GO:0006520	GO:0006520	cellular amino acid metabolic process	34/1619	263/23239	0.00036878	0.00542908	0.00454238	Gcsh/Odc1/Psat1/Prdx4/Gldc/Shmt1/Pemt/Glul/Phgdh/Gls2/Adi1/Bhmt/Gfpt1/P4hb/Gart/Mars2/Arg1/Hars2/Yars/Ppat/Azin1/Mthfr/Amt/Ivd/Bhmt2/Nmnat1/Rars/Aars/Mtrr/Hibch/Egln2/Dalrd3/Cth/Cars2	34
GO:0043984	GO:0043984	histone H4-K16 acetylation	7/1619	21/23239	0.000383071	0.00562317	0.00470476	Kansl2/Kansl1/Mcrs1/Kansl3/Sirt1/Hcfc1/Zmpste24	7
GO:0009314	GO:0009314	response to radiation	46/1619	393/23239	0.000391323	0.00572776	0.00479227	Yy1/Tigar/Noc2l/Guca1a/Chek2/Gtf2h5/Gpx1/Ppp1cc/Rfwd3/Rpl26/Ddias/Sod2/Usp1/Casp3/Mtch2/Aen/Ei24/Fmr1/Brat1/Sdf4/Sirt1/Mapk14/Rad51ap1/Ube2b/Actr5/Ppp1ca/Hras/Parp1/Tipin/Topbp1/Brca2/Cdkn2d/Ercc6/Ddhd2/Ercc2/Rnf4/Eif2s1/Dtl/Gadd45a/Impact/Nabp1/Tlk2/Ercc3/Grb2/Zmpste24/Ino80	46
GO:0046825	GO:0046825	regulation of protein export from nucleus	10/1619	41/23239	0.000398897	0.00582184	0.00487099	Xpo1/Tpr/Rangap1/Chchd4/Bag3/Gsk3b/Setd2/Iws1/Ppm1a/Ptpn11	10
GO:0006356	GO:0006356	regulation of transcription by RNA polymerase I	9/1619	34/23239	0.000402434	0.00582326	0.00487218	Dhx33/Ubtf/Nol11/Wdr43/Pwp1/Utp15/Smarca4/Heatr1/Zmpste24	9
GO:0016572	GO:0016572	histone phosphorylation	9/1619	34/23239	0.000402434	0.00582326	0.00487218	Akap8/Cdk9/Prkcd/Ccna2/Cdk2/Pim3/Fmr1/Ube2b/Zmpste24	9
GO:0032786	GO:0032786	positive regulation of DNA-templated transcription, elongation	9/1619	34/23239	0.000402434	0.00582326	0.00487218	Ell2/Btbd18/Cdk9/Supt4a/Ccnt1/Ercc6/Ddx39b/Cdc73/Gtf2f1	9
GO:1903321	GO:1903321	negative regulation of protein modification by small protein conjugation or removal	15/1619	81/23239	0.000425938	0.00614585	0.00514208	Rps3/Bag5/Ubxn1/Rpl11/Ubr5/Rps7/Mad2l2/Ivns1abp/Gnl3l/Pias3/Rpl23/Senp2/Smad7/Rpl5/Gtpbp4	15
GO:0006342	GO:0006342	chromatin silencing	14/1619	73/23239	0.000452367	0.0065087	0.00544567	Ubtf/Bend3/Suv39h1/Atad2/Hdac1/Smarca5/Sirt1/Ube2b/Cdc45/Hira/Smarca4/Trim28/Mbd3/Atad2b	14
GO:0001825	GO:0001825	blastocyst formation	12/1619	57/23239	0.000469937	0.00674241	0.0056412	Rtn4/Gabpa/Cul3/Sf3b6/Uspl1/Cnot1/Tead4/Bysl/Nop2/Kdm4c/Wdr74/Rrp7a	12
GO:0071480	GO:0071480	cellular response to gamma radiation	8/1619	28/23239	0.000480444	0.00685442	0.00573492	Chek2/Gtf2h5/Rpl26/Ddias/Hras/Rnf4/Tlk2/Zmpste24	8
GO:1902175	GO:1902175	regulation of oxidative stress-induced intrinsic apoptotic signaling pathway	8/1619	28/23239	0.000480444	0.00685442	0.00573492	Bag5/Gpx1/P4hb/Sod2/Pink1/Mcl1/Sirt1/Parp1	8
GO:0046112	GO:0046112	nucleobase biosynthetic process	6/1619	16/23239	0.000493327	0.00699891	0.00585581	Shmt1/Prps1/Hprt/Aprt/Gart/Umps	6
GO:0070200	GO:0070200	establishment of protein localization to telomere	6/1619	16/23239	0.000493327	0.00699891	0.00585581	Tcp1/Cct4/Wrap53/Brca2/Cct3/Cct7	6
GO:0018208	GO:0018208	peptidyl-proline modification	9/1619	35/23239	0.000508556	0.007155	0.00598642	Ranbp2/Nktr/Ntmt1/Ppil1/P4hb/Ppia/Fkbp4/Egln2/Ogfod1	9
GO:0034243	GO:0034243	regulation of transcription elongation from RNA polymerase II promoter	9/1619	35/23239	0.000508556	0.007155	0.00598642	Ell2/Btbd18/Cdk9/Supt4a/Nelfb/Nelfe/Cdc73/Axin1/Gtf2f1	9
GO:0051973	GO:0051973	positive regulation of telomerase activity	9/1619	35/23239	0.000508556	0.007155	0.00598642	Prkcq/Tcp1/Cct4/Naf1/Hmbox1/Mapkapk5/Wrap53/Nek2/Hnrnpd	9
GO:0070203	GO:0070203	regulation of establishment of protein localization to telomere	5/1619	11/23239	0.000527961	0.0074075	0.00619767	Tcp1/Cct4/Wrap53/Cct3/Cct7	5
GO:1902850	GO:1902850	microtubule cytoskeleton organization involved in mitosis	20/1619	128/23239	0.000546357	0.00764449	0.00639595	Chek2/Cdc14b/Tpr/Stag2/Rhoa/Sapcd2/Vcp/Tubgcp6/Pkd1/Chmp2a/Spry2/Racgap1/Nek2/Cep192/Setd2/Kpnb1/Cdc20/Tubgcp3/Cenpa/Spc25	20
GO:0006323	GO:0006323	DNA packaging	24/1619	167/23239	0.000572991	0.00799512	0.00668932	Set/Akap8/Noc2l/Tpr/Mta2/Phf23/Hmgb1/Grwd1/Suv39h1/Cdk1/Brd2/Smarca5/Ipo4/Smarcc1/Nap1l1/Ctcf/Hira/Ubn1/Wapl/Cdan1/Ncapd2/Smarca4/Ncaph2/Cenpa	24
GO:0009267	GO:0009267	cellular response to starvation	21/1619	138/23239	0.0005768	0.00802621	0.00671533	Map1lc3b/Ulk1/Lamp2/Gabarapl2/Glul/Slc39a4/Usp33/Mybbp1a/Map1lc3a/Sirt1/Mios/Dnajc15/Fbxo22/Sesn1/Hspa5/Eif2s1/Gabarap/Seh1l/Sesn2/Mtmr3/Impact	21
GO:0097191	GO:0097191	extrinsic apoptotic signaling pathway	30/1619	228/23239	0.000590735	0.00819766	0.00685878	Tnfrsf22/Zc3hc1/Tnfrsf12a/Hipk1/Gpx1/Pak2/Sgpp1/Gata1/Sgk3/Pten/Hmgb2/Traf2/Parp2/Bcl2l14/Mcl1/Dedd2/Bag3/Ddx47/Ppp1ca/Gsk3b/Ddx3x/Mknk2/Rb1cc1/Itgav/Fem1b/Cttn/Pidd1/Gabarap/Stk4/Bid	30
GO:0046824	GO:0046824	positive regulation of nucleocytoplasmic transport	14/1619	75/23239	0.000602067	0.00833215	0.0069713	Ipo5/Prkcd/Tpr/Prkcq/Cpsf6/Ubr5/Cdk1/Mapk14/Bag3/Gsk3b/Zpr1/Ppm1a/Khdrbs1/Trim28	14
GO:0071103	GO:0071103	DNA conformation change	28/1619	208/23239	0.000615564	0.00849578	0.00710821	Set/Akap8/Noc2l/Tpr/Mta2/Mcm6/Phf23/Hmgb1/Grwd1/Suv39h1/Rpa2/Cdk1/Brd2/Smarca5/Ipo4/Smarcc1/Nap1l1/Ctcf/Ercc2/Hira/Ubn1/Wapl/Cdan1/Ncapd2/Smarca4/Ncaph2/Cenpa/Ercc3	28
GO:0009116	GO:0009116	nucleoside metabolic process	15/1619	84/23239	0.000636444	0.00871803	0.00729416	Impdh2/Ran/Pemt/Nme1/Impdh1/Prps1/Hprt/Aprt/Rhoa/Uck2/Umps/Nme2/Mtrr/Tk1/Dck	15
GO:1904358	GO:1904358	positive regulation of telomere maintenance via telomere lengthening	9/1619	36/23239	0.000636576	0.00871803	0.00729416	Prkcq/Tcp1/Cct4/Naf1/Hmbox1/Mapkapk5/Nek2/Cct3/Cct7	9
GO:0040029	GO:0040029	regulation of gene expression, epigenetic	34/1619	271/23239	0.000636816	0.00871803	0.00729416	Ubtf/Ncbp1/Ago2/Gpx1/Ppp1r8/Cnot1/Clp1/Bend3/Eif4g1/Suv39h1/Atad2/Hdac1/Klf2/Fmr1/Smarca5/Map2k2/Sirt1/Ube2b/Pcgf5/Gsk3b/Eif6/Arid4b/Rlim/Ctcf/Cdc45/Hdac6/Hira/Pum1/Zfp335/Smarca4/Trim28/Mbd3/Zmpste24/Atad2b	34
GO:1901988	GO:1901988	negative regulation of cell cycle phase transition	23/1619	159/23239	0.000673202	0.00919138	0.0076902	Mad2l1bp/Cdc14b/Trip13/Tpr/Rfwd3/Rpl26/Rad21/Dync1li1/Pten/Rpa2/Cdk1/Zfp36l2/Nacc2/Topbp1/Cdkn2d/Cep192/Pidd1/Dtl/Fbxo31/Cdc73/Rad17/Rps27l/Anapc15	23
GO:0071824	GO:0071824	protein-DNA complex subunit organization	28/1619	210/23239	0.000716956	0.00969553	0.00811201	Set/Ptma/Dr1/Gtf2h5/Grwd1/Wdr18/Polr1e/Brd2/Smarca5/Rpl23/Ipo4/Smarcc1/Cenpt/Cand1/Nap1l1/Ctcf/Cdc45/Setd2/Hira/Rnf4/Ubn1/Bdp1/Smarca4/Taf11/Anp32e/Cenpa/Ercc3/Ino80	28
GO:0000097	GO:0000097	sulfur amino acid biosynthetic process	6/1619	17/23239	0.000717658	0.00969553	0.00811201	Adi1/Bhmt/Mthfr/Bhmt2/Mtrr/Cth	6
GO:0006448	GO:0006448	regulation of translational elongation	6/1619	17/23239	0.000717658	0.00969553	0.00811201	Eif4a3/Usp16/Aars/Dph2/Eif5a/Srp9	6
GO:0044270	GO:0044270	cellular nitrogen compound catabolic process	49/1619	438/23239	0.000721018	0.00969553	0.00811201	Dhtkd1/Etf1/Syncrip/Ncbp1/Tigar/Pabpc1/Nudt4/Smg5/Hprt/Ago2/Hnrnpm/Larp1/Cnot1/Hnrnpa0/Vcp/Apaf1/Rbm8a/Igf2bp1/Ybx1/Naf1/Mtch2/Eif4a3/Fmr1/Tbrg4/Pgam1/Dis3l/Zc3hav1/Ythdf2/Nmnat1/Zfp36l2/Zpr1/Cnot8/Eif6/Lsm2/Apex1/Dis3/Hnrnpd/Hnrnpr/Pum1/Pabpc4/Qk/Casc3/Csde1/Mrto4/Hint1/Gspt1/Fxr2/Rbm10/Cnot10	49
GO:0008630	GO:0008630	intrinsic apoptotic signaling pathway in response to DNA damage	18/1619	112/23239	0.000721131	0.00969553	0.00811201	Rps3/Chek2/Hipk1/Rpl26/Ddias/Tpt1/Sod2/Mcl1/Mtch2/Aen/Ei24/Sirt1/Nacc2/Brca2/Cdkn2d/Ercc6/Rps27l/Bid	18
GO:0051053	GO:0051053	negative regulation of DNA metabolic process	22/1619	150/23239	0.000721581	0.00969553	0.00811201	Rps3/Chek2/Stag2/Ubr5/Mad2l2/Polq/Gja1/Gnl3l/Mcrs1/Ttf1/Nmnat1/Parp1/Tipin/Brca2/Tnks2/Wapl/Cdan1/Terf2ip/Gtpbp4/Trim28/Rad17/Pds5a	22
GO:0006378	GO:0006378	mRNA polyadenylation	10/1619	44/23239	0.000729231	0.00974674	0.00815486	Cdk9/Cpsf6/Clp1/Cstf2t/Ccnt1/Nelfe/Papola/Nudt21/Cdc73/Rnf20	10
GO:0061912	GO:0061912	selective autophagy	10/1619	44/23239	0.000729231	0.00974674	0.00815486	Tigar/Ulk1/Wipi2/Pink1/Rb1cc1/Tomm7/Hdac6/Sesn2/Atg16l1/Atg13	10
GO:0009069	GO:0009069	serine family amino acid metabolic process	9/1619	37/23239	0.000789753	0.0105001	0.00878518	Gcsh/Psat1/Gldc/Shmt1/Phgdh/Gart/Amt/Mtrr/Cth	9
GO:1902229	GO:1902229	regulation of intrinsic apoptotic signaling pathway in response to DNA damage	9/1619	37/23239	0.000789753	0.0105001	0.00878518	Rps3/Rpl26/Ddias/Tpt1/Mtch2/Sirt1/Nacc2/Cdkn2d/Bid	9
GO:0072332	GO:0072332	intrinsic apoptotic signaling pathway by p53 class mediator	14/1619	77/23239	0.000791798	0.0105001	0.00878518	Pttg1ip/Chek2/Jmy/Hipk1/Rpl26/Rpl11/Rps7/Mybbp1a/Aen/Sirt1/Rrn3/Brca2/Hint1/Rps27l	14
GO:1904589	GO:1904589	regulation of protein import	15/1619	86/23239	0.000821298	0.0108629	0.00908876	Ipo5/Prkcd/Tpr/Hnrnpm/Prkcq/Ubr5/Cdk1/Ei24/Sirt1/Mapk14/Bag3/Zpr1/Akap1/Trim28/Pkig	15
GO:0007006	GO:0007006	mitochondrial membrane organization	16/1619	95/23239	0.000830158	0.0109516	0.00916294	Tomm20/Tomm22/Bnip3/Timm22/Tomm40/Them4/Pink1/Mtch2/Bnip3l/Uqcc3/Gsk3b/Timm13/Timm50/Hspa4/Timm10/Bid	16
GO:2001021	GO:2001021	negative regulation of response to DNA damage stimulus	13/1619	69/23239	0.0008513	0.0110834	0.0092732	Pttg1ip/Rps3/Chek2/Ubr5/Ddias/Tpt1/Mad2l2/Polq/Sirt1/Senp2/Cdkn2d/Ddx39b/Bid	13
GO:0000491	GO:0000491	small nucleolar ribonucleoprotein complex assembly	5/1619	12/23239	0.00085324	0.0110834	0.0092732	Znhit3/Nufip1/Ruvbl1/Znhit6/Naf1	5
GO:0006098	GO:0006098	pentose-phosphate shunt	5/1619	12/23239	0.00085324	0.0110834	0.0092732	Tigar/Rpia/Pgd/Pgam1/Taldo1	5
GO:0070202	GO:0070202	regulation of establishment of protein localization to chromosome	5/1619	12/23239	0.00085324	0.0110834	0.0092732	Tcp1/Cct4/Wrap53/Cct3/Cct7	5
GO:0098789	GO:0098789	pre-mRNA cleavage required for polyadenylation	5/1619	12/23239	0.00085324	0.0110834	0.0092732	Ncbp1/Cpsf6/Cstf2t/Nudt21/Cpsf4	5
GO:2000232	GO:2000232	regulation of rRNA processing	5/1619	12/23239	0.00085324	0.0110834	0.0092732	Wdr43/Usp36/Utp15/Dimt1/Heatr1	5
GO:0019058	GO:0019058	viral life cycle	26/1619	192/23239	0.000864745	0.0112042	0.00937426	Zfp639/Ctsb/Rab5a/Pabpc1/Ist1/Larp1/Snf8/Vcp/P4hb/Ppia/Trim25/Fmr1/Chmp2a/Zc3hav1/Trim6/Ddx3x/Rab1a/Snx3/Rab43/Hacd3/Itgav/Nr5a2/Tbc1d20/Atg16l1/Vps16/Trim28	26
GO:0051348	GO:0051348	negative regulation of transferase activity	31/1619	244/23239	0.000875221	0.0113111	0.00946369	Tigar/Bag5/Prkcd/Rpl11/Rps7/Nf2/Mad2l2/Hipk3/Casp3/Mcrs1/Trib3/Kat2b/Sirt1/Rpl23/Cbl/Wwtr1/Zgpat/Spry2/Smad7/Gsk3b/Rpl5/Ptpn2/Hexim1/Ptpn1/Ggnbp2/Gadd45a/Dtnbp1/Gskip/Wnk1/Pkig/Prkrip1	31
GO:1902373	GO:1902373	negative regulation of mRNA catabolic process	10/1619	45/23239	0.000879786	0.0113412	0.0094889	Syncrip/Pabpc1/Larp1/Hnrnpa0/Igf2bp1/Ybx1/Fmr1/Hnrnpd/Qk/Rbm10	10
GO:0090398	GO:0090398	cellular senescence	12/1619	61/23239	0.000894105	0.0114966	0.00961893	Prkcd/Suv39h1/Prmt6/Bmpr1a/Sirt1/Mapk14/Mapkapk5/Nampt/Hras/Tbx3/Smc6/Zmpste24	12
GO:0060249	GO:0060249	anatomical structure homeostasis	44/1619	386/23239	0.000896768	0.0115017	0.00962322	Nhp2/Lamp2/Ccne1/Smg5/Def8/Gnl3/Wdr36/Strap/Prkcq/Gata1/Vhl/Tmem64/Tcp1/Cct4/Rpa2/Dclre1b/Gnl3l/Tfrc/Naf1/Mcrs1/Tep1/Plekhm1/Hmbox1/Mapkapk5/Wwtr1/Mkks/Wrap53/Prdx5/Parp1/Nek2/Brca2/Tex15/Tnks2/Itgav/Apex1/Cct3/Hnrnpd/Ercc6/Cxadr/Terf2ip/Cct7/Smc6/Exoc5/Ptpn11	44
GO:1902369	GO:1902369	negative regulation of RNA catabolic process	11/1619	53/23239	0.000908655	0.0116248	0.00972622	Syncrip/Pabpc1/Larp1/Hnrnpa0/Igf2bp1/Ybx1/Naf1/Fmr1/Hnrnpd/Qk/Rbm10	11
GO:0010499	GO:0010499	proteasomal ubiquitin-independent protein catabolic process	7/1619	24/23239	0.000947826	0.0120652	0.0100946	Psmb5/Psma6/Psma3/Psmb4/Psmb1/Psmb7/Enc1	7
GO:0046426	GO:0046426	negative regulation of JAK-STAT cascade	7/1619	24/23239	0.000947826	0.0120652	0.0100946	Socs3/Vhl/Nf2/Adipor1/Sac3d1/Ptpn2/Ggnbp2	7
GO:0046700	GO:0046700	heterocycle catabolic process	49/1619	444/23239	0.000970285	0.0123202	0.010308	Dhtkd1/Etf1/Syncrip/Ncbp1/Tigar/Pabpc1/Nudt4/Smg5/Hprt/Ago2/Hnrnpm/Larp1/Cnot1/Hnrnpa0/Vcp/Apaf1/Rbm8a/Igf2bp1/Ybx1/Naf1/Mtch2/Eif4a3/Fmr1/Tbrg4/Pgam1/Dis3l/Zc3hav1/Ythdf2/Nmnat1/Zfp36l2/Zpr1/Cnot8/Eif6/Lsm2/Apex1/Dis3/Hnrnpd/Hnrnpr/Pum1/Pabpc4/Qk/Casc3/Csde1/Mrto4/Hint1/Gspt1/Fxr2/Rbm10/Cnot10	49
GO:0045732	GO:0045732	positive regulation of protein catabolic process	27/1619	204/23239	0.000988786	0.0125238	0.0104783	Ctsc/Pttg1ip/Arih2/Snf8/Nub1/Vcp/Pten/Sumo2/Gja1/Hspbp1/Trib3/Sumo1/Fmr1/Ube2v2/Gga1/Crebrf/Smad7/Gsk3b/Rnf19b/Fbxo22/Atxn3/Egln2/Dtl/Csnk1d/Rack1/Axin1/Zfand2a	27
GO:0034629	GO:0034629	cellular protein-containing complex localization	8/1619	31/23239	0.00101119	0.0126773	0.0106068	Exoc3l2/Ran/Klhl21/Exoc8/Mios/Smad7/Nacc2/Seh1l	8
GO:0070670	GO:0070670	response to interleukin-4	8/1619	31/23239	0.00101119	0.0126773	0.0106068	Impdh2/Cited1/Rpl3/Rps2/Rplp0/Cdk4/Ptpn2/Hspa5	8
GO:1901659	GO:1901659	glycosyl compound biosynthetic process	8/1619	31/23239	0.00101119	0.0126773	0.0106068	Impdh2/Nme1/Impdh1/Hprt/Aprt/Uck2/Umps/Nme2	8
GO:0006595	GO:0006595	polyamine metabolic process	6/1619	18/23239	0.00101339	0.0126773	0.0106068	Odc1/Sat1/Amd1/Srm/Azin1/Amd2	6
GO:0034063	GO:0034063	stress granule assembly	6/1619	18/23239	0.00101339	0.0126773	0.0106068	Rps23/G3bp1/Ddx3x/Eif2s1/Ogfod1/Pqbp1	6
GO:1901657	GO:1901657	glycosyl compound metabolic process	17/1619	106/23239	0.00102502	0.0127266	0.0106481	Impdh2/Ran/Pemt/Nme1/Impdh1/Prps1/Hprt/Aprt/Rhoa/Uck2/Umps/AI464131/Nme2/Mtrr/Tk1/Dck/Gla	17
GO:2000045	GO:2000045	regulation of G1/S transition of mitotic cell cycle	17/1619	106/23239	0.00102502	0.0127266	0.0106481	Rfwd3/Rpl26/Pten/Eif4g1/Rpa2/Senp2/Rpl17/Nacc2/Ddx3x/Apex1/Cdc45/Pidd1/Fbxo31/Cdc73/Rps27l/Bid/Ino80	17
GO:1990823	GO:1990823	response to leukemia inhibitory factor	37/1619	311/23239	0.00102735	0.0127266	0.0106481	Mkrn1/Ubtf/Gldc/Shmt1/Socs3/Pmm1/Nfyb/Syngr1/Mpc1/Kdm3a/Mat2a/Rps16/Chchd4/Trim25/Bclaf1/Tfrc/Srsf7/Zfp42/Klf5/Rarg/Smarca5/Ubxn2a/Sirt1/Twistnb/Srm/Bspry/Spry2/Smad7/Rnf125/Gtf2h1/Nr5a2/Mga/Kdm5b/Mtf2/Cth/Pdcd10/Sdad1	37
GO:1990830	GO:1990830	cellular response to leukemia inhibitory factor	37/1619	311/23239	0.00102735	0.0127266	0.0106481	Mkrn1/Ubtf/Gldc/Shmt1/Socs3/Pmm1/Nfyb/Syngr1/Mpc1/Kdm3a/Mat2a/Rps16/Chchd4/Trim25/Bclaf1/Tfrc/Srsf7/Zfp42/Klf5/Rarg/Smarca5/Ubxn2a/Sirt1/Twistnb/Srm/Bspry/Spry2/Smad7/Rnf125/Gtf2h1/Nr5a2/Mga/Kdm5b/Mtf2/Cth/Pdcd10/Sdad1	37
GO:0043967	GO:0043967	histone H4 acetylation	12/1619	62/23239	0.0010395	0.0128457	0.0107477	Ruvbl1/Bend3/Kansl2/Kansl1/Mcrs1/Kansl3/Sirt1/Brca2/Iws1/Hcfc1/Kat2a/Zmpste24	12
GO:0140053	GO:0140053	mitochondrial gene expression	16/1619	97/23239	0.0010463	0.0128985	0.0107919	Trub2/Mrpl12/Mrpl51/Trmt10c/Noa1/C1qbp/Tefm/Tfb2m/Tbrg4/Polrmt/Ndufa7/Mrpl57/1110008L16Rik/Mrps12/Mrps11/Ptcd3	16
GO:0016574	GO:0016574	histone ubiquitination	10/1619	46/23239	0.00105493	0.0129108	0.0108021	Cdk9/Ubr5/Wac/Atxn7l3/Ube2b/Pcgf5/Usp22/Bcor/Cdc73/Rnf20	10
GO:0043631	GO:0043631	RNA polyadenylation	10/1619	46/23239	0.00105493	0.0129108	0.0108021	Cdk9/Cpsf6/Clp1/Cstf2t/Ccnt1/Nelfe/Papola/Nudt21/Cdc73/Rnf20	10
GO:1990928	GO:1990928	response to amino acid starvation	10/1619	46/23239	0.00105493	0.0129108	0.0108021	Ulk1/Larp1/Eif2a/Mios/Eif4ebp1/Sesn1/Eif2s1/Seh1l/Sesn2/Impact	10
GO:1901605	GO:1901605	alpha-amino acid metabolic process	26/1619	195/23239	0.00108914	0.0132974	0.0111256	Gcsh/Odc1/Psat1/Prdx4/Gldc/Shmt1/Pemt/Glul/Phgdh/Gls2/Adi1/Bhmt/Gfpt1/P4hb/Gart/Arg1/Ppat/Azin1/Mthfr/Amt/Ivd/Bhmt2/Nmnat1/Mtrr/Egln2/Cth	26
GO:0010639	GO:0010639	negative regulation of organelle organization	44/1619	391/23239	0.00116336	0.0141695	0.0118553	Tigar/Noc2l/Bnip3/Mad2l1bp/Prkcd/Gpx1/Trip13/Tpr/Rad21/Ubr5/Kdm3a/Dync1li1/Phf23/Atad2/Kdm5a/Prmt6/Gnl3l/Pink1/Kdm4c/Mcrs1/L3mbtl2/Kank4/Kat2b/Sirt1/Fkbp4/Ube2b/Chmp2a/Bag3/Mkks/Parp1/Nek2/Fez1/Bcor/Tnks2/Cep192/Hdac6/Sar1a/Prelid1/Wapl/Mtf2/Terf2ip/Kat2a/Atad2b/Anapc15	44
GO:0045814	GO:0045814	negative regulation of gene expression, epigenetic	14/1619	80/23239	0.00116947	0.0142099	0.0118891	Ubtf/Bend3/Suv39h1/Atad2/Hdac1/Smarca5/Sirt1/Ube2b/Cdc45/Hira/Smarca4/Trim28/Mbd3/Atad2b	14
GO:0006284	GO:0006284	base-excision repair	9/1619	39/23239	0.00118601	0.0143082	0.0119713	Rps3/Hmgb1/Polq/Parp2/Rpa2/Parp1/Apex1/Ercc6/Ung	9
GO:0010569	GO:0010569	regulation of double-strand break repair via homologous recombination	9/1619	39/23239	0.00118601	0.0143082	0.0119713	Mad2l2/Polq/Rpa2/Rad51ap1/Wrap53/Tex15/Setd2/Terf2ip/Ppp4c	9
GO:1901998	GO:1901998	toxin transport	9/1619	39/23239	0.00118601	0.0143082	0.0119713	Bnip3/Tcp1/Cct4/Gga1/Rab43/Cct3/Hspa5/Mtmr12/Cct7	9
GO:0045454	GO:0045454	cell redox homeostasis	12/1619	63/23239	0.00120399	0.0144907	0.012124	Krit1/Prdx4/Gpx1/P4hb/Glrx2/Txndc15/Glrx3/Tmx1/Prdx5/Gsr/Apex1/Egln2	12
GO:0070199	GO:0070199	establishment of protein localization to chromosome	7/1619	25/23239	0.00123797	0.0148294	0.0124074	Tcp1/Cct4/Lrwd1/Wrap53/Brca2/Cct3/Cct7	7
GO:1904893	GO:1904893	negative regulation of STAT cascade	7/1619	25/23239	0.00123797	0.0148294	0.0124074	Socs3/Vhl/Nf2/Adipor1/Sac3d1/Ptpn2/Ggnbp2	7
GO:0070534	GO:0070534	protein K63-linked ubiquitination	10/1619	47/23239	0.00125756	0.0150286	0.012574	Arih2/Ube2o/Ubr5/Ube2e3/Traf2/Ube2v1/Hectd1/Ube2v2/Ube2b/Rnf4	10
GO:0032212	GO:0032212	positive regulation of telomere maintenance via telomerase	8/1619	32/23239	0.00126684	0.0150686	0.0126075	Prkcq/Tcp1/Cct4/Hmbox1/Mapkapk5/Nek2/Cct3/Cct7	8
GO:0032728	GO:0032728	positive regulation of interferon-beta production	8/1619	32/23239	0.00126684	0.0150686	0.0126075	Polr3g/Hmgb2/Hmgb1/Zc3hav1/Polr3a/Polr3c/Polr3d/Ptpn11	8
GO:0006415	GO:0006415	translational termination	5/1619	13/23239	0.00130725	0.0152985	0.0127999	Etf1/Abce1/Eif5a/Gspt1/Ogfod1	5
GO:0006596	GO:0006596	polyamine biosynthetic process	5/1619	13/23239	0.00130725	0.0152985	0.0127999	Odc1/Amd1/Srm/Azin1/Amd2	5
GO:0006983	GO:0006983	ER overload response	5/1619	13/23239	0.00130725	0.0152985	0.0127999	Ppp1r15b/Gsk3b/Hspa5/Tmco1/Bid	5
GO:0046479	GO:0046479	glycosphingolipid catabolic process	5/1619	13/23239	0.00130725	0.0152985	0.0127999	Prkcd/Hexb/Gm2a/Neu1/Gla	5
GO:0098787	GO:0098787	mRNA cleavage involved in mRNA processing	5/1619	13/23239	0.00130725	0.0152985	0.0127999	Ncbp1/Cpsf6/Cstf2t/Nudt21/Cpsf4	5
GO:0099116	GO:0099116	tRNA 5'-end processing	5/1619	13/23239	0.00130725	0.0152985	0.0127999	Rpp40/Trmt10c/Rpp14/1110008L16Rik/Rpp30	5
GO:1901070	GO:1901070	guanosine-containing compound biosynthetic process	5/1619	13/23239	0.00130725	0.0152985	0.0127999	Impdh2/Nme1/Impdh1/Hprt/Nme2	5
GO:0042306	GO:0042306	regulation of protein import into nucleus	14/1619	81/23239	0.00132484	0.0154686	0.0129422	Ipo5/Prkcd/Tpr/Prkcq/Ubr5/Cdk1/Ei24/Sirt1/Mapk14/Bag3/Zpr1/Akap1/Trim28/Pkig	14
GO:0007566	GO:0007566	embryo implantation	12/1619	64/23239	0.00138946	0.0161694	0.0135286	Ago2/Tead4/H2-Q7/Vmp1/Klf9/Polr1b/C1qbp/Ubtfl1/Pzp/Fkbp4/Ptgis/Trim28	12
GO:0031167	GO:0031167	rRNA methylation	6/1619	19/23239	0.00139441	0.0161694	0.0135286	Fbl/Emg1/Nop2/Tfb2m/Dimt1/Nsun5	6
GO:0031571	GO:0031571	mitotic G1 DNA damage checkpoint	6/1619	19/23239	0.00139441	0.0161694	0.0135286	Rfwd3/Rpl26/Rpa2/Pidd1/Fbxo31/Rps27l	6
GO:0009060	GO:0009060	aerobic respiration	13/1619	73/23239	0.0014666	0.0169293	0.0141643	Dhtkd1/Bnip3/Mdh2/Adsl/Cox7c/Vcp/Uqcrc1/Cox6a1/Ndufs8/Idh3g/Cycs/Cox4i1/Pmpcb	13
GO:2000573	GO:2000573	positive regulation of DNA biosynthetic process	13/1619	73/23239	0.0014666	0.0169293	0.0141643	Prkcq/Tcp1/Cct4/Naf1/Hmbox1/Mapkapk5/Wrap53/Gsk3b/Nek2/Cct3/Hnrnpd/Ddx39b/Cct7	13
GO:0051972	GO:0051972	regulation of telomerase activity	10/1619	48/23239	0.0014908	0.0171695	0.0143653	Prkcq/Tcp1/Cct4/Naf1/Mcrs1/Hmbox1/Mapkapk5/Wrap53/Nek2/Hnrnpd	10
GO:0048524	GO:0048524	positive regulation of viral process	14/1619	82/23239	0.00149708	0.0172029	0.0143932	Zfp639/Pabpc1/Larp1/P4hb/Ppia/Fmr1/Chmp2a/Chd1/Ddx3x/Hacd3/Nr5a2/Tbc1d20/Smarca4/Taf11	14
GO:0090150	GO:0090150	establishment of protein localization to membrane	27/1619	210/23239	0.00152649	0.0175012	0.0146428	Tomm22/Folr1/Sys1/Timm22/Zdhhc7/Tomm40/Srpr/Rilpl2/Mtch2/D230025D16Rik/Arfrp1/Rab34/Sec61a2/Snap23/Hras/Timm13/Pex16/Snx27/Pex3/Srp19/Hspa4/Mgea5/Rack1/Rab3ip/Timm10/Srp9/Bid	27
GO:0006220	GO:0006220	pyrimidine nucleotide metabolic process	8/1619	33/23239	0.00157135	0.017975	0.0150393	Shmt1/Nme1/Uck2/Umps/Nme2/Cdipt/Dck/Dtymk	8
GO:0044774	GO:0044774	mitotic DNA integrity checkpoint	12/1619	65/23239	0.0015979	0.0182376	0.015259	Chek2/Rfwd3/Rpl26/Rpa2/Cdk1/Tipin/Topbp1/Pidd1/Eme1/Fbxo31/Rad17/Rps27l	12
GO:1902806	GO:1902806	regulation of cell cycle G1/S phase transition	18/1619	120/23239	0.00163033	0.0185661	0.0155338	Rfwd3/Rpl26/Pten/Eif4g1/Rpa2/Senp2/Rpl17/Nacc2/Ddx3x/Apex1/Cdkn2d/Cdc45/Pidd1/Fbxo31/Cdc73/Rps27l/Bid/Ino80	18
GO:0051881	GO:0051881	regulation of mitochondrial membrane potential	13/1619	74/23239	0.00166777	0.0189499	0.0158549	Bnip3/Slc25a36/Vcp/Sod2/Pink1/Mtch2/Bnip3l/Gsk3b/Parp1/Prelid1/Mgea5/Rack1/Bid	13
GO:0019080	GO:0019080	viral gene expression	11/1619	57/23239	0.00170293	0.0193062	0.016153	Zfp639/Eif3f/Eif3b/Eif3a/Eif3g/Denr/Hdac1/Chd1/Eif3l/Smarca4/Taf11	11
GO:0006406	GO:0006406	mRNA export from nucleus	10/1619	49/23239	0.00175795	0.0198414	0.0166008	Ncbp1/Tpr/Poldip3/Setd2/Iws1/Nxf1/Ddx39b/Eif5a/Thoc3/Fyttd1	10
GO:0071427	GO:0071427	mRNA-containing ribonucleoprotein complex export from nucleus	10/1619	49/23239	0.00175795	0.0198414	0.0166008	Ncbp1/Tpr/Poldip3/Setd2/Iws1/Nxf1/Ddx39b/Eif5a/Thoc3/Fyttd1	10
GO:0006513	GO:0006513	protein monoubiquitination	12/1619	66/23239	0.0018314	0.0206246	0.0172561	Cul3/Ube2o/Trim25/Wac/Atxn7l3/Cbl/Ube2b/Pcgf5/Bcor/Dtl/Cdc73/Rnf20	12
GO:0019439	GO:0019439	aromatic compound catabolic process	49/1619	458/23239	0.00186813	0.0209289	0.0175107	Dhtkd1/Etf1/Syncrip/Ncbp1/Tigar/Pabpc1/Nudt4/Smg5/Hprt/Ago2/Hnrnpm/Larp1/Cnot1/Hnrnpa0/Vcp/Apaf1/Rbm8a/Igf2bp1/Ybx1/Naf1/Mtch2/Eif4a3/Fmr1/Tbrg4/Pgam1/Dis3l/Zc3hav1/Ythdf2/Nmnat1/Zfp36l2/Zpr1/Cnot8/Eif6/Lsm2/Apex1/Dis3/Hnrnpd/Hnrnpr/Pum1/Pabpc4/Qk/Casc3/Csde1/Mrto4/Hint1/Gspt1/Fxr2/Rbm10/Cnot10	49
GO:0042451	GO:0042451	purine nucleoside biosynthetic process	6/1619	20/23239	0.0018756	0.0209289	0.0175107	Impdh2/Nme1/Impdh1/Hprt/Aprt/Nme2	6
GO:0044819	GO:0044819	mitotic G1/S transition checkpoint	6/1619	20/23239	0.0018756	0.0209289	0.0175107	Rfwd3/Rpl26/Rpa2/Pidd1/Fbxo31/Rps27l	6
GO:0046129	GO:0046129	purine ribonucleoside biosynthetic process	6/1619	20/23239	0.0018756	0.0209289	0.0175107	Impdh2/Nme1/Impdh1/Hprt/Aprt/Nme2	6
GO:0035264	GO:0035264	multicellular organism growth	27/1619	213/23239	0.00187903	0.0209289	0.0175107	Rbbp6/Rc3h2/Sos1/Slc12a2/Cdk4/Suv39h1/Klf2/Rarg/Dhcr7/Rpl29/Stk40/Sptbn2/Wwtr1/Mkks/Gpd2/Brca2/Ccm2/Tnks2/Ercc6/Ercc2/Llgl2/Kat2a/Celf1/Zmpste24/Slc25a25/Ptpn11/Siah1a	27
GO:0001892	GO:0001892	embryonic placenta development	17/1619	112/23239	0.0019024	0.0211429	0.0176897	Cited1/Socs3/Ovol2/Hectd1/Pkd1/Hand1/Senp2/Plcd3/Itgav/Setd2/Ggnbp2/Dnajb6/Llgl2/Stk4/Trim28/Zfp568/Grb2	17
GO:0019377	GO:0019377	glycolipid catabolic process	5/1619	14/23239	0.00191748	0.0211715	0.0177136	Prkcd/Hexb/Gm2a/Neu1/Gla	5
GO:0032988	GO:0032988	ribonucleoprotein complex disassembly	5/1619	14/23239	0.00191748	0.0211715	0.0177136	Vcp/Denr/Tfip11/Dhx8/Kif5b	5
GO:1902570	GO:1902570	protein localization to nucleolus	5/1619	14/23239	0.00191748	0.0211715	0.0177136	Ran/Rpf2/Mcrs1/Nmd3/Rrs1	5
GO:0006984	GO:0006984	ER-nucleus signaling pathway	8/1619	34/23239	0.00193102	0.0212287	0.0177615	Ppp1r15b/Eif2a/Gsk3b/Ptpn2/Hspa5/Ptpn1/Tmco1/Bid	8
GO:1901976	GO:1901976	regulation of cell cycle checkpoint	8/1619	34/23239	0.00193102	0.0212287	0.0177615	Chek2/Tpr/Rfwd3/Dync1li1/Rpa2/Fem1b/Ddx39b/Anapc15	8
GO:0048193	GO:0048193	Golgi vesicle transport	31/1619	257/23239	0.00202525	0.022124	0.0185106	Tmed5/Gabarapl2/Cul3/Sys1/Vcp/Ier3ip1/Rbsn/Nrbp1/Cog4/D230025D16Rik/Tfg/Tmed6/Arfrp1/Rer1/Rab34/Yif1b/Rab1a/Rab43/Ddhd2/Sar1a/Slc30a6/Tbc1d20/Rack1/Igf2r/Ap3d1/Sec24a/Arf4/Myo1b/Exoc5/Cnih4/Trappc4	31
GO:0034614	GO:0034614	cellular response to reactive oxygen species	20/1619	142/23239	0.00202553	0.022124	0.0185106	Rps3/Bnip3/Prkcd/Sod2/Traf2/Chuk/Setx/Pink1/Sirt1/Prdx5/Ccs/Mpv17/Parp1/Apex1/Hdac6/Hnrnpd/Rack1/Impact/Psap/Pdcd10	20
GO:1901991	GO:1901991	negative regulation of mitotic cell cycle phase transition	20/1619	142/23239	0.00202553	0.022124	0.0185106	Mad2l1bp/Trip13/Tpr/Rfwd3/Rpl26/Rad21/Dync1li1/Pten/Rpa2/Cdk1/Zfp36l2/Nacc2/Topbp1/Cep192/Pidd1/Fbxo31/Cdc73/Rad17/Rps27l/Anapc15	20
GO:0036473	GO:0036473	cell death in response to oxidative stress	15/1619	94/23239	0.00207895	0.0226588	0.018958	Rnf7/Bag5/Gpx1/Zfp622/P4hb/Sod2/Pink1/Mcl1/Sirt1/Parp1/Hdac6/Rack1/Gskip/Psap/Pdcd10	15
GO:0009119	GO:0009119	ribonucleoside metabolic process	12/1619	67/23239	0.00209217	0.022754	0.0190377	Impdh2/Ran/Pemt/Nme1/Impdh1/Hprt/Aprt/Rhoa/Uck2/Umps/Nme2/Mtrr	12
GO:0061982	GO:0061982	meiosis I cell cycle process	17/1619	113/23239	0.00209709	0.0227588	0.0190417	Btbd18/Ccne1/Cdc25c/Psmc3ip/Trip13/Fancm/Rpa2/Psmd13/Ube2b/Sun1/Piwil2/Topbp1/Brca2/Tex15/Eme1/Cks2/Siah1a	17
GO:0007030	GO:0007030	Golgi organization	18/1619	123/23239	0.00216034	0.0233952	0.0195742	Tmed5/Gorasp1/Bag5/Vmp1/Pi4k2a/Rbsn/Pi4k2b/Cdk1/Cog4/Map2k2/Ubxn2a/Tmed6/Rab1a/Rab43/Tbc1d20/Csnk1d/Pdcd10/Atl3	18
GO:0032984	GO:0032984	protein-containing complex disassembly	26/1619	205/23239	0.00223814	0.0241862	0.020236	Map1lc3b/Etf1/Lamp2/Bnip3/Abce1/Vcp/Map1lc3a/Stmn3/Phf23/Grwd1/Denr/Setx/Rpl23/Smarcc1/Sh3gl1/Tfip11/Hdac6/Dhx8/Mgea5/Eif5a/Smarca4/Vps16/Gspt1/Ogfod1/Kif5b/Zmpste24	26
GO:0016458	GO:0016458	gene silencing	30/1619	248/23239	0.00226712	0.0244123	0.0204252	Ubtf/Ncbp1/Pabpc1/Ago2/Ppp1r8/Cnot1/Clp1/Bend3/Eif4g1/Suv39h1/Atad2/Cdk2/Hdac1/Fmr1/Smarca5/Map2k2/Sirt1/Ube2b/Cnot8/Eif6/Piwil2/Cdc45/Hira/Pum1/Smarca4/Trim28/Mbd3/Zmpste24/Atad2b/Cnot10	30
GO:1901607	GO:1901607	alpha-amino acid biosynthetic process	11/1619	59/23239	0.00227348	0.0244123	0.0204252	Psat1/Shmt1/Glul/Phgdh/Gls2/Adi1/Bhmt/Mthfr/Bhmt2/Mtrr/Cth	11
GO:1904591	GO:1904591	positive regulation of protein import	11/1619	59/23239	0.00227348	0.0244123	0.0204252	Ipo5/Prkcd/Tpr/Hnrnpm/Prkcq/Ubr5/Cdk1/Mapk14/Bag3/Zpr1/Trim28	11
GO:2001022	GO:2001022	positive regulation of response to DNA damage stimulus	15/1619	95/23239	0.0023131	0.0247853	0.0207373	Rps3/Tigar/Prkcd/Rpl26/Mad2l2/Bclaf1/Mtch2/Fmr1/Ube2v2/Sirt1/Wrap53/Nacc2/Parp1/Parg/Trim28	15
GO:0009755	GO:0009755	hormone-mediated signaling pathway	22/1619	164/23239	0.00234117	0.0250333	0.0209447	Strn3/Rwdd1/Cnot1/Ubr5/Kdm3a/Rhoa/Skp2/Adipor1/Klf9/Hdac1/Rarg/Sirt1/Fkbp4/Nr1d2/Foxa1/Crebrf/Med14/Parp1/Nr5a2/Smarca4/Med13/Ptpn11	22
GO:0006383	GO:0006383	transcription by RNA polymerase III	8/1619	35/23239	0.00235249	0.0251015	0.0210018	Polr3g/Crcp/Polr3h/Gtf3c1/Prdx5/Snapc5/Bdp1/Polr3d	8
GO:0006470	GO:0006470	protein dephosphorylation	29/1619	238/23239	0.0023843	0.0253876	0.0212412	Ppm1g/Cdc25c/Cdc14b/Prkcd/Ppp2cb/Rprd1b/Ppp1cc/Ppp1r8/Ppp1r15b/Ppp1r2/Sppl3/Pin1/Pten/Pdp2/Pink1/Rprd1a/Tiprl/Ppp1ca/Pgp/Akap1/Ptpn9/Ptpn2/Ppm1a/Timm50/Ptpn1/Rock1/Mtmr3/Ptpn11/Fbxw11	29
GO:0043489	GO:0043489	RNA stabilization	9/1619	43/23239	0.00245459	0.0260269	0.021776	Syncrip/Larp1/Hnrnpa0/Igf2bp1/Ybx1/Naf1/Hnrnpd/Qk/Rbm10	9
GO:0044786	GO:0044786	cell cycle DNA replication	9/1619	43/23239	0.00245459	0.0260269	0.021776	Chek2/Stag2/Wdr18/Senp2/Zpr1/Brca2/Cdc45/Zmpste24/Ino80	9
GO:0000423	GO:0000423	mitophagy	6/1619	21/23239	0.00247261	0.0260547	0.0217993	Tigar/Ulk1/Pink1/Tomm7/Hdac6/Atg13	6
GO:0015985	GO:0015985	energy coupled proton transport, down electrochemical gradient	6/1619	21/23239	0.00247261	0.0260547	0.0217993	Atp5j/Atp5f1/Atp5g1/Atp5c1/Atp5o/Atp5g3	6
GO:0015986	GO:0015986	ATP synthesis coupled proton transport	6/1619	21/23239	0.00247261	0.0260547	0.0217993	Atp5j/Atp5f1/Atp5g1/Atp5c1/Atp5o/Atp5g3	6
GO:2000727	GO:2000727	positive regulation of cardiac muscle cell differentiation	7/1619	28/23239	0.0025372	0.02668	0.0223225	Pin1/Parp2/Fdps/Sirt1/Gsk3b/Ddx39b/Kat2a	7
GO:0007052	GO:0007052	mitotic spindle organization	16/1619	106/23239	0.00269977	0.0281726	0.0235713	Chek2/Cdc14b/Tpr/Stag2/Rhoa/Vcp/Tubgcp6/Pkd1/Chmp2a/Racgap1/Nek2/Cep192/Kpnb1/Cdc20/Tubgcp3/Spc25	16
GO:0030575	GO:0030575	nuclear body organization	5/1619	15/23239	0.00271242	0.0281726	0.0235713	Uspl1/Sumo1/Wrap53/Fam118b/Zpr1	5
GO:0043981	GO:0043981	histone H4-K5 acetylation	5/1619	15/23239	0.00271242	0.0281726	0.0235713	Kansl2/Kansl1/Mcrs1/Kansl3/Hcfc1	5
GO:0043982	GO:0043982	histone H4-K8 acetylation	5/1619	15/23239	0.00271242	0.0281726	0.0235713	Kansl2/Kansl1/Mcrs1/Kansl3/Hcfc1	5
GO:0046831	GO:0046831	regulation of RNA export from nucleus	5/1619	15/23239	0.00271242	0.0281726	0.0235713	Tpr/Cpsf6/Setd2/Iws1/Khdrbs1	5
GO:0061051	GO:0061051	positive regulation of cell growth involved in cardiac muscle cell development	5/1619	15/23239	0.00271242	0.0281726	0.0235713	Pin1/Parp2/Fdps/Sirt1/Ddx39b	5
GO:0090068	GO:0090068	positive regulation of cell cycle process	29/1619	241/23239	0.00286948	0.0297431	0.0248853	Cdc25c/Cul3/Tpr/Rpl26/Rad21/Dync1li1/Rhoa/Mybbp1a/Zbtb17/Cdk4/Eif4g1/Cdk1/Ube2c/Rpl23/Ube2b/Sox15/Racgap1/Rpl17/Ddx3x/Piwil2/Ranbp1/Apex1/Cdc45/Pidd1/Dtl/Spag5/Crlf3/Cdc73/Ino80	29
GO:0018023	GO:0018023	peptidyl-lysine trimethylation	9/1619	44/23239	0.00289826	0.0299801	0.0250836	Bend3/Suv39h1/Kdm4c/Sirt1/Arid4b/Setd2/Pwp1/Iws1/Zfp335	9
GO:0042326	GO:0042326	negative regulation of phosphorylation	47/1619	445/23239	0.00293859	0.0303356	0.025381	Gpd1l/Tigar/Socs3/Prkcd/Strap/Eif3a/Ppp1r15b/Pin1/Nf2/Rhoa/Hipk3/Pten/Casp3/Eif4g1/Mtch2/Trib3/Kat2b/Sirt1/Cactin/Cbl/Ube2b/Wwtr1/Zgpat/Spry2/Smad7/Gsk3b/Dnajc15/Tnip1/Dynll1/Cdkn2d/Ptpn2/Pwp1/Rnf149/Hexim1/Ptpn1/Hspa4/Ggnbp2/Gadd45a/Bag1/Rack1/Dtnbp1/Gskip/Impact/Terf2ip/Wnk1/Pkig/Prkrip1	47
GO:0043467	GO:0043467	regulation of generation of precursor metabolites and energy	16/1619	107/23239	0.00297383	0.0306371	0.0256333	Tigar/Bnip3/Rhoa/Vcp/Gfpt1/Chchd4/Hmgb1/Noa1/Pink1/Mtch2/Cdk1/Pgam1/Ppp1ca/Eif6/Dnajc15/Prelid1	16
GO:0007050	GO:0007050	cell cycle arrest	19/1619	137/23239	0.00308564	0.0317246	0.0265432	Ppm1g/Chek2/Jmy/Cdc14b/Cdk9/Rpl26/Prr11/Mybbp1a/Ddias/Zbtb17/Cdk4/Pkd1/Rpl23/Hras/Cdkn2d/Pidd1/Gadd45a/Crlf3/Tbrg1	19
GO:0070536	GO:0070536	protein K63-linked deubiquitination	7/1619	29/23239	0.00314617	0.0322165	0.0269548	Usp33/Vcp/Usp50/Spata2/Psmd14/Usp16/Atxn3	7
GO:0071353	GO:0071353	cellular response to interleukin-4	7/1619	29/23239	0.00314617	0.0322165	0.0269548	Impdh2/Rpl3/Rps2/Rplp0/Cdk4/Ptpn2/Hspa5	7
GO:0001890	GO:0001890	placenta development	22/1619	168/23239	0.00316529	0.0323471	0.027064	Ctsl/Rps6/Ctsb/Cited1/Socs3/Ovol2/Hectd1/Pkd1/Mapk14/Hand1/Senp2/Plcd3/Ptgis/Itgav/Setd2/Ggnbp2/Dnajb6/Llgl2/Stk4/Trim28/Zfp568/Grb2	22
GO:0009067	GO:0009067	aspartate family amino acid biosynthetic process	6/1619	22/23239	0.00320175	0.0326539	0.0273207	Adi1/Bhmt/Mthfr/Bhmt2/Mtrr/Cth	6
GO:0071214	GO:0071214	cellular response to abiotic stimulus	33/1619	287/23239	0.00321594	0.0326676	0.0273321	Yy1/Noc2l/Chek2/Gtf2h5/Rpl26/Ddias/Pten/Casp3/Gja1/Mtch2/Ei24/Fmr1/Sirt1/Mapk14/Rad51ap1/Bag3/Actr5/Gsk3b/Ddx3x/Tmem150c/Hras/Parp1/Rab11fip5/Rnf4/Eif2s1/Gadd45a/Impact/Tlk2/Grb2/Relb/Zmpste24/Ptpn11/Ino80	33
GO:0104004	GO:0104004	cellular response to environmental stimulus	33/1619	287/23239	0.00321594	0.0326676	0.0273321	Yy1/Noc2l/Chek2/Gtf2h5/Rpl26/Ddias/Pten/Casp3/Gja1/Mtch2/Ei24/Fmr1/Sirt1/Mapk14/Rad51ap1/Bag3/Actr5/Gsk3b/Ddx3x/Tmem150c/Hras/Parp1/Rab11fip5/Rnf4/Eif2s1/Gadd45a/Impact/Tlk2/Grb2/Relb/Zmpste24/Ptpn11/Ino80	33
GO:0007127	GO:0007127	meiosis I	16/1619	108/23239	0.00327048	0.0330892	0.0276849	Btbd18/Ccne1/Psmc3ip/Trip13/Fancm/Rpa2/Psmd13/Ube2b/Sun1/Piwil2/Topbp1/Brca2/Tex15/Eme1/Cks2/Siah1a	16
GO:0034968	GO:0034968	histone lysine methylation	16/1619	108/23239	0.00327048	0.0330892	0.0276849	Rlf/Kdm3a/Bend3/Suv39h1/Prmt6/Kdm4c/Sirt1/Arid4b/Bcor/Setd2/Pwp1/Iws1/Zfp335/Setdb2/Mtf2/Asxl2	16
GO:0061647	GO:0061647	histone H3-K9 modification	9/1619	45/23239	0.00340288	0.0341651	0.0285851	Kdm3a/Bend3/Suv39h1/Kdm4c/Kat2b/Sirt1/Piwil2/Arid4b/Setdb2	9
GO:0000184	GO:0000184	nuclear-transcribed mRNA catabolic process, nonsense-mediated decay	8/1619	37/23239	0.0034091	0.0341651	0.0285851	Etf1/Ncbp1/Pabpc1/Smg5/Rbm8a/Eif4a3/Casc3/Gspt1	8
GO:0043044	GO:0043044	ATP-dependent chromatin remodeling	8/1619	37/23239	0.0034091	0.0341651	0.0285851	Ptma/Smarca5/Smarcc1/Smarca4/Anp32e/Cecr2/Smarcad1/Ino80	8
GO:0048255	GO:0048255	mRNA stabilization	8/1619	37/23239	0.0034091	0.0341651	0.0285851	Syncrip/Larp1/Hnrnpa0/Igf2bp1/Ybx1/Hnrnpd/Qk/Rbm10	8
GO:0008652	GO:0008652	cellular amino acid biosynthetic process	11/1619	62/23239	0.00341045	0.0341651	0.0285851	Psat1/Shmt1/Glul/Phgdh/Gls2/Adi1/Bhmt/Mthfr/Bhmt2/Mtrr/Cth	11
GO:0000018	GO:0000018	regulation of DNA recombination	15/1619	99/23239	0.00347896	0.0342355	0.028644	Mad2l2/Polq/Rpa2/Tfrc/Rad51ap1/Ube2b/Wrap53/Tex15/Setd2/Ercc2/Ung/Terf2ip/Ppp4c/Ercc3/Smarcad1	15
GO:0000492	GO:0000492	box C/D snoRNP assembly	4/1619	10/23239	0.00350511	0.0342355	0.028644	Znhit3/Nufip1/Ruvbl1/Znhit6	4
GO:0006183	GO:0006183	GTP biosynthetic process	4/1619	10/23239	0.00350511	0.0342355	0.028644	Impdh2/Nme1/Impdh1/Nme2	4
GO:0006283	GO:0006283	transcription-coupled nucleotide-excision repair	4/1619	10/23239	0.00350511	0.0342355	0.028644	Ercc6/Polr2i/Ercc2/Ercc3	4
GO:0006995	GO:0006995	cellular response to nitrogen starvation	4/1619	10/23239	0.00350511	0.0342355	0.028644	Map1lc3b/Gabarapl2/Map1lc3a/Gabarap	4
GO:0009650	GO:0009650	UV protection	4/1619	10/23239	0.00350511	0.0342355	0.028644	Gpx1/Sdf4/Ercc2/Ercc3	4
GO:0010917	GO:0010917	negative regulation of mitochondrial membrane potential	4/1619	10/23239	0.00350511	0.0342355	0.028644	Bnip3/Mtch2/Bnip3l/Prelid1	4
GO:0033572	GO:0033572	transferrin transport	4/1619	10/23239	0.00350511	0.0342355	0.028644	Tfrc/Snx3/Arhgap1/Myo1b	4
GO:0043562	GO:0043562	cellular response to nitrogen levels	4/1619	10/23239	0.00350511	0.0342355	0.028644	Map1lc3b/Gabarapl2/Map1lc3a/Gabarap	4
GO:0044154	GO:0044154	histone H3-K14 acetylation	4/1619	10/23239	0.00350511	0.0342355	0.028644	Kat2b/Sirt1/Piwil2/Kat2a	4
GO:0046500	GO:0046500	S-adenosylmethionine metabolic process	4/1619	10/23239	0.00350511	0.0342355	0.028644	Pemt/Mat2a/Bhmt2/Mtrr	4
GO:0075522	GO:0075522	IRES-dependent viral translational initiation	4/1619	10/23239	0.00350511	0.0342355	0.028644	Eif3f/Eif3b/Eif3a/Denr	4
GO:1902969	GO:1902969	mitotic DNA replication	4/1619	10/23239	0.00350511	0.0342355	0.028644	Chek2/Brca2/Cdc45/Zmpste24	4
GO:0032868	GO:0032868	response to insulin	26/1619	212/23239	0.00355499	0.034656	0.0289958	H2afz/Syap1/Cited1/Socs3/Prkcd/Prkcq/Pten/Adipor1/Cdk4/Cdk2/Ybx1/Trib3/Cish/Kat2b/Sirt1/Eif4ebp1/Gsk3b/Smarcc1/Esrra/Eif6/Parp1/Ptpn2/Ptpn1/Sesn2/Grb2/Ptpn11	26
GO:0008637	GO:0008637	apoptotic mitochondrial changes	16/1619	109/23239	0.00359111	0.0349411	0.0292343	Rnf7/Bnip3/Atg3/Ppp2cb/Gpx1/Sod2/Them4/Pink1/Mcl1/Mtch2/Bnip3l/Cd24a/Gsk3b/Timm50/Prelid1/Bid	16
GO:0043401	GO:0043401	steroid hormone mediated signaling pathway	17/1619	119/23239	0.0036479	0.0354258	0.0296399	Strn3/Rwdd1/Cnot1/Ubr5/Kdm3a/Rhoa/Skp2/Klf9/Hdac1/Sirt1/Fkbp4/Foxa1/Crebrf/Med14/Parp1/Smarca4/Med13	17
GO:0019682	GO:0019682	glyceraldehyde-3-phosphate metabolic process	5/1619	16/23239	0.0037211	0.0358893	0.0300276	Tigar/Rpia/Pgd/Pgam1/Taldo1	5
GO:0042772	GO:0042772	DNA damage response, signal transduction resulting in transcription	5/1619	16/23239	0.0037211	0.0358893	0.0300276	Chek2/Rpl26/Mad2l2/Brca2/Rps27l	5
GO:0046514	GO:0046514	ceramide catabolic process	5/1619	16/23239	0.0037211	0.0358893	0.0300276	Prkcd/Hexb/Gm2a/Neu1/Gla	5
GO:0042307	GO:0042307	positive regulation of protein import into nucleus	10/1619	54/23239	0.00373096	0.0358893	0.0300276	Ipo5/Prkcd/Tpr/Prkcq/Ubr5/Cdk1/Mapk14/Bag3/Zpr1/Trim28	10
GO:0055025	GO:0055025	positive regulation of cardiac muscle tissue development	10/1619	54/23239	0.00373096	0.0358893	0.0300276	Pin1/Parp2/Fdps/Cdk1/Bmpr1a/Sirt1/Mapk14/Gsk3b/Ddx39b/Kat2a	10
GO:0032869	GO:0032869	cellular response to insulin stimulus	23/1619	181/23239	0.00379218	0.0364092	0.0304627	H2afz/Syap1/Socs3/Prkcd/Prkcq/Pten/Adipor1/Cdk4/Cdk2/Ybx1/Trib3/Cish/Kat2b/Sirt1/Eif4ebp1/Gsk3b/Smarcc1/Esrra/Parp1/Ptpn2/Ptpn1/Grb2/Ptpn11	23
GO:0035329	GO:0035329	hippo signaling	7/1619	30/23239	0.00386067	0.0369969	0.0309544	Mark3/Mob1a/Nf2/Tead4/Wwtr1/Stk4/Mob1b	7
GO:0043388	GO:0043388	positive regulation of DNA binding	11/1619	63/23239	0.0038772	0.0370853	0.0310284	Edf1/Nme1/Hipk1/Hipk3/Hmgb2/Trim6/Parp1/Ercc2/Wapl/Smarca4/Trim28	11
GO:1901361	GO:1901361	organic cyclic compound catabolic process	50/1619	487/23239	0.00389986	0.037232	0.0311511	Dhtkd1/Etf1/Syncrip/Ncbp1/Tigar/Pabpc1/Nudt4/Smg5/Hprt/Ago2/Hnrnpm/Larp1/Cnot1/Hnrnpa0/Vcp/Apaf1/Rbm8a/Igf2bp1/Ybx1/Naf1/Mtch2/Hsd17b14/Eif4a3/Fmr1/Tbrg4/Pgam1/Dis3l/Zc3hav1/Ythdf2/Nmnat1/Zfp36l2/Zpr1/Cnot8/Eif6/Lsm2/Apex1/Dis3/Hnrnpd/Hnrnpr/Pum1/Pabpc4/Qk/Casc3/Csde1/Mrto4/Hint1/Gspt1/Fxr2/Rbm10/Cnot10	50
GO:0033120	GO:0033120	positive regulation of RNA splicing	9/1619	46/23239	0.003974	0.0378633	0.0316792	Ncbp1/Hnrnpll/Tra2a/Srsf1/Tra2b/Setx/Eif4a3/Rbmxl1/Zpr1	9
GO:0018022	GO:0018022	peptidyl-lysine methylation	17/1619	120/23239	0.0039809	0.0378633	0.0316792	Rlf/Kdm3a/Bend3/Eef1akmt1/Suv39h1/Prmt6/Kdm4c/Sirt1/Arid4b/Bcor/Setd2/Pwp1/Iws1/Zfp335/Setdb2/Mtf2/Asxl2	17
GO:0032800	GO:0032800	receptor biosynthetic process	6/1619	23/23239	0.00407978	0.0387312	0.0324055	Hdac1/Ankrd13c/Itgav/Hdac6/Sec24a/Trappc4	6
GO:0046128	GO:0046128	purine ribonucleoside metabolic process	10/1619	55/23239	0.00428118	0.0405673	0.0339417	Impdh2/Ran/Pemt/Nme1/Impdh1/Hprt/Aprt/Rhoa/Nme2/Mtrr	10
GO:0043393	GO:0043393	regulation of protein binding	28/1619	237/23239	0.00433942	0.0410427	0.0343394	Map1lc3b/Krit1/Syap1/Ran/Ppp2cb/Mark3/Rpl11/Ppp1r2/Usp33/Sppl3/Pin1/Traf2/Gnl3l/Trib3/Pkd1/Ctsz/Senp2/Gsk3b/Nmd3/Rfng/Tfip11/Eif2b4/Eif2s1/Hspa4/Dtnbp1/Rock1/Stk4/Gtf2f1	28
GO:0045931	GO:0045931	positive regulation of mitotic cell cycle	21/1619	162/23239	0.00436704	0.0411506	0.0344297	Cdc25c/Cul3/Tpr/Dync1li1/Hmgb1/Cdk4/Eif4g1/Eif4e/Cdk1/Ube2c/Foxa1/Usp22/Eif4ebp1/Rpl17/Ddx3x/Brca2/Ranbp1/Apex1/Cdc45/Dtl/Ptpn11	21
GO:2001236	GO:2001236	regulation of extrinsic apoptotic signaling pathway	21/1619	162/23239	0.00436704	0.0411506	0.0344297	Tnfrsf22/Zc3hc1/Tnfrsf12a/Gpx1/Pak2/Gata1/Sgk3/Pten/Hmgb2/Traf2/Bcl2l14/Mcl1/Dedd2/Ppp1ca/Rb1cc1/Itgav/Fem1b/Cttn/Pidd1/Stk4/Bid	21
GO:0031669	GO:0031669	cellular response to nutrient levels	23/1619	184/23239	0.00465016	0.0437373	0.0365939	Map1lc3b/Ulk1/Lamp2/Folr1/Gabarapl2/Glul/Slc39a4/Usp33/Mybbp1a/Map1lc3a/Eif4g1/Sirt1/Mios/Dnajc15/Fbxo22/Sesn1/Hspa5/Eif2s1/Gabarap/Seh1l/Sesn2/Mtmr3/Impact	23
GO:0009206	GO:0009206	purine ribonucleoside triphosphate biosynthetic process	18/1619	132/23239	0.00468307	0.0439655	0.0367849	Dhtkd1/Impdh2/Tigar/Nme1/Impdh1/Atp5j/Atp5f1/Atp5g1/Vcp/Atp5c1/Mtch2/Uqcc3/Atp5o/Pgam1/Nme2/Eif6/Parp1/Atp5g3	18
GO:0030518	GO:0030518	intracellular steroid hormone receptor signaling pathway	16/1619	112/23239	0.00471129	0.0441488	0.0369382	Strn3/Rwdd1/Cnot1/Ubr5/Kdm3a/Rhoa/Skp2/Klf9/Hdac1/Sirt1/Fkbp4/Foxa1/Med14/Parp1/Smarca4/Med13	16
GO:0006998	GO:0006998	nuclear envelope organization	8/1619	39/23239	0.00480054	0.0447375	0.0374307	Tor1b/Lemd3/Tor1aip1/Ubxn2a/Chmp2a/Sun1/Cdan1/Zmpste24	8
GO:0010613	GO:0010613	positive regulation of cardiac muscle hypertrophy	8/1619	39/23239	0.00480054	0.0447375	0.0374307	Cdk9/Pin1/Parp2/Fdps/Sirt1/Parp1/Ddx39b/Rock1	8
GO:0014742	GO:0014742	positive regulation of muscle hypertrophy	8/1619	39/23239	0.00480054	0.0447375	0.0374307	Cdk9/Pin1/Parp2/Fdps/Sirt1/Parp1/Ddx39b/Rock1	8
GO:0032386	GO:0032386	regulation of intracellular transport	46/1619	445/23239	0.00482898	0.0449201	0.0375835	Rab5a/Xpo1/Ipo5/Prkcd/Ppp1cc/Tpr/Prkcq/Rangap1/Cpsf6/Ubr5/Chchd4/Pink1/Bnip3l/Cdk1/Ei24/Fmr1/Map2k2/Sirt1/Mapk14/Cd84/Bag3/Crebrf/Gsk3b/Zpr1/Snx3/Hras/Fez1/Akap1/Tomm7/Setd2/Iws1/Ppm1a/Sar1a/Ptpn1/Tbc1d20/Spag5/Khdrbs1/Dtnbp1/Bace1/Trim28/Arhgap1/Kif5b/Pdcd10/Tmem30a/Ptpn11/Pkig	46
GO:0008625	GO:0008625	extrinsic apoptotic signaling pathway via death domain receptors	12/1619	74/23239	0.00488886	0.0452608	0.0378686	Tnfrsf22/Gpx1/Pten/Hmgb2/Dedd2/Bag3/Ddx47/Ddx3x/Fem1b/Pidd1/Gabarap/Stk4	12
GO:1901983	GO:1901983	regulation of protein acetylation	12/1619	74/23239	0.00488886	0.0452608	0.0378686	Noc2l/Hdac1/L3mbtl2/Kat2b/Sirt1/Gsk3b/Piwil2/Ctcf/Iws1/Terf2ip/Kat2a/Zmpste24	12
GO:0071456	GO:0071456	cellular response to hypoxia	14/1619	93/23239	0.00495262	0.0452608	0.0378686	Tigar/Bnip3/Chchd2/Vhl/P4hb/Pten/Bach1/Suv39h1/Pink1/Bnip3l/Sirt1/Eif4ebp1/Ptgis/Npepps	14
GO:0046626	GO:0046626	regulation of insulin receptor signaling pathway	11/1619	65/23239	0.004963	0.0452608	0.0378686	Socs3/Prkcd/Prkcq/Adipor1/Cdk4/Ybx1/Cish/Sirt1/Ptpn2/Ptpn1/Ptpn11	11
GO:0001522	GO:0001522	pseudouridine synthesis	5/1619	17/23239	0.00497254	0.0452608	0.0378686	Nhp2/Trub2/Naf1/Pus7/Pusl1	5
GO:0032239	GO:0032239	regulation of nucleobase-containing compound transport	5/1619	17/23239	0.00497254	0.0452608	0.0378686	Tpr/Cpsf6/Setd2/Iws1/Khdrbs1	5
GO:0036124	GO:0036124	histone H3-K9 trimethylation	5/1619	17/23239	0.00497254	0.0452608	0.0378686	Bend3/Suv39h1/Kdm4c/Sirt1/Arid4b	5
GO:0045722	GO:0045722	positive regulation of gluconeogenesis	5/1619	17/23239	0.00497254	0.0452608	0.0378686	Kat2b/Sirt1/Ptpn2/Supt20/Kat2a	5
GO:0051156	GO:0051156	glucose 6-phosphate metabolic process	5/1619	17/23239	0.00497254	0.0452608	0.0378686	Tigar/Rpia/Pgd/Pgam1/Taldo1	5
GO:1902176	GO:1902176	negative regulation of oxidative stress-induced intrinsic apoptotic signaling pathway	5/1619	17/23239	0.00497254	0.0452608	0.0378686	Bag5/Gpx1/Sod2/Pink1/Sirt1	5
GO:1904355	GO:1904355	positive regulation of telomere capping	5/1619	17/23239	0.00497254	0.0452608	0.0378686	Prkcq/Mapkapk5/Nek2/Tnks2/Hnrnpd	5
GO:2000001	GO:2000001	regulation of DNA damage checkpoint	5/1619	17/23239	0.00497254	0.0452608	0.0378686	Chek2/Rfwd3/Rpa2/Fem1b/Ddx39b	5
GO:0009145	GO:0009145	purine nucleoside triphosphate biosynthetic process	18/1619	133/23239	0.00507258	0.0460888	0.0385614	Dhtkd1/Impdh2/Tigar/Nme1/Impdh1/Atp5j/Atp5f1/Atp5g1/Vcp/Atp5c1/Mtch2/Uqcc3/Atp5o/Pgam1/Nme2/Eif6/Parp1/Atp5g3	18
GO:0016578	GO:0016578	histone deubiquitination	6/1619	24/23239	0.00512377	0.0463879	0.0388116	Atxn7l3/Usp22/Usp16/Usp36/Mysm1/Kat2a	6
GO:0031061	GO:0031061	negative regulation of histone methylation	6/1619	24/23239	0.00512377	0.0463879	0.0388116	Kdm3a/Prmt6/Kdm4c/Sirt1/Bcor/Mtf2	6
GO:0001682	GO:0001682	tRNA 5'-leader removal	4/1619	11/23239	0.00520633	0.0468017	0.0391578	Rpp40/Rpp14/1110008L16Rik/Rpp30	4
GO:0007028	GO:0007028	cytoplasm organization	4/1619	11/23239	0.00520633	0.0468017	0.0391578	Sos1/Rrn3/Zmiz1/Kif5b	4
GO:0043471	GO:0043471	regulation of cellular carbohydrate catabolic process	4/1619	11/23239	0.00520633	0.0468017	0.0391578	Tigar/Hmgb1/Pgam1/Ppp1ca	4
GO:1902231	GO:1902231	positive regulation of intrinsic apoptotic signaling pathway in response to DNA damage	4/1619	11/23239	0.00520633	0.0468017	0.0391578	Rps3/Rpl26/Mtch2/Nacc2	4
GO:0030521	GO:0030521	androgen receptor signaling pathway	9/1619	48/23239	0.00533888	0.0479084	0.0400838	Rwdd1/Kdm3a/Rhoa/Hdac1/Sirt1/Fkbp4/Med14/Smarca4/Med13	9
GO:1900076	GO:1900076	regulation of cellular response to insulin stimulus	12/1619	75/23239	0.00545984	0.0489075	0.0409197	Socs3/Prkcd/Prkcq/Adipor1/Cdk4/Ybx1/Cish/Sirt1/Esrra/Ptpn2/Ptpn1/Ptpn11	12
GO:0044773	GO:0044773	mitotic DNA damage checkpoint	10/1619	57/23239	0.00557221	0.0496514	0.0415421	Chek2/Rfwd3/Rpl26/Rpa2/Cdk1/Tipin/Pidd1/Eme1/Fbxo31/Rps27l	10
GO:0070972	GO:0070972	protein localization to endoplasmic reticulum	10/1619	57/23239	0.00557221	0.0496514	0.0415421	Rtn4/Folr1/Pmm1/Srpr/Ankrd13c/Rer1/Sec61a2/Hspa5/Srp19/Srp9	10
GO:1903902	GO:1903902	positive regulation of viral life cycle	10/1619	57/23239	0.00557221	0.0496514	0.0415421	Pabpc1/Larp1/P4hb/Ppia/Fmr1/Chmp2a/Ddx3x/Hacd3/Nr5a2/Tbc1d20	10
GO:2000278	GO:2000278	regulation of DNA biosynthetic process	16/1619	114/23239	0.00560525	0.0498582	0.0417152	Prkcq/Tcp1/Cct4/Gja1/Gnl3l/Naf1/Mcrs1/Hmbox1/Mapkapk5/Wrap53/Gsk3b/Nek2/Cct3/Hnrnpd/Ddx39b/Cct7	16

## Sheet: Zygote_4-cell_Up_MF
	ID	Description	GeneRatio	BgRatio	pvalue	p.adjust	qvalue	geneID	Count
GO:0003735	GO:0003735	structural constituent of ribosome	94/1593	180/22744	4.78057e-60	4.31686e-57	3.37659e-57	Rpl23a/Rpl9/Rps17/Rps19/Rps23/Rps24/Rps26/Rps6/Rps4x/Rpl24/Rpl41/Rplp2/Rpl19/Rplp1/Rps21/Rps3a1/Rpl10a/Rpl18/Rps9/Rps13/Rps3/Rpl13/Rpl6/Rpl37/Rpl14/Rpl39/Rpl7/Rps25/Rps20/Rps15/Rps8/Rpl37a/Rsl24d1/Rps29/Rpl35a/Mrpl12/Mrpl43/Rps14/Mrpl20/Rpl3/Gm2000/Rpl15/Rpl35/Rps2/Rpl30/Rpl26/Rpl11/Rpl8/Rpl10/Rps18/Mrpl51/Rpl32/Rps7/Rpl21/Mrpl34/Rps11/Rpsa/Rps16/Rps10/Rpl10l/Rpl27a/Rpl12/Rplp0/Rps27/Mrps10/Mrpl4…	94
GO:0003729	GO:0003729	mRNA binding	70/1593	256/22744	9.40537e-24	4.24652e-21	3.32158e-21	Etf1/Rps26/Rps6/Dhx33/Rps3a1/Rps13/Rps3/Shmt1/Ncbp1/Rpl6/Pabpc1/Rpl7/Dppa5a/Eif4g2/Gnl3/Ago2/Rc3h2/Rps14/Tpr/Hnrnpm/Hnrnpll/Larp1/Utp23/Rpl35/Rps2/Rpl30/Rpl26/Eif3a/Rbm5/Ppp1r8/Cpsf6/Srsf1/G3bp1/Rps7/Hnrnpa0/Rbm8a/Eif4g1/Purb/Denr/Tra2b/Rps5/C1qbp/Cstf2t/Igf2bp1/Ybx1/Eif4a3/Fmr1/Luc7l/Mrps7/Zfp36l2/Ddx3x/Piwil2/Rpl13a/Rpl5/Hnrnpd/Nxf1/Hnrnpr/Paip2/Pum1/Pabpc4/Qk/Luc7l2/Nudt21/Serbp1/Celf1/Mrps11/…	70
GO:0019843	GO:0019843	rRNA binding	35/1593	75/22744	5.0712e-21	1.52643e-18	1.19396e-18	Rpl23a/Rpl9/Rps4x/Rpl19/Rps9/Rps13/Rps3/Rpl6/Rpl37/Rpl7/Rpl37a/Rps14/Mrpl20/Rpl3/Utp23/Rpl11/Rpf2/Rpl8/Rps18/Emg1/Rps11/Imp3/Rpl12/Rplp0/Rps5/Rpl23/Mrps7/Rpl17/Rpl4/Ddx21/Rrs1/Rpl5/Nol12/Mrps11/Ptcd3	35
GO:0140098	GO:0140098	catalytic activity, acting on RNA	70/1593	322/22744	9.51909e-18	2.14893e-15	1.68087e-15	Dhx33/Fbl/Polr2e/Smg5/Polr2l/Ddx54/Ago2/Mettl2/Cnot1/Rpp40/Nsun2/Nob1/Emg1/Wdr4/Trmt10c/Polr3g/Rpp14/Polr2h/Znrd1/Nop2/Polr1b/Polr2m/Polr1d/Polr1e/Trmt61a/Crcp/Polr2k/Isg20l2/Polr2f/Eif4a3/Tfb2m/Ptrh1/Mars2/Twistnb/Dis3l/Polr3h/Hars2/Tdp2/Yars/Dhx15/Ddx21/Ddx3x/Cnot8/Rcl1/Polrmt/Piwil2/Qtrt1/Rars/Prim1/Apex1/Aars/Dis3/Tsen54/Polr2i/Dhx8/Tsen15/Ddx39b/Dalrd3/Polr3a/Dimt1/Dhx40/Polr3c/Trmt10a/11100…	70
GO:0043021	GO:0043021	ribonucleoprotein complex binding	42/1593	145/22744	9.06436e-16	1.50441e-13	1.17673e-13	Rplp1/Dhx33/Snrpc/Eif3c/Smg5/Abce1/Nme1/Snrpd2/Rpl35a/Rpl35/Cpsf6/Eif1a/Snrpb/Ythdf1/Rpsa/Abcf1/Srpr/Bop1/Eif2a/Eif4h/C1qbp/Eif4a3/Fmr1/Ppp1ca/Nmd3/Ddx3x/Eif6/Piwil2/Sec61a2/Zfp593/Timm50/Hspa5/Naa15/Ung/Srp19/Eif2s1/Eif5a/Rack1/Impact/Ltn1/Ptcd3/Pqbp1	42
GO:0003899	GO:0003899	DNA-directed 5'-3' RNA polymerase activity	21/1593	36/22744	9.99608e-16	1.50441e-13	1.17673e-13	Polr2e/Polr2l/Polr3g/Polr2h/Znrd1/Polr1b/Polr2m/Polr1d/Polr1e/Crcp/Polr2k/Polr2f/Twistnb/Polr3h/Polrmt/Prim1/Polr2i/Polr3a/Polr3c/Polr3e/Polr3d	21
GO:0034062	GO:0034062	5'-3' RNA polymerase activity	21/1593	38/22744	4.50828e-15	5.08873e-13	3.98034e-13	Polr2e/Polr2l/Polr3g/Polr2h/Znrd1/Polr1b/Polr2m/Polr1d/Polr1e/Crcp/Polr2k/Polr2f/Twistnb/Polr3h/Polrmt/Prim1/Polr2i/Polr3a/Polr3c/Polr3e/Polr3d	21
GO:0097747	GO:0097747	RNA polymerase activity	21/1593	38/22744	4.50828e-15	5.08873e-13	3.98034e-13	Polr2e/Polr2l/Polr3g/Polr2h/Znrd1/Polr1b/Polr2m/Polr1d/Polr1e/Crcp/Polr2k/Polr2f/Twistnb/Polr3h/Polrmt/Prim1/Polr2i/Polr3a/Polr3c/Polr3e/Polr3d	21
GO:0003743	GO:0003743	translation initiation factor activity	23/1593	47/22744	7.45809e-15	7.48295e-13	5.85308e-13	Eif3c/Eif3f/Eif5/Eif4g2/Eif3b/Eif3a/Eif1a/Eif3h/Eif3g/Eif4g1/Eif3m/Eif4e/Denr/Eif2a/Eif4h/Eif1ad/Eif2s3x/Eif6/Eif2b4/Eif4e2/Eif2s1/Eif3l/Eif2s2	23
GO:0008565	GO:0008565	protein transporter activity	26/1593	71/22744	6.32619e-13	5.71255e-11	4.46829e-11	Tomm20/Tomm5/Tomm22/Kpna1/Xpo1/Ipo5/Timm22/Timm17a/Ap1s1/Tomm40/Timm17b/Pgap2/Kpna4/Ipo7/Tnpo3/Ipo11/Timm23/Dnajc15/Sec61a2/Timm13/Kpna2/Cse1l/Kpnb1/Vps26b/Timm10/Xpo6	26
GO:0008135	GO:0008135	translation factor activity, RNA binding	27/1593	78/22744	1.09639e-12	9.00038e-11	7.03999e-11	Etf1/Eif3c/Eif3f/Eif5/Eif4g2/Eif3b/Eif3a/Eif1a/Eif3h/Eif3g/Eif4g1/Eif3m/Eif4e/Denr/Eif2a/Eif4h/Eif1ad/Eif2s3x/Eif6/Eif2b4/Eif4e2/Eif2s1/Eif3l/Eif5a/Eef1g/Eif2s2/Gspt1	27
GO:0019787	GO:0019787	ubiquitin-like protein transferase activity	69/1593	412/22744	1.1006e-11	8.28202e-10	6.47809e-10	Rnf7/Fbxo15/Gid4/Mkrn1/Rnf11/Rbbp6/Arih2/Fbxw2/Atg3/Cul3/Ube2o/Fbxo45/Rc3h2/Ranbp2/Rfwd3/Klhl21/Wsb1/Ube2l3/Ubr5/Vhl/Rnf216/Rmnd5b/Ube2e3/Skp2/Fbxo6/Traf2/Sumo2/Ube2v1/Trim25/Pias3/Sumo1/Hectd1/Ube2c/Ube2v2/Cbl/Herc4/Ube2b/Fbxw9/Mib1/Ube2j2/Med7/Trim6/Tmem129/Rnf125/Rnf19b/Ubr3/Znrf1/Fbxo22/G2e3/Rlim/Ube2z/Bcor/Ccnc/Fem1b/Rnf149/Rnf4/Xiap/Dtl/Fbxo31/Ube2q2/Trim28/Ltn1/Med31/Rmnd5a/Rnf213/Cul5/Fbx…	69
GO:0001056	GO:0001056	RNA polymerase III activity	12/1593	16/22744	1.87189e-11	1.30025e-09	1.01704e-09	Polr2e/Polr2l/Polr2h/Polr1d/Crcp/Polr2k/Polr2f/Polr3h/Polr3a/Polr3c/Polr3e/Polr3d	12
GO:0031369	GO:0031369	translation initiation factor binding	17/1593	37/22744	8.92467e-11	5.75641e-09	4.5026e-09	Rps19/Rps24/Rps3a1/Eif3c/Eif3f/Eif5/Eif3b/Larp1/Eif4g1/Eif3m/Eif4e/Fmr1/Eif4ebp1/Zpr1/Ddx3x/Eif2b4/Celf1	17
GO:0001054	GO:0001054	RNA polymerase I activity	10/1593	12/22744	1.60256e-10	9.64743e-09	7.5461e-09	Polr2e/Polr2l/Polr2h/Znrd1/Polr1b/Polr1d/Polr1e/Polr2k/Polr2f/Twistnb	10
GO:0004842	GO:0004842	ubiquitin-protein transferase activity	64/1593	392/22744	1.84796e-10	1.04294e-08	8.15776e-09	Rnf7/Fbxo15/Gid4/Mkrn1/Rnf11/Rbbp6/Arih2/Fbxw2/Cul3/Ube2o/Fbxo45/Rc3h2/Rfwd3/Klhl21/Wsb1/Ube2l3/Ubr5/Vhl/Rnf216/Rmnd5b/Ube2e3/Skp2/Fbxo6/Traf2/Ube2v1/Trim25/Hectd1/Ube2c/Ube2v2/Cbl/Herc4/Ube2b/Fbxw9/Mib1/Ube2j2/Med7/Trim6/Tmem129/Rnf125/Rnf19b/Ubr3/Znrf1/Fbxo22/G2e3/Rlim/Ube2z/Bcor/Ccnc/Fem1b/Rnf149/Rnf4/Xiap/Dtl/Fbxo31/Ube2q2/Trim28/Ltn1/Med31/Rmnd5a/Rnf213/Cul5/Fbxw11/Siah1a/Rnf20	64
GO:0048027	GO:0048027	mRNA 5'-UTR binding	13/1593	23/22744	5.48054e-10	2.91114e-08	2.27706e-08	Rps13/Shmt1/Gnl3/Rps14/Larp1/Utp23/Rpl26/Rps7/Igf2bp1/Fmr1/Ddx3x/Rpl5/Mrps11	13
GO:0004386	GO:0004386	helicase activity	32/1593	138/22744	1.30541e-09	6.5488e-08	5.12239e-08	Dhx33/Ruvbl1/Ddx54/Ddx27/G3bp1/Fancm/Mcm6/Ddx52/Setx/Ddx49/Ddx20/Ddx10/Eif4a3/Smarca5/Chd1/Ddx47/Dhx15/Ddx21/Ddx3x/Ddx41/Cdc45/Ddx51/Ercc2/Dhx8/Ddx39b/Smarca4/Dhx40/Rad54l2/Ercc3/Smarcad1/Ddx56/Ino80	32
GO:0044389	GO:0044389	ubiquitin-like protein ligase binding	54/1593	320/22744	1.44914e-09	6.88725e-08	5.38712e-08	Map1lc3b/Rtn4/Uba52/Gabarapl2/Chek2/Smg5/Bag5/Cul3/Pa2g4/Ubxn1/Ube2l3/Rpl11/Rangap1/Vcp/Map1lc3a/Traf2/Gm10696/Tcp1/Rpa2/Sumo2/Uqcrc1/Pink1/Hspbp1/Trib3/Sumo1/Ube2c/Rpl23/Ube2b/Psma3/Ube2j2/Ikbkg/Wrap53/Gm9125/Smad7/Gsk3b/Stat2/Rpl5/Hdac6/Eif4e2/Ubc/Hspa5/Gabarap/Atxn3/Rps27a/Tubb5/Bag1/Dbt/Casc3/Trim28/Smc6/Axin1/Bid/Cul5/Rnf20	54
GO:0031625	GO:0031625	ubiquitin protein ligase binding	52/1593	304/22744	1.79111e-09	8.08687e-08	6.32545e-08	Map1lc3b/Rtn4/Uba52/Gabarapl2/Chek2/Smg5/Bag5/Cul3/Pa2g4/Ubxn1/Ube2l3/Rpl11/Rangap1/Vcp/Map1lc3a/Traf2/Gm10696/Tcp1/Rpa2/Sumo2/Uqcrc1/Pink1/Hspbp1/Trib3/Sumo1/Rpl23/Ube2b/Psma3/Ube2j2/Ikbkg/Wrap53/Gm9125/Smad7/Gsk3b/Rpl5/Hdac6/Eif4e2/Ubc/Hspa5/Gabarap/Atxn3/Rps27a/Tubb5/Bag1/Dbt/Casc3/Trim28/Smc6/Axin1/Bid/Cul5/Rnf20	52
GO:0016779	GO:0016779	nucleotidyltransferase activity	29/1593	120/22744	2.77694e-09	1.19409e-07	9.34e-08	Polr2e/Polr2l/Polr3g/Polq/Polr2h/Znrd1/Polr1b/Polr2m/Polr1d/Polr1e/Crcp/Tep1/Polr2k/Polr2f/Twistnb/Yrdc/Polr3h/Papola/Uap1/Nmnat1/Rngtt/Polrmt/Prim1/Polr2i/Pcyt2/Polr3a/Polr3c/Polr3e/Polr3d	29
GO:0045182	GO:0045182	translation regulator activity	18/1593	55/22744	1.77065e-08	7.26771e-07	5.68472e-07	Rps9/Shmt1/Rps14/Larp1/Rpl10/Abcf1/Eif4e/Purb/C1qbp/Igf2bp1/Eif4a3/Fmr1/Eif4ebp1/Rpl22/Aars/Paip2/Fxr2/Rps27l	18
GO:0030515	GO:0030515	snoRNA binding	12/1593	28/22744	1.41547e-07	5.55727e-06	4.34683e-06	Nhp2/Nudt4/Nufip1/Wdr3/Tsr1/Imp3/Rrp9/Bysl/Nop56/Tbl3/Ddx21/Heatr1	12
GO:0003712	GO:0003712	transcription coregulator activity	63/1593	454/22744	1.51372e-07	5.69538e-06	4.45485e-06	Cited1/Edf1/Wdr77/Noc2l/Jmy/Dr1/Ruvbl1/Psmc3ip/Ddx54/Hipk1/Mier3/Hdgf/C1d/Taf5l/Ube2l3/Mta2/Mybbp1a/Rcor2/Hipk3/Cbfb/Kdm5a/C1qbp/Hdac1/Trib3/Atxn7l3/Tfb2m/Rarg/Pprc1/Kat2b/Sirt1/Nr1d2/Hand1/Uxt/Wwtr1/Usp22/Med7/Usp16/Zfp281/Gmeb2/Med14/Cops5/Npat/Bcor/Apex1/Aebp2/Mysm1/Hira/Ccar1/Supt20/Kdm5b/Hcfc1/Med9/Smarca4/Taf11/Kat2a/Rad54l2/Trim28/Med8/Rbbp8/Med31/Med13/Cbfa2t2/Rnf20	63
GO:0008536	GO:0008536	Ran GTPase binding	13/1593	35/22744	3.18943e-07	1.15202e-05	9.01099e-06	Xpo1/Ipo5/Ranbp2/Rangap1/Xpot/Ipo7/Ipo11/Ipo4/Ranbp1/Ranbp10/Cse1l/Kpnb1/Xpo6	13
GO:0008320	GO:0008320	protein transmembrane transporter activity	8/1593	15/22744	2.34551e-06	8.13506e-05	6.36315e-05	Tomm20/Tomm22/Timm22/Timm17a/Tomm40/Timm17b/Timm23/Sec61a2	8
GO:0043022	GO:0043022	ribosome binding	16/1593	60/22744	2.43241e-06	8.13506e-05	6.36315e-05	Eif3c/Ythdf1/Rpsa/Abcf1/Eif2a/C1qbp/Fmr1/Eif6/Sec61a2/Hspa5/Naa15/Srp19/Eif2s1/Eif5a/Rack1/Impact	16
GO:0043023	GO:0043023	ribosomal large subunit binding	7/1593	12/22744	4.72462e-06	0.000150235	0.000117512	Dhx33/Cpsf6/Eif1a/Nmd3/Eif6/Zfp593/Ltn1	7
GO:0019783	GO:0019783	ubiquitin-like protein-specific protease activity	22/1593	108/22744	4.82483e-06	0.000150235	0.000117512	Otud6b/Eif3f/Uspl1/Usp33/Usp1/Usp50/Psmd14/Usp12/Usp22/Senp3/Usp38/Usp16/Senp2/Usp36/Cops5/Otud3/Usp29/Mysm1/Atxn3/Usp37/Usp48/Usp42	22
GO:0003727	GO:0003727	single-stranded RNA binding	20/1593	94/22744	6.45018e-06	0.000192265	0.000150387	Syncrip/Larp4/Pabpc1/Ago2/Rps7/Supt4a/Hmgb1/Tra2b/Eif4h/Mcrs1/Eif4a3/Fmr1/L1td1/Hnrnpf/Ddx3x/Cnbp/Paip2/Pabpc4/Khdrbs1/Lactb2	20
GO:0140101	GO:0140101	catalytic activity, acting on a tRNA	22/1593	110/22744	6.60046e-06	0.000192265	0.000150387	Mettl2/Rpp40/Nsun2/Wdr4/Trmt10c/Rpp14/Trmt61a/Ptrh1/Mars2/Hars2/Yars/Qtrt1/Rars/Aars/Tsen54/Tsen15/Dalrd3/Trmt10a/1110008L16Rik/Cars2/Rpp30/Prorsd1	22
GO:0047485	GO:0047485	protein N-terminus binding	24/1593	129/22744	9.46931e-06	0.000263103	0.000205796	Rps21/Ppp1cc/Snf8/Suv39h1/Rpa2/Pias3/Hdac1/Arf6/Smarcc1/Npat/Parp1/Fez1/Tnks2/Ercc6/Ywhaq/Ercc2/Gadd45a/Eif5a/Smarca4/Taf11/Ercc3/Pdcd10/Exoc5/Calm2	24
GO:0008097	GO:0008097	5S rRNA binding	7/1593	13/22744	9.61505e-06	0.000263103	0.000205796	Rpl7/Rpl3/Rpl11/Rpf2/Rpl4/Rrs1/Rpl5	7
GO:0004843	GO:0004843	thiol-dependent ubiquitin-specific protease activity	19/1593	89/22744	1.03559e-05	0.000275039	0.000215132	Eif3f/Usp33/Usp1/Usp50/Psmd14/Usp12/Usp22/Senp3/Usp38/Usp16/Usp36/Cops5/Otud3/Usp29/Mysm1/Atxn3/Usp37/Usp48/Usp42	19
GO:0036459	GO:0036459	thiol-dependent ubiquitinyl hydrolase activity	20/1593	98/22744	1.24778e-05	0.000321928	0.000251808	Otud6b/Eif3f/Usp33/Usp1/Usp50/Psmd14/Usp12/Usp22/Senp3/Usp38/Usp16/Usp36/Cops5/Otud3/Usp29/Mysm1/Atxn3/Usp37/Usp48/Usp42	20
GO:0022884	GO:0022884	macromolecule transmembrane transporter activity	8/1593	18/22744	1.31815e-05	0.000330635	0.000258619	Tomm20/Tomm22/Timm22/Timm17a/Tomm40/Timm17b/Timm23/Sec61a2	8
GO:0101005	GO:0101005	ubiquitinyl hydrolase activity	20/1593	99/22744	1.46192e-05	0.000356787	0.000279075	Otud6b/Eif3f/Usp33/Usp1/Usp50/Psmd14/Usp12/Usp22/Senp3/Usp38/Usp16/Usp36/Cops5/Otud3/Usp29/Mysm1/Atxn3/Usp37/Usp48/Usp42	20
GO:0070717	GO:0070717	poly-purine tract binding	11/1593	35/22744	1.66729e-05	0.0003962	0.000309903	Syncrip/Larp4/Pabpc1/Tra2b/Mcrs1/Eif4a3/Fmr1/Ddx3x/Paip2/Pabpc4/Khdrbs1	11
GO:0061630	GO:0061630	ubiquitin protein ligase activity	33/1593	217/22744	2.08693e-05	0.000483204	0.000377956	Rnf7/Fbxo15/Gid4/Rbbp6/Arih2/Cul3/Ube2o/Ubr5/Vhl/Rnf216/Skp2/Fbxo6/Trim25/Hectd1/Cbl/Herc4/Med7/Trim6/Tmem129/Rnf19b/Ubr3/Znrf1/G2e3/Rlim/Ccnc/Rnf149/Rnf4/Xiap/Ltn1/Med31/Cul5/Fbxw11/Siah1a	33
GO:0001047	GO:0001047	core promoter binding	13/1593	50/22744	2.84846e-05	0.000643039	0.000502977	H2afz/Ubtf/Dr1/Ago2/Kdm3a/Zbtb17/Kdm5a/Taf1c/Hdac1/Rrn3/Nrf1/Gadd45a/Smarca4	13
GO:0061659	GO:0061659	ubiquitin-like protein ligase activity	33/1593	221/22744	3.04731e-05	0.00067115	0.000524966	Rnf7/Fbxo15/Gid4/Rbbp6/Arih2/Cul3/Ube2o/Ubr5/Vhl/Rnf216/Skp2/Fbxo6/Trim25/Hectd1/Cbl/Herc4/Med7/Trim6/Tmem129/Rnf19b/Ubr3/Znrf1/G2e3/Rlim/Ccnc/Rnf149/Rnf4/Xiap/Ltn1/Med31/Cul5/Fbxw11/Siah1a	33
GO:0019887	GO:0019887	protein kinase regulator activity	26/1593	159/22744	4.36386e-05	0.000938231	0.000733873	Rplp1/Cab39/Ccne1/Ccna2/Pak2/Als2/Casp3/Hmgb1/Trib3/Kat2b/Map2k2/Cd24a/Ccnt1/Spry2/Ddx3x/Cdkn2d/Ccnc/Hexim1/Ercc6/Rack1/Gskip/Cks2/Wnk1/Atg13/Pkig/Prkrip1	26
GO:0004518	GO:0004518	nuclease activity	29/1593	189/22744	5.45611e-05	0.00114578	0.000896218	Rps3/Smg5/Nme1/Ago2/Cnot1/Rpp40/Nob1/G3bp1/Fancm/Rpp14/Dclre1b/Aen/Isg20l2/Dis3l/Tdp2/Exd2/Cnot8/Rcl1/Piwil2/Apex1/Dis3/Tsen54/Tsen15/Eme1/Rexo4/1110008L16Rik/Rbbp8/Rpp30/Lactb2	29
GO:0019207	GO:0019207	kinase regulator activity	29/1593	190/22744	6.01569e-05	0.00123458	0.000965676	Rplp1/Socs3/Cab39/Ccne1/Ccna2/Pak2/Als2/Casp3/Hmgb1/Trib3/Cish/Kat2b/Map2k2/Cd24a/Ccnt1/Spry2/Ddx3x/Cdkn2d/Ccnc/Hexim1/Ercc6/Rack1/Gskip/Cks2/Wnk1/Mob1b/Atg13/Pkig/Prkrip1	29
GO:0051082	GO:0051082	unfolded protein binding	18/1593	94/22744	8.07289e-05	0.00160337	0.00125414	Tomm20/Clpx/Nktr/Tcp1/Ppia/Cct4/Heatr3/Pfdn6/Ndufaf1/Mkks/Nudcd2/Cct3/Hspa5/Pdrg1/Dnajb6/Dnajb11/Cct7/Uggt1	18
GO:0003713	GO:0003713	transcription coactivator activity	36/1593	262/22744	8.16779e-05	0.00160337	0.00125414	Cited1/Edf1/Wdr77/Jmy/Dr1/Ruvbl1/Psmc3ip/Taf5l/Ube2l3/Mta2/Cbfb/Kdm5a/Atxn7l3/Rarg/Pprc1/Kat2b/Nr1d2/Hand1/Wwtr1/Usp22/Usp16/Gmeb2/Med14/Cops5/Npat/Apex1/Mysm1/Ccar1/Hcfc1/Smarca4/Taf11/Kat2a/Trim28/Med31/Med13/Rnf20	36
GO:0003697	GO:0003697	single-stranded DNA binding	19/1593	103/22744	8.78139e-05	0.00165979	0.00129827	Nme1/Mcm6/Rpa2/Polr2h/Purb/Ybx1/Rad51ap1/Tdp2/Alyref/Brca2/Prim1/Cnbp/Cdc45/Ssbp1/Nol12/Polr3c/Terf2ip/Nabp1/Rbbp8	19
GO:0008234	GO:0008234	cysteine-type peptidase activity	27/1593	175/22744	8.82279e-05	0.00165979	0.00129827	Ctsl/Ctsc/Ctsb/Otud6b/Eif3f/Uspl1/Usp33/Usp1/Casp3/Usp50/Ctsz/Psmd14/Usp12/Usp22/Senp3/Usp38/Usp16/Senp2/Usp36/Cops5/Otud3/Usp29/Mysm1/Atxn3/Usp37/Usp48/Usp42	27
GO:0003714	GO:0003714	transcription corepressor activity	28/1593	185/22744	9.2872e-05	0.0017115	0.00133871	Noc2l/Dr1/Ddx54/Hipk1/Mier3/Hdgf/C1d/Mta2/Mybbp1a/Rcor2/Hipk3/C1qbp/Hdac1/Trib3/Sirt1/Uxt/Wwtr1/Zfp281/Npat/Bcor/Aebp2/Hira/Ccar1/Kdm5b/Smarca4/Trim28/Rbbp8/Cbfa2t2	28
GO:0001882	GO:0001882	nucleoside binding	46/1593	368/22744	9.73763e-05	0.00175862	0.00137557	Rab20/Rab5a/Ran/Nme1/Eif5/Prps1/Gnl3/Rab40c/Arhgap5/Dync1li1/Rhoa/Tsr1/Ola1/Gpn3/Gnl1/Noa1/Gtpbp3/Srpr/Rab39/Polr1b/Gnl3l/Drg1/Fkbp4/Lsg1/Irgq/Arfrp1/Nme2/Gpn1/Arf6/Rab34/Rngtt/Rab1a/Eif2s3x/Hras/Rab43/Rhebl1/Nkiras2/Sar1a/Dck/Tubb5/Arl5b/Gtpbp4/Gspt1/Arf4/Atl3/Rab24	46
GO:0032549	GO:0032549	ribonucleoside binding	45/1593	358/22744	0.000101223	0.00179225	0.00140188	Rab20/Rab5a/Ran/Nme1/Eif5/Prps1/Gnl3/Rab40c/Arhgap5/Dync1li1/Rhoa/Tsr1/Ola1/Gpn3/Gnl1/Noa1/Gtpbp3/Srpr/Rab39/Polr1b/Gnl3l/Drg1/Fkbp4/Lsg1/Irgq/Arfrp1/Nme2/Gpn1/Arf6/Rab34/Rngtt/Rab1a/Eif2s3x/Hras/Rab43/Rhebl1/Nkiras2/Sar1a/Tubb5/Arl5b/Gtpbp4/Gspt1/Arf4/Atl3/Rab24	45
GO:0010485	GO:0010485	H4 histone acetyltransferase activity	8/1593	23/22744	0.000107625	0.00186894	0.00146186	Kansl2/Kansl1/Mcrs1/Kansl3/Usp22/Brca2/Hcfc1/Kat2a	8
GO:0042393	GO:0042393	histone binding	32/1593	227/22744	0.000122334	0.00208429	0.00163031	Ctsl/Ptma/Noc2l/Dpf2/Ipo7/Grwd1/Atad2/Kdm5a/Prmt6/Kdm4c/L3mbtl2/Brd2/Fmr1/Smarca5/Sirt1/Chd1/Lrwd1/Yeats2/Wrap53/Usp16/Pwp1/Mysm1/Kdm5b/Ncapd2/Smarca4/Mtf2/Anp32e/Cks2/Pwwp2a/Atad2b/Ino80/Rnf20	32
GO:0055106	GO:0055106	ubiquitin-protein transferase regulator activity	7/1593	18/22744	0.000130499	0.00210913	0.00164974	Ube2l3/Rpl11/Rps7/Trib3/Rpl23/Rpl5/Cdc20	7
GO:0008026	GO:0008026	ATP-dependent helicase activity	14/1593	65/22744	0.000133135	0.00210913	0.00164974	Dhx33/Ruvbl1/Ddx54/Mcm6/Eif4a3/Dhx15/Ddx21/Ddx3x/Ercc2/Dhx8/Ddx39b/Dhx40/Ercc3/Ino80	14
GO:0061733	GO:0061733	peptide-lysine-N-acetyltransferase activity	14/1593	65/22744	0.000133135	0.00210913	0.00164974	Brpf1/Taf5l/Dpf2/Kansl2/Kansl1/Mcrs1/Kansl3/Kat2b/Usp22/Brca2/Hcfc1/Mgea5/Kat2a/Esco1	14
GO:0070035	GO:0070035	purine NTP-dependent helicase activity	14/1593	65/22744	0.000133135	0.00210913	0.00164974	Dhx33/Ruvbl1/Ddx54/Mcm6/Eif4a3/Dhx15/Ddx21/Ddx3x/Ercc2/Dhx8/Ddx39b/Dhx40/Ercc3/Ino80	14
GO:0032550	GO:0032550	purine ribonucleoside binding	44/1593	353/22744	0.000145653	0.00226766	0.00177374	Rab20/Rab5a/Ran/Nme1/Eif5/Prps1/Gnl3/Rab40c/Arhgap5/Dync1li1/Rhoa/Tsr1/Ola1/Gpn3/Gnl1/Noa1/Gtpbp3/Srpr/Rab39/Gnl3l/Drg1/Fkbp4/Lsg1/Irgq/Arfrp1/Nme2/Gpn1/Arf6/Rab34/Rngtt/Rab1a/Eif2s3x/Hras/Rab43/Rhebl1/Nkiras2/Sar1a/Tubb5/Arl5b/Gtpbp4/Gspt1/Arf4/Atl3/Rab24	44
GO:0034212	GO:0034212	peptide N-acetyltransferase activity	15/1593	74/22744	0.000160071	0.00244989	0.00191628	Brpf1/Taf5l/Dpf2/Kansl2/Kansl1/Mcrs1/Kansl3/Kat2b/Usp22/Brca2/Naa15/Hcfc1/Mgea5/Kat2a/Esco1	15
GO:0001883	GO:0001883	purine nucleoside binding	44/1593	357/22744	0.000187835	0.00280909	0.00219724	Rab20/Rab5a/Ran/Nme1/Eif5/Prps1/Gnl3/Rab40c/Arhgap5/Dync1li1/Rhoa/Tsr1/Ola1/Gpn3/Gnl1/Noa1/Gtpbp3/Srpr/Rab39/Gnl3l/Drg1/Fkbp4/Lsg1/Irgq/Arfrp1/Nme2/Gpn1/Arf6/Rab34/Rngtt/Rab1a/Eif2s3x/Hras/Rab43/Rhebl1/Nkiras2/Sar1a/Tubb5/Arl5b/Gtpbp4/Gspt1/Arf4/Atl3/Rab24	44
GO:0008047	GO:0008047	enzyme activator activity	52/1593	444/22744	0.000189761	0.00280909	0.00219724	Ctsc/Rplp1/Cab39/Clpx/Guca1a/Prkcd/Ranbp2/Pak2/Als2/Arhgap5/Rangap1/Tor1aip1/Vcp/Apaf1/Gm2a/Rgs11/Casp3/Hmgb1/Tbc1d9/Tbc1d12/Myo9a/Tor1aip2/Psmd14/Map2k2/Cd24a/Rinl/Ccnt1/Azin1/Spry2/Racgap1/Ddx3x/Ccs/Dnajc15/Ranbp1/Adrm1/Arhgap11a/Ercc6/Arhgap29/Evi5/Tbc1d20/Dnajb6/Llgl2/Rack1/Arhgap8/Cks2/Wnk1/Arhgap1/Rps27l/Mob1b/Gtf2h4/Gapvd1/Gtf2f1	52
GO:0043024	GO:0043024	ribosomal small subunit binding	6/1593	14/22744	0.000215047	0.00313206	0.00244986	Abce1/Nme1/Eif4h/Ddx3x/Ung/Ptcd3	6
GO:0001046	GO:0001046	core promoter sequence-specific DNA binding	10/1593	39/22744	0.000268279	0.00384533	0.00300777	H2afz/Ubtf/Kdm3a/Kdm5a/Taf1c/Hdac1/Rrn3/Nrf1/Gadd45a/Smarca4	10
GO:0043995	GO:0043995	histone acetyltransferase activity (H4-K5 specific)	5/1593	10/22744	0.000313241	0.0042857	0.00335222	Kansl2/Kansl1/Mcrs1/Kansl3/Hcfc1	5
GO:0043996	GO:0043996	histone acetyltransferase activity (H4-K8 specific)	5/1593	10/22744	0.000313241	0.0042857	0.00335222	Kansl2/Kansl1/Mcrs1/Kansl3/Hcfc1	5
GO:0046972	GO:0046972	histone acetyltransferase activity (H4-K16 specific)	5/1593	10/22744	0.000313241	0.0042857	0.00335222	Kansl2/Kansl1/Mcrs1/Kansl3/Hcfc1	5
GO:0004402	GO:0004402	histone acetyltransferase activity	13/1593	63/22744	0.000358229	0.00482807	0.00377646	Brpf1/Taf5l/Dpf2/Kansl2/Kansl1/Mcrs1/Kansl3/Kat2b/Usp22/Brca2/Hcfc1/Mgea5/Kat2a	13
GO:0008143	GO:0008143	poly(A) binding	8/1593	27/22744	0.000378706	0.00496291	0.00388193	Syncrip/Larp4/Pabpc1/Eif4a3/Ddx3x/Paip2/Pabpc4/Khdrbs1	8
GO:0019001	GO:0019001	guanyl nucleotide binding	44/1593	369/22744	0.000388397	0.00496291	0.00388193	Rab20/Rab5a/Ran/Nme1/Eif5/Prps1/Gnl3/Rab40c/Arhgap5/Dync1li1/Rhoa/Tsr1/Ola1/Gpn3/Gnl1/Noa1/Gtpbp3/Srpr/Rab39/Gnl3l/Drg1/Fkbp4/Lsg1/Irgq/Arfrp1/Nme2/Gpn1/Arf6/Rab34/Rngtt/Rab1a/Eif2s3x/Hras/Rab43/Rhebl1/Nkiras2/Sar1a/Tubb5/Arl5b/Gtpbp4/Gspt1/Arf4/Atl3/Rab24	44
GO:0032561	GO:0032561	guanyl ribonucleotide binding	44/1593	369/22744	0.000388397	0.00496291	0.00388193	Rab20/Rab5a/Ran/Nme1/Eif5/Prps1/Gnl3/Rab40c/Arhgap5/Dync1li1/Rhoa/Tsr1/Ola1/Gpn3/Gnl1/Noa1/Gtpbp3/Srpr/Rab39/Gnl3l/Drg1/Fkbp4/Lsg1/Irgq/Arfrp1/Nme2/Gpn1/Arf6/Rab34/Rngtt/Rab1a/Eif2s3x/Hras/Rab43/Rhebl1/Nkiras2/Sar1a/Tubb5/Arl5b/Gtpbp4/Gspt1/Arf4/Atl3/Rab24	44
GO:0004298	GO:0004298	threonine-type endopeptidase activity	7/1593	21/22744	0.000395714	0.00496291	0.00388193	Psmb5/Psma6/Tasp1/Psma3/Psmb4/Psmb1/Psmb7	7
GO:0070003	GO:0070003	threonine-type peptidase activity	7/1593	21/22744	0.000395714	0.00496291	0.00388193	Psmb5/Psma6/Tasp1/Psma3/Psmb4/Psmb1/Psmb7	7
GO:0004521	GO:0004521	endoribonuclease activity	12/1593	56/22744	0.000415247	0.00507756	0.0039716	Ago2/Rpp40/Nob1/Rpp14/Rcl1/Piwil2/Apex1/Tsen54/Tsen15/1110008L16Rik/Rpp30/Lactb2	12
GO:0061631	GO:0061631	ubiquitin conjugating enzyme activity	10/1593	41/22744	0.000416101	0.00507756	0.0039716	Ube2o/Ube2l3/Ube2e3/Ube2v1/Ube2c/Ube2v2/Ube2b/Ube2j2/Ube2z/Ube2q2	10
GO:0004519	GO:0004519	endonuclease activity	19/1593	116/22744	0.000434993	0.00523732	0.00409657	Rps3/Ago2/Rpp40/Nob1/G3bp1/Rpp14/Dis3l/Tdp2/Rcl1/Piwil2/Apex1/Dis3/Tsen54/Tsen15/Eme1/1110008L16Rik/Rbbp8/Rpp30/Lactb2	19
GO:0003730	GO:0003730	mRNA 3'-UTR binding	15/1593	81/22744	0.00045035	0.00535087	0.00418539	Pabpc1/Larp1/Utp23/Rps7/Igf2bp1/Fmr1/Zfp36l2/Rpl5/Hnrnpd/Hnrnpr/Pum1/Pabpc4/Serbp1/Fxr2/Rnf20	15
GO:0004540	GO:0004540	ribonuclease activity	18/1593	108/22744	0.000491016	0.00565922	0.00442657	Smg5/Ago2/Cnot1/Rpp40/Nob1/Rpp14/Isg20l2/Dis3l/Cnot8/Rcl1/Piwil2/Apex1/Dis3/Tsen54/Tsen15/1110008L16Rik/Rpp30/Lactb2	18
GO:1904680	GO:1904680	peptide transmembrane transporter activity	8/1593	28/22744	0.000497878	0.00565922	0.00442657	Tomm20/Tomm22/Timm22/Timm17a/Tomm40/Timm17b/Timm23/Sec61a2	8
GO:0008022	GO:0008022	protein C-terminus binding	31/1593	235/22744	0.000505095	0.00565922	0.00442657	Cited1/Pabpc1/Ago2/Ppp2cb/Ppp1cc/Coil/Snf8/Stmn3/Pias3/Sumo1/Sirt1/Mapk14/Sh3gl1/Npat/Hras/Brca2/Stip1/Dynll1/Ppm1a/Pex16/Ercc6/Ywhaq/Ercc2/Cdc20/Dbnl/Ercc3/Pqbp1/Hic2/Axin1/Mdc1/Siah1a	31
GO:0004549	GO:0004549	tRNA-specific ribonuclease activity	6/1593	16/22744	0.000507638	0.00565922	0.00442657	Rpp40/Rpp14/Tsen54/Tsen15/1110008L16Rik/Rpp30	6
GO:0070034	GO:0070034	telomerase RNA binding	6/1593	16/22744	0.000507638	0.00565922	0.00442657	Nhp2/Smg5/Snrpb/Naf1/Tep1/Wrap53	6
GO:0001094	GO:0001094	TFIID-class transcription factor complex binding	5/1593	11/22744	0.00054115	0.005864	0.00458675	Fbl/Edf1/Ruvbl1/Znhit6/Taf2	5
GO:0070181	GO:0070181	small ribosomal subunit rRNA binding	5/1593	11/22744	0.00054115	0.005864	0.00458675	Rps13/Rps3/Rps14/Utp23/Mrps11	5
GO:0090079	GO:0090079	translation regulator activity, nucleic acid binding	7/1593	22/22744	0.000545488	0.005864	0.00458675	Shmt1/Larp1/Abcf1/Purb/C1qbp/Paip2/Rps27l	7
GO:0008080	GO:0008080	N-acetyltransferase activity	16/1593	92/22744	0.00061163	0.00649284	0.00507862	Brpf1/Taf5l/Dpf2/Sat1/Kansl2/Kansl1/Mcrs1/Kansl3/Kat2b/Usp22/Brca2/Naa15/Hcfc1/Mgea5/Kat2a/Esco1	16
GO:0016741	GO:0016741	transferase activity, transferring one-carbon groups	28/1593	207/22744	0.000618366	0.00649284	0.00507862	Gcsh/Shmt1/Fbl/Pemt/Mettl2/Nsun2/Ntmt1/Emg1/Wdr4/Trmt10c/Bhmt/Eef1akmt1/Gart/Suv39h1/Nop2/Prmt6/Trmt61a/Tfb2m/Amt/Bhmt2/Smyd5/Ndufaf7/Prdm4/Setd2/Setdb2/Dimt1/Trmt10a/Nsun5	28
GO:0061650	GO:0061650	ubiquitin-like protein conjugating enzyme activity	10/1593	43/22744	0.00062602	0.00649765	0.00508238	Ube2o/Ube2l3/Ube2e3/Ube2v1/Ube2c/Ube2v2/Ube2b/Ube2j2/Ube2z/Ube2q2	10
GO:0003724	GO:0003724	RNA helicase activity	9/1593	36/22744	0.000661525	0.00671188	0.00524995	Dhx33/Ddx54/Eif4a3/Dhx15/Ddx21/Ddx3x/Dhx8/Ddx39b/Dhx40	9
GO:0004004	GO:0004004	ATP-dependent RNA helicase activity	9/1593	36/22744	0.000661525	0.00671188	0.00524995	Dhx33/Ddx54/Eif4a3/Dhx15/Ddx21/Ddx3x/Dhx8/Ddx39b/Dhx40	9
GO:0016410	GO:0016410	N-acyltransferase activity	18/1593	111/22744	0.000687628	0.0068992	0.00539647	Brpf1/Taf5l/Dpf2/Sat1/Kansl2/Kansl1/Mcrs1/Kansl3/Kat2b/Cers2/Usp22/Fam57b/Brca2/Naa15/Hcfc1/Mgea5/Kat2a/Esco1	18
GO:0016887	GO:0016887	ATPase activity	48/1593	424/22744	0.000701696	0.00696299	0.00544637	Dhx33/Tor1b/Clpx/Abce1/Atp5j/Ruvbl1/Ddx54/Atp5f1/Atp5g1/Kif3c/Ola1/Mcm6/Vcp/Abcf1/Atp5c1/Polq/Atad2/Atp5o/Eif4a3/Smarca5/Wdr34/Atp6v0e/Dhx15/Ddx21/Ddx3x/Gtf2h1/Abcf2/Dynll1/Ercc6/Hspa5/Ercc2/Dhx8/Ddx39b/Smarca4/Atp5g3/Dhx40/Rad54l2/Rad17/Ercc3/Kif5b/Clpp/Kif20a/Gtf2h4/Tmem30a/Myo1b/Atad2b/Rnf213/Ino80	48
GO:0005525	GO:0005525	GTP binding	41/1593	347/22744	0.000722958	0.00709599	0.0055504	Rab20/Rab5a/Ran/Nme1/Eif5/Gnl3/Rab40c/Arhgap5/Rhoa/Tsr1/Ola1/Gpn3/Gnl1/Noa1/Gtpbp3/Srpr/Rab39/Gnl3l/Drg1/Fkbp4/Lsg1/Irgq/Arfrp1/Gpn1/Arf6/Rab34/Rngtt/Rab1a/Eif2s3x/Hras/Rab43/Rhebl1/Nkiras2/Sar1a/Tubb5/Arl5b/Gtpbp4/Gspt1/Arf4/Atl3/Rab24	41
GO:0008353	GO:0008353	RNA polymerase II CTD heptapeptide repeat kinase activity	6/1593	17/22744	0.000738235	0.00716803	0.00560674	Cdk9/Cdk1/Gtf2h1/Ercc2/Ercc3/Gtf2h4	6
GO:0008186	GO:0008186	RNA-dependent ATPase activity	9/1593	37/22744	0.000820429	0.00788135	0.0061647	Dhx33/Ddx54/Eif4a3/Dhx15/Ddx21/Ddx3x/Dhx8/Ddx39b/Dhx40	9
GO:0016407	GO:0016407	acetyltransferase activity	18/1593	113/22744	0.000853364	0.00811145	0.00634468	Brpf1/Taf5l/Dpf2/Sat1/Kansl2/Kansl1/Mcrs1/Kansl3/Pafah1b2/Kat2b/Usp22/Brca2/Naa15/Hcfc1/Mgea5/Dbt/Kat2a/Esco1	18
GO:0002039	GO:0002039	p53 binding	13/1593	69/22744	0.000894063	0.00840978	0.00657803	Pttg1ip/Noc2l/Rfwd3/Gata1/Hdac1/Ybx1/Tep1/Sirt1/Mapkapk5/Gsk3b/Smarca4/Axin1/Rnf20	13
GO:0008168	GO:0008168	methyltransferase activity	26/1593	195/22744	0.00117438	0.0109326	0.00855137	Gcsh/Fbl/Pemt/Mettl2/Nsun2/Ntmt1/Emg1/Wdr4/Trmt10c/Bhmt/Eef1akmt1/Suv39h1/Nop2/Prmt6/Trmt61a/Tfb2m/Amt/Bhmt2/Smyd5/Ndufaf7/Prdm4/Setd2/Setdb2/Dimt1/Trmt10a/Nsun5	26
GO:0017069	GO:0017069	snRNA binding	9/1593	39/22744	0.00123125	0.0112305	0.00878436	Cdk9/Snrpb/Ccnt1/Ddx21/Rnpc3/Snrpa/Hexim1/Ddx39b/Eif5a	9
GO:0019205	GO:0019205	nucleobase-containing compound kinase activity	9/1593	39/22744	0.00123125	0.0112305	0.00878436	Nme1/Nol9/Clp1/Uck2/Nme2/Ak6/Tk1/Dck/Dtymk	9
GO:0000339	GO:0000339	RNA cap binding	5/1593	13/22744	0.00133906	0.011972	0.00936432	Ncbp1/Ago2/Larp1/Eif4e/Fmr1	5
GO:0031386	GO:0031386	protein tag	5/1593	13/22744	0.00133906	0.011972	0.00936432	Uba52/Sumo2/Sumo1/Ubc/Rps27a	5
GO:0004197	GO:0004197	cysteine-type endopeptidase activity	16/1593	99/22744	0.00138218	0.0122143	0.00955385	Ctsl/Ctsc/Ctsb/Usp33/Usp1/Casp3/Ctsz/Usp12/Usp38/Usp16/Senp2/Usp36/Usp29/Usp37/Usp48/Usp42	16
GO:0019209	GO:0019209	kinase activator activity	14/1593	81/22744	0.00139321	0.0122143	0.00955385	Rplp1/Cab39/Pak2/Als2/Hmgb1/Map2k2/Cd24a/Ccnt1/Spry2/Ddx3x/Ercc6/Cks2/Wnk1/Mob1b	14
GO:0016763	GO:0016763	transferase activity, transferring pentosyl groups	10/1593	48/22744	0.00155142	0.0134705	0.0105365	Hprt/Aprt/Umps/Parp2/Zc3hav1/Nampt/Ppat/Qtrt1/Parp1/Tnks2	10
GO:0016504	GO:0016504	peptidase activator activity	8/1593	33/22744	0.00162567	0.0139808	0.0109356	Ctsc/Clpx/Vcp/Apaf1/Psmd14/Adrm1/Rack1/Rps27l	8
GO:0030295	GO:0030295	protein kinase activator activity	13/1593	74/22744	0.00174856	0.0148958	0.0116513	Rplp1/Cab39/Pak2/Als2/Hmgb1/Map2k2/Cd24a/Ccnt1/Spry2/Ddx3x/Ercc6/Cks2/Wnk1	13
GO:0000049	GO:0000049	tRNA binding	11/1593	57/22744	0.00177643	0.0149917	0.0117263	Rpl6/Nsun2/Xpot/Trmt10c/Rps10/Eif2a/Yrdc/Yars/Rars/Aars/Trmt10a	11
GO:0005048	GO:0005048	signal sequence binding	9/1593	41/22744	0.00179372	0.0149975	0.0117309	Tomm20/Kpna1/Ipo5/Timm22/Tnpo3/Ipo4/Sec61a2/Kpna2/Kpnb1	9
GO:0070491	GO:0070491	repressing transcription factor binding	13/1593	75/22744	0.00198217	0.0164211	0.0128444	Yy1/Noc2l/Mier3/Nfyb/Mta2/Eif4e/Ddx20/Hdac1/Zfp42/Mkks/Kpna2/Gm12845/Rbbp8	13
GO:0004674	GO:0004674	protein serine/threonine kinase activity	49/1593	458/22744	0.00207664	0.0170474	0.0133342	Ulk1/Cab39/Chek2/Hipk1/Cdk9/Prkcd/Pak2/Mark3/Prkcq/Map3k7/Sgk3/Stk16/Hipk3/Chuk/Cdk4/Amhr2/Cdk2/Nrbp1/Pink1/Cdk1/Gm5157/Pim3/Map2k2/Bmpr1a/Mapk14/Nme2/Mapkapk5/Stk40/Araf/Gsk3b/Stk38l/Irak2/Pkn3/Gtf2h1/Nek2/Mknk2/Trpm7/Ercc2/Cdk19/Csnk1d/Rock1/Stk4/Wnk1/Tlk2/Ercc3/Stk19/Phkg2/Map2k3/Gtf2h4	49
GO:0008139	GO:0008139	nuclear localization sequence binding	6/1593	21/22744	0.00254022	0.020665	0.0161639	Kpna1/Ipo5/Tnpo3/Ipo4/Kpna2/Kpnb1	6
GO:0008173	GO:0008173	RNA methyltransferase activity	11/1593	60/22744	0.00272187	0.0219451	0.0171652	Fbl/Mettl2/Nsun2/Emg1/Wdr4/Trmt10c/Nop2/Trmt61a/Tfb2m/Dimt1/Trmt10a	11
GO:0046933	GO:0046933	proton-transporting ATP synthase activity, rotational mechanism	5/1593	15/22744	0.00277666	0.0221887	0.0173557	Atp5f1/Atp5g1/Atp5c1/Atp5o/Atp5g3	5
GO:0016538	GO:0016538	cyclin-dependent protein serine/threonine kinase regulator activity	9/1593	44/22744	0.00300382	0.0237934	0.0186109	Ccne1/Ccna2/Casp3/Kat2b/Ccnt1/Cdkn2d/Ccnc/Hexim1/Cks2	9
GO:0019902	GO:0019902	phosphatase binding	26/1593	209/22744	0.00314097	0.0246634	0.0192914	Ctsc/Smg5/Ppp1cc/Strn3/Vcp/Traf2/Rpa2/Fmr1/Anapc7/Mapk14/Eif4ebp1/Ppp1ca/Sfi1/Sh3gl1/Snx3/Nek2/Akap1/Cep192/Ptpn1/Rack1/Mtmr3/Terf2ip/Kat2a/Wnk1/Grb2/Gtf2f1	26
GO:0017025	GO:0017025	TBP-class protein binding	6/1593	22/22744	0.00328824	0.0255973	0.0200219	Dr1/Ruvbl1/Hnrnpf/Yeats2/Cand1/Rnf4	6
GO:0008494	GO:0008494	translation activator activity	4/1593	10/22744	0.00357396	0.0275837	0.0215756	Larp1/Abcf1/C1qbp/Rps27l	4
GO:0005521	GO:0005521	lamin binding	5/1593	16/22744	0.00380803	0.0284475	0.0222513	Ppp1cc/Tor1aip1/Bnip3l/Sun1/Ppp4c	5
GO:0017160	GO:0017160	Ral GTPase binding	5/1593	16/22744	0.00380803	0.0284475	0.0222513	Usp33/Exoc8/Rab34/Lsm2/Exoc5	5
GO:0140142	GO:0140142	nucleocytoplasmic carrier activity	5/1593	16/22744	0.00380803	0.0284475	0.0222513	Kpna1/Xpo1/Kpna4/Snupn/Cse1l	5
GO:0001098	GO:0001098	basal transcription machinery binding	10/1593	54/22744	0.00387491	0.0284475	0.0222513	Fbl/Edf1/Ruvbl1/Ago2/Rprd1b/Supt4a/Znhit6/Wac/Taf2/Cdc73	10
GO:0001099	GO:0001099	basal RNA polymerase II transcription machinery binding	10/1593	54/22744	0.00387491	0.0284475	0.0222513	Fbl/Edf1/Ruvbl1/Ago2/Rprd1b/Supt4a/Znhit6/Wac/Taf2/Cdc73	10
GO:0004860	GO:0004860	protein kinase inhibitor activity	10/1593	54/22744	0.00387491	0.0284475	0.0222513	Casp3/Trib3/Kat2b/Cdkn2d/Hexim1/Rack1/Gskip/Wnk1/Pkig/Prkrip1	10
GO:0004407	GO:0004407	histone deacetylase activity	7/1593	30/22744	0.00397635	0.0287252	0.0224685	Gm10093/Mta2/Hdac1/Sirt1/Nacc2/Hdac6/Atxn3	7
GO:0043015	GO:0043015	gamma-tubulin binding	7/1593	30/22744	0.00397635	0.0287252	0.0224685	Nme1/Tubgcp6/Racgap1/Brca2/Fez1/Rab11fip5/Tubgcp3	7
GO:0031267	GO:0031267	small GTPase binding	44/1593	417/22744	0.00437416	0.0313482	0.0245202	Ulk1/Slmap/Xpo1/Ipo5/Sos1/Ranbp2/Pak2/Als2/Strn3/Rangap1/Usp33/Xpot/Ipo7/Tbc1d9/Rbsn/Tbc1d12/Rilpl2/Ipo11/Exoc8/Gga1/Dennd5b/Ipo4/Rab34/Pkn3/Rab11fip1/Lsm2/Strip1/Yipf1/Ranbp1/Ranbp10/Rab11fip5/Rabggtb/Cse1l/Kpnb1/Evi5/Tbc1d20/Llgl2/Sike1/Rock1/Rab3ip/Arhgap1/Exoc5/Xpo6/Trappc4	44
GO:0033558	GO:0033558	protein deacetylase activity	7/1593	31/22744	0.0048308	0.0343481	0.0268667	Gm10093/Mta2/Hdac1/Sirt1/Nacc2/Hdac6/Atxn3	7
GO:0042887	GO:0042887	amide transmembrane transporter activity	8/1593	39/22744	0.0049567	0.0346969	0.0271395	Tomm20/Tomm22/Timm22/Timm17a/Tomm40/Timm17b/Timm23/Sec61a2	8
GO:0060590	GO:0060590	ATPase regulator activity	8/1593	39/22744	0.0049567	0.0346969	0.0271395	Tor1aip1/Hspbp1/Tor1aip2/Bag3/Dnajc15/Bag1/Dnajb6/Gtf2h4	8
GO:0008757	GO:0008757	S-adenosylmethionine-dependent methyltransferase activity	19/1593	143/22744	0.00525928	0.0363047	0.0283971	Fbl/Pemt/Mettl2/Nsun2/Emg1/Wdr4/Trmt10c/Eef1akmt1/Suv39h1/Nop2/Prmt6/Trmt61a/Tfb2m/Bhmt2/Ndufaf7/Setd2/Setdb2/Dimt1/Trmt10a	19
GO:0004526	GO:0004526	ribonuclease P activity	4/1593	11/22744	0.005307	0.0363047	0.0283971	Rpp40/Rpp14/1110008L16Rik/Rpp30	4
GO:0051920	GO:0051920	peroxiredoxin activity	4/1593	11/22744	0.005307	0.0363047	0.0283971	Prdx4/Prdx5/Sesn1/Sesn2	4
GO:0042826	GO:0042826	histone deacetylase binding	17/1593	123/22744	0.00540747	0.0367138	0.0287171	Yy1/Akap8/Smg5/Mier3/Mta2/Ddx20/Hdac1/Kat2b/Nacc2/Parp1/Bcor/Hdac6/Hnrnpd/Kpna2/Cdc20/Nudt21/Kat2a	17
GO:0003725	GO:0003725	double-stranded RNA binding	13/1593	84/22744	0.00547043	0.0368642	0.0288347	Dhx33/Ago2/Rc3h2/Hmgb1/Eif4h/Tfrc/Fmr1/Yrdc/Dhx15/Ddx21/Ddx3x/Zfp346/Prkrip1	13
GO:0030332	GO:0030332	cyclin binding	7/1593	32/22744	0.00581632	0.0383811	0.0300213	Cul3/Cdk9/Cdk4/Cdk2/Cdk1/Rack1/Fbxo31	7
GO:0051059	GO:0051059	NF-kappaB binding	7/1593	32/22744	0.00581632	0.0383811	0.0300213	Akap8/Taf4b/Commd7/Hdac1/Psma6/Gsk3b/Apex1	7
GO:0001103	GO:0001103	RNA polymerase II repressing transcription factor binding	8/1593	40/22744	0.00582305	0.0383811	0.0300213	Yy1/Mier3/Mta2/Hdac1/Zfp42/Mkks/Gm12845/Rbbp8	8
GO:0017016	GO:0017016	Ras GTPase binding	42/1593	401/22744	0.00598582	0.0391681	0.0306368	Ulk1/Slmap/Xpo1/Ipo5/Sos1/Ranbp2/Pak2/Als2/Strn3/Rangap1/Usp33/Xpot/Ipo7/Tbc1d9/Rbsn/Tbc1d12/Ipo11/Exoc8/Dennd5b/Ipo4/Rab34/Pkn3/Rab11fip1/Lsm2/Strip1/Yipf1/Ranbp1/Ranbp10/Rab11fip5/Rabggtb/Cse1l/Kpnb1/Evi5/Tbc1d20/Llgl2/Sike1/Rock1/Rab3ip/Arhgap1/Exoc5/Xpo6/Trappc4	42
GO:0001227	GO:0001227	DNA-binding transcription repressor activity, RNA polymerase II-specific	30/1593	264/22744	0.00610752	0.0396769	0.0310348	Yy1/Cggbp1/Hdgf/Nfatc3/Bach1/Purb/Kdm5a/Ovol2/Kdm4c/Zfp42/Irf2bpl/Nr1d2/Hand1/Zbtb5/Zfp239/Zfp668/Zgpat/Pou6f1/Nacc2/Zfp281/Esrra/Tbx3/Hbp1/Cnbp/Ctcf/Rcor1/Aebp2/Kdm5b/Gm12845/Zfp217	30
GO:0004722	GO:0004722	protein serine/threonine phosphatase activity	11/1593	67/22744	0.00652534	0.0420885	0.0329211	Ppm1g/Cdc14b/Ppp2cb/Ppp1cc/Pten/Pdp2/Ppp1ca/Ppm1a/Timm50/Mtmr3/Ppp4c	11
GO:0019210	GO:0019210	kinase inhibitor activity	10/1593	59/22744	0.00741227	0.0474701	0.0371305	Casp3/Trib3/Kat2b/Cdkn2d/Hexim1/Rack1/Gskip/Wnk1/Pkig/Prkrip1	10
GO:0004861	GO:0004861	cyclin-dependent protein serine/threonine kinase inhibitor activity	4/1593	12/22744	0.00752336	0.0475077	0.0371599	Casp3/Kat2b/Cdkn2d/Hexim1	4
GO:0016505	GO:0016505	peptidase activator activity involved in apoptotic process	4/1593	12/22744	0.00752336	0.0475077	0.0371599	Ctsc/Apaf1/Rack1/Rps27l	4
GO:0004177	GO:0004177	aminopeptidase activity	8/1593	42/22744	0.00789554	0.0495116	0.0387274	Ctsl/Xpnpep1/Metap2/Metap1/Dpep2/Lap3/Npepps/Dpp9	8

## Sheet: Zygote_4-cell_Up_CC
	ID	Description	GeneRatio	BgRatio	pvalue	p.adjust	qvalue	geneID	Count
GO:0022626	GO:0022626	cytosolic ribosome	88/1658	149/23416	4.33913e-62	2.80742e-59	2.00514e-59	Rpl23a/Rpl9/Rps17/Rps19/Rps23/Uba52/Rps24/Rps26/Rps6/Rps4x/Rpl24/Rplp2/Rpl19/Rplp1/Rps21/Rps3a1/Rpl10a/Rpl18/Rps9/Larp4/Rps13/Rps3/Rpl13/Rpl6/Rpl37/Rpl14/Rpl39/Rpl7/Rps25/Nufip1/Rps20/Rps15/Rps8/Rpl37a/Rsl24d1/Rps29/Rpl35a/Rps14/Rpl3/Rpl15/Rpl35/Rps2/Rpl30/Rpl26/Rpl11/Rpl8/Rpl36a/Rpl10/Rps18/Rpl32/Rps7/Zfp622/Rpl21/Rps11/Rpsa/Rps16/Fau/Rps10/Rpl10l/Rpl34/Rpl27a/Rpl12/Rplp0/Rps27/Rpl31/Rps5/Eif2a/…	88
GO:0005840	GO:0005840	ribosome	115/1658	267/23416	3.77652e-61	1.2217e-58	8.72574e-59	Rpl23a/Rpl9/Rps17/Rps19/Rps23/Uba52/Rps24/Rps26/Rps6/Rps4x/Rpl24/Rpl41/Rplp2/Rpl19/Rplp1/Rps21/Rps3a1/Rpl10a/Rpl18/Rps9/Larp4/Rps13/Rps3/Rpl13/Rpl6/Rpl37/Rpl14/Rpl39/Rpl7/Rps25/Nufip1/Rps20/Rps15/Rps8/Rpl37a/Rsl24d1/Rps29/Rpl35a/Mrpl12/Mrpl43/Rps14/Mrpl20/Rpl3/Gm2000/Rpl15/Mrpl40/Rpl35/Rps2/Rpl30/Rpl26/Rpl11/Rpl8/Rpl36a/Rpl10/Rps18/Mrpl51/Rpl32/Rps7/Zfp622/Rpl21/Mrpl34/Rps11/Rpsa/Abcf1/Rps16/Fau/…	115
GO:0044391	GO:0044391	ribosomal subunit	104/1658	228/23416	2.31506e-58	4.99281e-56	3.566e-56	Rpl23a/Rpl9/Rps17/Rps19/Rps23/Uba52/Rps24/Rps26/Rps6/Rps4x/Rpl24/Rplp2/Rpl19/Rplp1/Rps21/Rps3a1/Rpl10a/Rpl18/Rps9/Larp4/Rps13/Rps3/Rpl13/Rpl6/Rpl37/Rpl14/Rpl39/Rpl7/Rps25/Rps20/Rps15/Rps8/Rpl37a/Rsl24d1/Rps29/Rpl35a/Mrpl12/Mrpl43/Rps14/Mrpl20/Rpl3/Rpl15/Mrpl40/Rpl35/Rps2/Rpl30/Rpl26/Rpl11/Rpl8/Rpl36a/Rpl10/Rps18/Mrpl51/Rpl32/Rps7/Zfp622/Rpl21/Mrpl34/Rps11/Rpsa/Rps16/Fau/Rps10/Rpl10l/Rpl34/Rpl27a/…	104
GO:0044445	GO:0044445	cytosolic part	110/1658	302/23416	1.01964e-49	1.64927e-47	1.17795e-47	Rpl23a/Rpl9/Rps17/Rps19/Rps23/Uba52/Rps24/Rps26/Rps6/Rps4x/Rpl24/Rplp2/Rpl19/Rplp1/Dhx33/Hnrnpab/Rps21/Rps3a1/Rpl10a/Rpl18/Rps9/Larp4/Rps13/Rps3/Rpl13/Rpl6/Rpl37/Rpl14/Rpl39/Rpl7/Rps25/Nufip1/Rps20/Rps15/Rps8/Rpl37a/Rsl24d1/Fbxo45/Rps29/Prkcd/Rpl35a/Rps14/Rpl3/Rpl15/Rpl35/Rps2/Rpl30/Rpl26/Rpl11/Rpl8/Rpl36a/Rpl10/Rps18/Rpl32/Rps7/Pin1/Zfp622/Rpl21/Rps11/Borcs6/Rpsa/Apaf1/Rps16/Pten/Fau/Rps10/Rpl10…	110
GO:0022625	GO:0022625	cytosolic large ribosomal subunit	52/1658	88/23416	3.77155e-37	4.88039e-35	3.48571e-35	Rpl23a/Rpl9/Uba52/Rpl24/Rplp2/Rpl19/Rplp1/Rpl10a/Rpl18/Rpl13/Rpl6/Rpl37/Rpl14/Rpl39/Rpl7/Rpl37a/Rsl24d1/Rpl35a/Rpl3/Rpl15/Rpl35/Rpl30/Rpl26/Rpl11/Rpl8/Rpl36a/Rpl10/Rpl32/Zfp622/Rpl21/Rpl10l/Rpl34/Rpl27a/Rpl12/Rplp0/Rpl31/Rpl38/Rpl18a/Rpl22l1/Rpl27/Rpl23/Rpl7a/Gm10020/Rpl29/Rpl39l/Rpl17/Rpl4/Surf6/Rpl22/Rpl13a/Rpl5/Rpl28	52
GO:0015934	GO:0015934	large ribosomal subunit	64/1658	149/23416	2.31011e-34	2.49106e-32	1.77919e-32	Rpl23a/Rpl9/Uba52/Rpl24/Rplp2/Rpl19/Rplp1/Rpl10a/Rpl18/Rpl13/Rpl6/Rpl37/Rpl14/Rpl39/Rpl7/Rpl37a/Rsl24d1/Rpl35a/Mrpl12/Mrpl43/Mrpl20/Rpl3/Rpl15/Mrpl40/Rpl35/Rpl30/Rpl26/Rpl11/Rpl8/Rpl36a/Rpl10/Mrpl51/Rpl32/Zfp622/Rpl21/Mrpl34/Rpl10l/Rpl34/Rpl27a/Rpl12/Rplp0/Mrpl49/Mrps30/Rpl31/Rpl38/Rpl18a/Rpl22l1/Rpl27/Mrpl22/Rpl23/Rpl7a/Gm10020/Mrpl4/Rpl29/Rpl39l/Rpl17/Rpl4/Surf6/Rpl22/Rpl13a/Rpl5/Mrpl28/Mrpl57/…	64
GO:0022627	GO:0022627	cytosolic small ribosomal subunit	36/1658	54/23416	7.73108e-29	7.14573e-27	5.10368e-27	Rps17/Rps19/Rps23/Uba52/Rps24/Rps26/Rps6/Rps4x/Rps21/Rps3a1/Rps9/Larp4/Rps13/Rps3/Rps25/Rps20/Rps15/Rps8/Rps29/Rps14/Rps2/Rps18/Rps7/Rps11/Rpsa/Rps16/Fau/Rps10/Rps27/Rps5/Eif2a/Rps28/Ddx3x/Rps27a/Rack1/Rps27l	36
GO:0005844	GO:0005844	polysome	41/1658	75/23416	1.04527e-27	8.45366e-26	6.03783e-26	Rps23/Rps26/Rps6/Rps4x/Rpl24/Rpl19/Rps21/Rpl10a/Rpl18/Larp4/Rps3/Rpl6/Rpl39/Rpl7/Rps25/Ago2/Rps29/Larp1/Rpl30/Rwdd1/Rpl11/Rpl8/Abcf1/Rpl10l/Eif3h/Eif4g1/Rpl31/Eif4h/Rpl38/Rpl18a/Mcrs1/Drg1/Fmr1/Psma6/Rps28/Rpl7a/Rpl29/Rpl17/Larp4b/Impact/Fxr2	41
GO:0030684	GO:0030684	preribosome	40/1658	76/23416	3.24779e-26	2.3348e-24	1.66758e-24	Fbl/Mak16/Nip7/Noc2l/Ebna1bp2/Rrp15/Wdr36/Utp23/Wdr3/Nob1/Rps7/Zfp622/Tsr1/Emg1/Utp14b/Imp3/Rrp9/Nsa2/Pdcd11/Bop1/Bysl/Rrp1/Wdr74/Nop56/Fbxw9/Wdr46/Tbl3/Utp14a/Fcf1/Utp3/Rrs1/Eif6/Ltv1/Dcaf13/Zfp593/Rrp36/Rrp7a/Heatr1/Nol6/Utp18	40
GO:0015935	GO:0015935	small ribosomal subunit	41/1658	84/23416	3.63713e-25	2.35323e-23	1.68074e-23	Rps17/Rps19/Rps23/Uba52/Rps24/Rps26/Rps6/Rps4x/Rps21/Rps3a1/Rps9/Larp4/Rps13/Rps3/Rps25/Rps20/Rps15/Rps8/Rps29/Rps14/Rps2/Rps18/Rps7/Rps11/Rpsa/Rps16/Fau/Rps10/Rps27/Mrps10/Rps5/Eif2a/Rps28/Mrps7/Ddx3x/Mrps24/Rps27a/Rack1/Mrps12/Mrps11/Rps27l	41
GO:0044452	GO:0044452	nucleolar part	56/1658	180/23416	5.46259e-22	3.213e-20	2.29481e-20	Nhp2/Ubtf/Nol11/Fbl/Polr2e/Nufip1/Taf4b/Polr2l/Taf1d/Wdr36/Wdr3/Rpp40/Coil/Imp3/Rrp9/Spata2/Polr2h/Znrd1/Bop1/Taf1c/Ccdc137/Polr1b/Polr1d/Polr1e/Pafah1b2/Polr2k/Ipo11/Wdr43/Sumo1/Polr2f/Smarca5/Twistnb/Herc4/Nop56/Fbxw9/Chd1/Aff4/Fblim1/Pspc1/Foxa1/Tbl3/Smad7/Sp140/Rrs1/Surf6/Sesn1/Timm13/Utp15/Rrp7a/Eif3l/Ino80c/Heatr1/Cd3eap/Nol6/Rpp30/Utp18	56
GO:0042788	GO:0042788	polysomal ribosome	22/1658	31/23416	4.7762e-19	2.57517e-17	1.83926e-17	Rps23/Rps26/Rpl24/Rpl19/Rps21/Rpl10a/Rpl18/Rpl6/Rpl39/Rps29/Rpl30/Rpl11/Rpl8/Abcf1/Eif3h/Rpl31/Rpl38/Rpl18a/Rps28/Rpl7a/Rpl29/Larp4b	22
GO:0000428	GO:0000428	DNA-directed RNA polymerase complex	36/1658	103/23416	1.90072e-16	9.45972e-15	6.75639e-15	Polr2e/Taf4b/Polr2l/Gtf2h5/Rprd1b/Taf5l/Polr3g/Polr2h/Znrd1/Polr1b/Polr2m/Polr1d/Polr1e/Crcp/Polr2k/Rprd1a/Polr2f/Twistnb/Polr3h/Polrmt/Gtf2h1/Prim1/Taf2/Polr2i/Ercc2/Polr3a/Polr3c/Taf11/Cdc73/Kat2a/Polr3e/Cd3eap/Ercc3/Gtf2h4/Polr3d/Gtf2f1	36
GO:0030880	GO:0030880	RNA polymerase complex	36/1658	106/23416	5.43322e-16	2.51092e-14	1.79337e-14	Polr2e/Taf4b/Polr2l/Gtf2h5/Rprd1b/Taf5l/Polr3g/Polr2h/Znrd1/Polr1b/Polr2m/Polr1d/Polr1e/Crcp/Polr2k/Rprd1a/Polr2f/Twistnb/Polr3h/Polrmt/Gtf2h1/Prim1/Taf2/Polr2i/Ercc2/Polr3a/Polr3c/Taf11/Cdc73/Kat2a/Polr3e/Cd3eap/Ercc3/Gtf2h4/Polr3d/Gtf2f1	36
GO:0055029	GO:0055029	nuclear DNA-directed RNA polymerase complex	35/1658	102/23416	9.58476e-16	4.13423e-14	2.95278e-14	Polr2e/Taf4b/Polr2l/Gtf2h5/Rprd1b/Taf5l/Polr3g/Polr2h/Znrd1/Polr1b/Polr2m/Polr1d/Polr1e/Crcp/Polr2k/Rprd1a/Polr2f/Twistnb/Polr3h/Gtf2h1/Prim1/Taf2/Polr2i/Ercc2/Polr3a/Polr3c/Taf11/Cdc73/Kat2a/Polr3e/Cd3eap/Ercc3/Gtf2h4/Polr3d/Gtf2f1	35
GO:0061695	GO:0061695	transferase complex, transferring phosphorus-containing groups	57/1658	247/23416	1.05875e-15	4.28132e-14	3.05784e-14	Ulk1/Socs3/Ccne1/Polr2e/Taf4b/Polr2l/Prps1/Cdk9/Ccna2/Gtf2h5/Rprd1b/Taf5l/Mad2l2/Polr3g/Chuk/Cdk4/Polr2h/Znrd1/Cdk2/Polr1b/Polr2m/Prps1l3/Polr1d/Polr1e/Crcp/Polr2k/Cdk1/Rprd1a/Cish/Polr2f/Twistnb/Polr3h/Ccnt1/Ikbkg/Polrmt/Gtf2h1/Rb1cc1/Prim1/Taf2/Cdkn2d/Polr2i/Ercc2/Sesn2/Polr3a/Polr3c/Taf11/Cdc73/Kat2a/Cks2/Polr3e/Cd3eap/Ercc3/Atg13/Phkg2/Gtf2h4/Polr3d/Gtf2f1	57
GO:0005681	GO:0005681	spliceosomal complex	46/1658	183/23416	2.14569e-14	8.16625e-13	5.83256e-13	Snrpc/Syncrip/Pabpc1/Snrpd2/Sf3b6/Snrnp25/Hnrnpm/Rbm5/Ppp1r8/Gpkow/Srsf1/Snrpb/Ppil1/Rbm8a/Bud31/Tra2b/Gemin2/Wac/Ybx1/Lsm8/Eif4a3/Aar2/Cactin/Luc7l/Zmat5/Srsf2/Hnrnpf/Sf3b5/Rbmxl1/Dhx15/Ddx41/Rnpc3/Alyref/Lsm2/Snrpa/Tfip11/Smndc1/Cwc22/Hnrnpr/Hnrnph1/Luc7l2/Dhx8/Ddx39b/Prpf40a/U2af1/Hnrnpa1	46
GO:0098798	GO:0098798	mitochondrial protein complex	57/1658	267/23416	3.90902e-14	1.40508e-12	1.00354e-12	Tomm20/Tomm5/Tomm22/Clpx/Atp5j/Mrpl12/Mrpl43/Atp5f1/Atp5g1/Timm22/Mrpl20/Timm17a/Mrpl40/Tomm40/Timm17b/Mrpl51/Cox7c/Mrpl34/Trmt10c/Atp5c1/Uqcrfs1/Tomm6/Mrps10/Mrpl49/Mrps30/Uqcrc1/Pink1/Uqcc3/Atp5o/Mrpl22/Mrpl4/Mrps7/Ndufaf1/Timm23/Cox6a1/Ndufs8/Mrps24/Polrmt/Dnajc15/Ndufa7/Tomm7/Timm13/Uqcrq/Timm50/Ndufa2/Mrpl28/Usmg5/Mrpl57/Atp5g3/1110008L16Rik/Mrps12/Mrps11/Ndufb9/Timm10/Cox4i1/Ndufb6/Pmpcb	57
GO:0032040	GO:0032040	small-subunit processome	20/1658	37/23416	4.44233e-14	1.51273e-12	1.08043e-12	Fbl/Wdr36/Utp23/Wdr3/Rps7/Emg1/Utp14b/Imp3/Rrp9/Pdcd11/Nop56/Wdr46/Tbl3/Utp14a/Fcf1/Utp3/Dcaf13/Heatr1/Nol6/Utp18	20
GO:0005666	GO:0005666	RNA polymerase III complex	13/1658	18/23416	6.58123e-12	2.12903e-10	1.52061e-10	Polr2e/Polr2l/Polr3g/Polr2h/Polr1d/Crcp/Polr2k/Polr2f/Polr3h/Polr3a/Polr3c/Polr3e/Polr3d	13
GO:0005736	GO:0005736	RNA polymerase I complex	11/1658	13/23416	1.48444e-11	4.5735e-10	3.26652e-10	Polr2e/Polr2l/Polr2h/Znrd1/Polr1b/Polr1d/Polr1e/Polr2k/Polr2f/Twistnb/Cd3eap	11
GO:0030687	GO:0030687	preribosome, large subunit precursor	14/1658	24/23416	7.53689e-11	2.21653e-09	1.58311e-09	Mak16/Nip7/Noc2l/Ebna1bp2/Rrp15/Zfp622/Nsa2/Bop1/Rrp1/Wdr74/Fbxw9/Rrs1/Eif6/Zfp593	14
GO:0001650	GO:0001650	fibrillar center	32/1658	128/23416	2.2127e-10	6.22442e-09	4.44565e-09	Ubtf/Fbl/Nufip1/Taf4b/Coil/Spata2/Taf1c/Ccdc137/Polr1e/Pafah1b2/Ipo11/Wdr43/Sumo1/Polr2f/Smarca5/Herc4/Nop56/Chd1/Aff4/Fblim1/Pspc1/Foxa1/Smad7/Sp140/Rrs1/Sesn1/Timm13/Utp15/Eif3l/Ino80c/Heatr1/Cd3eap	32
GO:0005635	GO:0005635	nuclear envelope	65/1658	402/23416	3.21343e-10	8.66288e-09	6.18727e-09	Rtn4/Tor1b/Kpna1/Zc3hc1/Ran/Bnip3/Mad2l1bp/Xpo1/Ipo5/Cbx3/Ranbp2/Tpr/Lemd3/Gpx4/Osbpl6/Plcd4/Ahctf1/Rangap1/Wdr3/Tor1aip1/Xpot/Akirin1/Abcf1/Kpna4/Ipo7/Cdk4/Tra2b/Polr2m/AI464131/Ybx1/Trib3/Bnip3l/Aen/Ipo11/Sumo1/Sirt1/Chmp2a/Dhcr7/Ebp/Ipo4/Sun1/Senp2/Parp1/Rb1cc1/Cuedc2/Hacd3/Ranbp1/Tnks2/Cse1l/Nxf1/Kpnb1/Ccar1/Tmpo/Pgrmc2/Seh1l/Tubb5/Tbc1d20/Eif5a/Casc3/Igf2r/Terf2ip/Gtpbp4/Rrm2/Zmpste24/Utp18	65
GO:0044455	GO:0044455	mitochondrial membrane part	43/1658	219/23416	8.47412e-10	2.1931e-08	1.56637e-08	Tomm20/Tomm5/Tomm22/Bnip3/Atp5j/Atp5f1/Atp5g1/Timm22/Timm17a/Tomm40/Timm17b/Mpc1/Cox7c/Mpc2/Atp5c1/Uqcrfs1/Noa1/Tomm6/Uqcrc1/Pink1/Uqcc3/Atp5o/Ndufaf1/Timm23/Cox6a1/Ndufs8/Dnajc15/Ndufa7/Akap1/Tomm7/Cox7b/Uqcrq/Timm50/Ndufa2/Usmg5/Slc25a3/Atp5g3/Ndufb9/Timm10/Cox4i1/Bid/Ndufb6/Pmpcb	43
GO:0010494	GO:0010494	cytoplasmic stress granule	20/1658	59/23416	1.72044e-09	4.28124e-08	3.05778e-08	Larp4/Pabpc1/Larp1/G3bp1/Vcp/Eif4e/Igf2bp1/Ybx1/Fmr1/Ddx3x/Caprin1/Kpna2/Kpnb1/Pum1/Pabpc4/Eif2s1/Larp4b/Rock1/Ogfod1/Pqbp1	20
GO:0035770	GO:0035770	ribonucleoprotein granule	40/1658	206/23416	4.55027e-09	1.09038e-07	7.78778e-08	Rps6/Larp4/Rpl6/Pabpc1/Grsf1/Ago2/Cdk9/Larp1/Taf5l/Cnot1/Kif3c/Nsun2/G3bp1/Vcp/Rplp0/Eif4e/Poldip3/Igf2bp1/Ybx1/Sumo1/Fmr1/Psma6/Ythdf2/Ddx3x/Cnot8/Caprin1/Piwil2/Lsm2/Kpna2/Kpnb1/Pum1/Pabpc4/Eif2s1/Tubb5/Larp4b/Rock1/Rpl28/Ogfod1/Fxr2/Pqbp1	40
GO:0005759	GO:0005759	mitochondrial matrix	46/1658	259/23416	6.41613e-09	1.48258e-07	1.0589e-07	Rps3/Clpx/Grsf1/Mdh2/Mrpl12/Mrpl43/Mrpl20/Mrpl40/Mrpl51/Mrpl34/Trmt10c/Sod2/Glrx2/Mrps10/Fdps/Mrpl49/Mrps30/C1qbp/Mcl1/Cdk1/Tefm/Tfb2m/Tbrg4/Mrpl22/Mars2/Mrpl4/Mrps7/Ivd/Mrps24/Polrmt/Dnajc15/Ndufa7/Ssbp1/Mrpl28/Atxn3/Dbt/Mrpl57/Dimt1/1110008L16Rik/Mrps12/Dtymk/Mrps11/Atad3a/Clpp/Lactb2/Pmpcb	46
GO:0005852	GO:0005852	eukaryotic translation initiation factor 3 complex	10/1658	15/23416	6.66526e-09	1.48704e-07	1.06209e-07	Eif3c/Eif3f/Eif3j2/Eif3b/Eif3a/Eif3h/Eif3g/Eif3m/Ddx3x/Eif3l	10
GO:0036464	GO:0036464	cytoplasmic ribonucleoprotein granule	38/1658	193/23416	7.37503e-09	1.59055e-07	1.13601e-07	Rps6/Larp4/Rpl6/Pabpc1/Ago2/Cdk9/Larp1/Taf5l/Cnot1/Kif3c/Nsun2/G3bp1/Vcp/Rplp0/Eif4e/Poldip3/Igf2bp1/Ybx1/Fmr1/Psma6/Ythdf2/Ddx3x/Cnot8/Caprin1/Piwil2/Lsm2/Kpna2/Kpnb1/Pum1/Pabpc4/Eif2s1/Tubb5/Larp4b/Rock1/Rpl28/Ogfod1/Fxr2/Pqbp1	38
GO:0019866	GO:0019866	organelle inner membrane	66/1658	467/23416	5.78944e-08	1.18695e-06	8.47752e-07	Spns1/Tomm22/Slc25a20/Rps3/Clpx/Mdh2/Atp5j/Atp5f1/Atp5g1/Timm22/Slc25a36/Timm17a/Lemd3/Gpx4/Tomm40/Timm17b/Mpc1/Cox7c/Timm8a1/Mpc2/Atp5c1/Sod2/Them4/Uqcrfs1/Noa1/Coq4/Tra2b/Uqcrc1/Slc25a44/Pink1/Eci1/Mtch2/Uqcc3/Atp5o/Sirt1/Ndufaf1/Slc25a41/Sun1/Timm23/Cox6a1/Ndufs8/Sfxn2/Dnajc15/Gpd2/Ndufa7/Mpv17/Hccs/Akap1/Cox7b/Timm13/Uqcrq/Timm50/Ndufa2/Tmpo/Usmg5/Slc25a3/Csde1/Atp5g3/Pmpca/Ndufb9/Timm10/Cox4…	66
GO:0016607	GO:0016607	nuclear speck	49/1658	305/23416	5.87054e-08	1.18695e-06	8.47752e-07	Rbbp6/Srsf6/Cdc25c/Hipk1/Srsf11/Taf5l/Ppp1r8/Cpsf6/Srsf1/Rbm8a/Surf2/Poldip3/Bclaf1/Haus6/Pip5k1a/Bnip3l/Itpkc/Osgep/Brd2/Cactin/Mapk14/Nampt/Srsf2/Usp22/Glis2/Dhx15/Usp36/Prcc/Hbp1/Apex1/Tfip11/Timm50/Nxf1/Cwc22/Pum1/Gadd45a/Ddx39b/Prpf40a/Rexo4/Rp9/U2af1/Rad54l2/Stk19/Zfp217/Pqbp1/Gtf2h4/Polr3d/Fyttd1/Rbm10	49
GO:0016591	GO:0016591	RNA polymerase II, holoenzyme	21/1658	79/23416	8.65975e-08	1.69784e-06	1.21264e-06	Polr2e/Taf4b/Polr2l/Gtf2h5/Rprd1b/Taf5l/Polr2h/Polr2m/Polr2k/Rprd1a/Polr2f/Gtf2h1/Taf2/Polr2i/Ercc2/Taf11/Cdc73/Kat2a/Ercc3/Gtf2h4/Gtf2f1	21
GO:0005743	GO:0005743	mitochondrial inner membrane	61/1658	425/23416	1.05008e-07	1.99825e-06	1.4272e-06	Spns1/Tomm22/Slc25a20/Rps3/Clpx/Mdh2/Atp5j/Atp5f1/Atp5g1/Timm22/Slc25a36/Timm17a/Gpx4/Tomm40/Timm17b/Mpc1/Cox7c/Timm8a1/Mpc2/Atp5c1/Sod2/Them4/Uqcrfs1/Noa1/Coq4/Uqcrc1/Slc25a44/Pink1/Eci1/Mtch2/Uqcc3/Atp5o/Ndufaf1/Slc25a41/Timm23/Cox6a1/Ndufs8/Sfxn2/Dnajc15/Gpd2/Ndufa7/Mpv17/Hccs/Akap1/Cox7b/Timm13/Uqcrq/Timm50/Ndufa2/Usmg5/Slc25a3/Csde1/Atp5g3/Pmpca/Ndufb9/Timm10/Cox4i1/Atad3a/Slc25a25/Ndufb6/Pm…	61
GO:0098687	GO:0098687	chromosomal region	47/1658	293/23416	1.13915e-07	2.10579e-06	1.50402e-06	Chek2/Xpo1/Cbx3/Ppp2cb/Tpr/Ska1/Ahctf1/Cfdp1/Rad21/Rangap1/Stag2/Dync1li1/Suv39h1/Rpa2/Dclre1b/Cdk2/Setx/Kdm4c/Kansl1/Tep1/Tox4/Fmr1/Kat2b/Hmbox1/Lrwd1/Wrap53/Ppp1ca/Cenpt/Nudcd2/Piwil2/Nek2/Brca2/Tnks2/Dynll1/Tfip11/Ctcf/Zscan4f/Seh1l/Ncapd2/Spag5/Terf2ip/Cenpa/Spc25/Nabp1/Rad17/Thoc3/Smc6	47
GO:0030686	GO:0030686	90S preribosome	12/1658	29/23416	2.54642e-07	4.49853e-06	3.21298e-06	Noc2l/Wdr36/Wdr3/Imp3/Bop1/Fbxw9/Tbl3/Rrp36/Rrp7a/Heatr1/Nol6/Utp18	12
GO:0098800	GO:0098800	inner mitochondrial membrane protein complex	28/1658	136/23416	2.57258e-07	4.49853e-06	3.21298e-06	Atp5j/Atp5f1/Atp5g1/Timm22/Timm17a/Timm17b/Cox7c/Atp5c1/Uqcrfs1/Uqcrc1/Uqcc3/Atp5o/Ndufaf1/Timm23/Cox6a1/Ndufs8/Dnajc15/Ndufa7/Uqcrq/Timm50/Ndufa2/Usmg5/Atp5g3/Ndufb9/Timm10/Cox4i1/Ndufb6/Pmpcb	28
GO:0000151	GO:0000151	ubiquitin ligase complex	43/1658	275/23416	7.91203e-07	1.31296e-05	9.37751e-06	Rnf7/Fbxo15/Gid4/Rnf11/Arih2/Atg3/Cul3/Fbxo45/Klhl21/Ube2l3/Vhl/Mad2l2/Skp2/Fbxo6/Traf2/Dcaf10/Dcaf4/Ube2v1/Ube2c/Anapc7/Ube2b/Ube2j2/Pcgf5/Ikbkg/Med7/Rnf19b/Ubr3/Cand1/Dcaf13/Ranbp10/Ccnc/Enc1/Cdc20/Dtl/Fbxo31/Cks2/Med31/Rmnd5a/Cul5/Fbxw11/Anapc15/Siah1a/Rnf20	43
GO:1902554	GO:1902554	serine/threonine protein kinase complex	20/1658	82/23416	7.91427e-07	1.31296e-05	9.37751e-06	Ulk1/Ccne1/Cdk9/Ccna2/Chuk/Cdk4/Cdk2/Cdk1/Ccnt1/Ikbkg/Gtf2h1/Rb1cc1/Cdkn2d/Ercc2/Sesn2/Cks2/Ercc3/Atg13/Phkg2/Gtf2h4	20
GO:0005742	GO:0005742	mitochondrial outer membrane translocase complex	7/1658	10/23416	8.74299e-07	1.41418e-05	1.01005e-05	Tomm20/Tomm5/Tomm22/Tomm40/Tomm6/Pink1/Tomm7	7
GO:0071013	GO:0071013	catalytic step 2 spliceosome	19/1658	82/23416	3.38824e-06	5.34681e-05	3.81884e-05	Syncrip/Pabpc1/Snrpd2/Sf3b6/Hnrnpm/Srsf1/Snrpb/Ppil1/Rbm8a/Eif4a3/Cactin/Hnrnpf/Ddx41/Lsm2/Tfip11/Cwc22/Hnrnpr/Hnrnph1/Dhx8	19
GO:0005667	GO:0005667	transcription factor complex	55/1658	411/23416	3.96454e-06	6.10727e-05	4.36198e-05	Yy1/Hnrnpab/Taf4b/Taf1d/Pknox1/Gtf2h5/Nfatc3/Gtf3c5/Taf5l/Nfyb/Snf8/Gata1/Mta2/Tead4/Rcor2/Cbfb/Cdk4/Cdk2/Taf1c/Hdac1/Zfp42/Rarg/Nr1d2/Hand1/Gtf3c1/Wwtr1/Ecsit/Sox15/Med7/Smad7/Glis2/Med14/Gtf2h1/Cops5/Parp1/Tbx3/Taf2/Apex1/Nrf1/Rcor1/Naa15/Ercc2/Nr5a2/Mga/Abt1/Bdp1/Gm12845/Taf11/Kat2a/Trim28/Med8/Ercc3/Med31/Gtf2h4/Gtf2f1	55
GO:0000790	GO:0000790	nuclear chromatin	53/1658	398/23416	6.8039e-06	0.000102375	7.3119e-05	H2afz/Yy1/Gabpa/Akap8/Nufip1/Ruvbl1/Gm10093/Cdk9/Cbx3/H2afv/Cpsf6/Mta2/Dpf2/Bend3/Hmgb3/Polr3g/Hmgb2/Tcp1/Hmgb1/Suv39h1/Baz1a/Hdac1/Kdm4c/Klf2/Mcrs1/Zfp42/Rarg/Smarca5/Kat2b/Sirt1/Tti2/Rad51ap1/Ube2b/Actr5/Ipo4/Nacc2/Smarcc1/Tipin/Enc1/Hira/Ino80c/Eme1/Gm12845/Smarca4/Asxl2/Kat2a/Cenpa/Trim28/Rad17/Cecr2/Mbd3/Polr3d/Ino80	53
GO:0034708	GO:0034708	methyltransferase complex	23/1658	118/23416	7.73917e-06	0.000113801	8.12798e-05	Wdr77/Ruvbl1/Snrpd2/Snrpb/Wdr4/Trmt6/Kdm5a/Kdm4c/Kansl1/Trmt61a/Mcrs1/Sirt1/Clns1a/Senp3/Erh/Prdm4/Aebp2/Zfp335/Mga/Kdm5b/Hcfc1/Ino80c/Mtf2	23
GO:0000123	GO:0000123	histone acetyltransferase complex	18/1658	81/23416	1.13479e-05	0.000163158	0.000116532	Dr1/Ruvbl1/Brpf1/Taf5l/Dpf2/Zzz3/Kansl2/Kansl1/Mcrs1/Kansl3/Atxn7l3/Kat2b/Usp22/Yeats2/Taf2/Supt20/Hcfc1/Kat2a	18
GO:0120114	GO:0120114	Sm-like protein family complex	17/1658	74/23416	1.23776e-05	0.000174094	0.000124343	Snrpc/Snrpd2/Sf3b6/Strap/Snrpb/Gemin2/Ddx20/Lsm8/Luc7l/Clns1a/Sf3b5/Nolc1/Lsm2/Snrpa/Luc7l2/Ddx39b/Prpf40a	17
GO:0031248	GO:0031248	protein acetyltransferase complex	19/1658	91/23416	1.69206e-05	0.000228075	0.000162898	Dr1/Ruvbl1/Brpf1/Taf5l/Dpf2/Zzz3/Kansl2/Kansl1/Mcrs1/Kansl3/Atxn7l3/Kat2b/Usp22/Yeats2/Taf2/Naa15/Supt20/Hcfc1/Kat2a	19
GO:1902493	GO:1902493	acetyltransferase complex	19/1658	91/23416	1.69206e-05	0.000228075	0.000162898	Dr1/Ruvbl1/Brpf1/Taf5l/Dpf2/Zzz3/Kansl2/Kansl1/Mcrs1/Kansl3/Atxn7l3/Kat2b/Usp22/Yeats2/Taf2/Naa15/Supt20/Hcfc1/Kat2a	19
GO:0015030	GO:0015030	Cajal body	11/1658	35/23416	1.8479e-05	0.000243998	0.00017427	Fbl/Uspl1/Coil/Cdk2/Fmr1/Lsg1/Ak6/Wrap53/Zpr1/Nolc1/Npat	11
GO:1902911	GO:1902911	protein kinase complex	20/1658	101/23416	2.33276e-05	0.000301859	0.000215596	Ulk1/Ccne1/Cdk9/Ccna2/Chuk/Cdk4/Cdk2/Cdk1/Ccnt1/Ikbkg/Gtf2h1/Rb1cc1/Cdkn2d/Ercc2/Sesn2/Cks2/Ercc3/Atg13/Phkg2/Gtf2h4	20
GO:0000421	GO:0000421	autophagosome membrane	8/1658	20/23416	3.61732e-05	0.000458903	0.000327761	Map1lc3b/Ulk1/Lamp2/Gabarapl2/Vmp1/Map1lc3a/Gabarap/Atg16l1	8
GO:0005689	GO:0005689	U12-type spliceosomal complex	9/1658	26/23416	4.52655e-05	0.000563208	0.000402259	Snrpd2/Sf3b6/Snrnp25/Snrpb/Ybx1/Zmat5/Sf3b5/Dhx15/Rnpc3	9
GO:0000781	GO:0000781	chromosome, telomeric region	20/1658	107/23416	5.55262e-05	0.000677839	0.000484131	Chek2/Rpa2/Dclre1b/Cdk2/Setx/Tep1/Tox4/Hmbox1/Lrwd1/Wrap53/Ppp1ca/Brca2/Tnks2/Tfip11/Zscan4f/Terf2ip/Nabp1/Rad17/Thoc3/Smc6	20
GO:0098799	GO:0098799	outer mitochondrial membrane protein complex	7/1658	16/23416	5.7003e-05	0.000682981	0.000487804	Tomm20/Tomm5/Tomm22/Tomm40/Tomm6/Pink1/Tomm7	7
GO:0000313	GO:0000313	organellar ribosome	18/1658	91/23416	5.96457e-05	0.00068912	0.000492189	Mrpl12/Mrpl43/Mrpl20/Mrpl40/Mrpl51/Mrpl34/Mrps10/Mrpl49/Mrps30/Mrpl22/Mrpl4/Mrps7/Mrps24/Ndufa7/Mrpl28/Mrpl57/Mrps12/Mrps11	18
GO:0005761	GO:0005761	mitochondrial ribosome	18/1658	91/23416	5.96457e-05	0.00068912	0.000492189	Mrpl12/Mrpl43/Mrpl20/Mrpl40/Mrpl51/Mrpl34/Mrps10/Mrpl49/Mrps30/Mrpl22/Mrpl4/Mrps7/Mrps24/Ndufa7/Mrpl28/Mrpl57/Mrps12/Mrps11	18
GO:0031965	GO:0031965	nuclear membrane	34/1658	237/23416	6.65034e-05	0.000754872	0.00053915	Zc3hc1/Mad2l1bp/Xpo1/Ipo5/Tpr/Lemd3/Osbpl6/Plcd4/Ahctf1/Rangap1/Wdr3/Tor1aip1/Akirin1/Kpna4/Cdk4/Tra2b/AI464131/Ybx1/Trib3/Aen/Sumo1/Sirt1/Dhcr7/Ipo4/Sun1/Rb1cc1/Cuedc2/Hacd3/Kpnb1/Tmpo/Tbc1d20/Casc3/Gtpbp4/Utp18	34
GO:0000792	GO:0000792	heterochromatin	18/1658	92/23416	6.93075e-05	0.000773137	0.000552196	H2afz/Cbx3/Bend3/Tcp1/Suv39h1/Hdac1/Kdm4c/Sumo1/Sirt1/Ube2b/Lrwd1/Eme1/Smarca4/Cenpa/Trim28/Mbd3/Smarcad1/Rnf20	18
GO:0034399	GO:0034399	nuclear periphery	21/1658	118/23416	7.72136e-05	0.000846732	0.00060476	Yy1/Akap8/Nufip1/Ruvbl1/Ipo5/Prkcd/Ebna1bp2/Tpr/Hnrnpm/Ahctf1/Rad21/Stag2/Xpot/Tep1/Psma6/Ipo4/Eif6/Kpnb1/Enc1/Ddx39b/Prpf40a	21
GO:0031461	GO:0031461	cullin-RING ubiquitin ligase complex	25/1658	155/23416	9.10272e-05	0.000981576	0.000701069	Rnf7/Fbxo15/Arih2/Cul3/Fbxo45/Klhl21/Vhl/Mad2l2/Skp2/Fbxo6/Dcaf10/Dcaf4/Ube2c/Anapc7/Cand1/Dcaf13/Enc1/Cdc20/Dtl/Fbxo31/Cks2/Cul5/Fbxw11/Anapc15/Siah1a	25
GO:1902562	GO:1902562	H4 histone acetyltransferase complex	11/1658	42/23416	0.000119663	0.00126921	0.000906504	Dr1/Ruvbl1/Zzz3/Kansl2/Kansl1/Mcrs1/Kansl3/Kat2b/Yeats2/Hcfc1/Kat2a	11
GO:1990204	GO:1990204	oxidoreductase complex	19/1658	107/23416	0.000171367	0.0017883	0.00127725	Dhtkd1/Gcsh/Gpd1l/Gldc/P4hb/Uqcrfs1/Uqcrc1/Uqcc3/Ndufaf1/Ndufs8/Gpd2/Ndufa7/Uqcrq/Ndufa2/Kat2a/Ndufb9/Rrm2/Ndufb6/Pmpcb	19
GO:0000502	GO:0000502	proteasome complex	14/1658	67/23416	0.000209861	0.00215524	0.00153933	Psmb5/Psmd7/Vcp/Psma6/Psmd14/Psmd13/Psma3/Psmb4/Psmb1/Psmb7/Psmd8/Adrm1/Psmd5/Zfand2a	14
GO:0044798	GO:0044798	nuclear transcription factor complex	29/1658	202/23416	0.000217941	0.00220325	0.00157362	Hnrnpab/Taf4b/Taf1d/Gtf2h5/Nfatc3/Gtf3c5/Taf5l/Nfyb/Cbfb/Taf1c/Rarg/Nr1d2/Hand1/Gtf3c1/Sox15/Med14/Gtf2h1/Taf2/Ercc2/Nr5a2/Bdp1/Taf11/Kat2a/Trim28/Med8/Ercc3/Med31/Gtf2h4/Gtf2f1	29
GO:1905368	GO:1905368	peptidase complex	17/1658	92/23416	0.000225917	0.00223852	0.00159881	Psmb5/Psmd7/Vcp/Atxn7l3/Psma6/Psmd14/Psmd13/Psma3/Psmb4/Psmb1/Psmb7/Usp22/Psmd8/Adrm1/Supt20/Psmd5/Zfand2a	17
GO:0005671	GO:0005671	Ada2/Gcn5/Ada3 transcription activator complex	6/1658	14/23416	0.000228349	0.00223852	0.00159881	Dr1/Zzz3/Kat2b/Yeats2/Hcfc1/Kat2a	6
GO:0070603	GO:0070603	SWI/SNF superfamily-type complex	15/1658	76/23416	0.000245991	0.00235264	0.00168032	Yy1/Ruvbl1/Mta2/Dpf2/Baz1a/Hdac1/Mcrs1/Smarca5/Actr5/Smarcc1/Ino80c/Smarca4/Cecr2/Mbd3/Ino80	15
GO:1905369	GO:1905369	endopeptidase complex	14/1658	68/23416	0.000247263	0.00235264	0.00168032	Psmb5/Psmd7/Vcp/Psma6/Psmd14/Psmd13/Psma3/Psmb4/Psmb1/Psmb7/Psmd8/Adrm1/Psmd5/Zfand2a	14
GO:0008023	GO:0008023	transcription elongation factor complex	12/1658	53/23416	0.000266828	0.002502	0.00178699	Ell2/Nufip1/Cdk9/Supt4a/Nelfb/Aff4/Ccnt1/Nelfe/Eaf1/Ercc6/Cdc73/Mms22l	12
GO:0005685	GO:0005685	U1 snRNP	7/1658	20/23416	0.000300267	0.00277532	0.00198221	Snrpc/Snrpd2/Snrpb/Luc7l/Snrpa/Luc7l2/Prpf40a	7
GO:0099524	GO:0099524	postsynaptic cytosol	8/1658	26/23416	0.000305806	0.00278671	0.00199034	Fbxo45/Prkcd/Pin1/Pten/Eif4e/Eif4a3/Fmr1/Eif4ebp1	8
GO:0034709	GO:0034709	methylosome	5/1658	10/23416	0.000329702	0.00296274	0.00211607	Wdr77/Snrpd2/Snrpb/Clns1a/Erh	5
GO:0009295	GO:0009295	nucleoid	11/1658	47/23416	0.000350929	0.00296801	0.00211984	Clpx/Grsf1/Trmt10c/Sod2/Tefm/Tfb2m/Polrmt/Ssbp1/Dbt/1110008L16Rik/Atad3a	11
GO:0042645	GO:0042645	mitochondrial nucleoid	11/1658	47/23416	0.000350929	0.00296801	0.00211984	Clpx/Grsf1/Trmt10c/Sod2/Tefm/Tfb2m/Polrmt/Ssbp1/Dbt/1110008L16Rik/Atad3a	11
GO:0000775	GO:0000775	chromosome, centromeric region	27/1658	188/23416	0.000351106	0.00296801	0.00211984	Xpo1/Cbx3/Ppp2cb/Tpr/Ska1/Ahctf1/Cfdp1/Rad21/Rangap1/Stag2/Dync1li1/Suv39h1/Kdm4c/Kansl1/Fmr1/Kat2b/Lrwd1/Cenpt/Nudcd2/Nek2/Dynll1/Ctcf/Seh1l/Ncapd2/Spag5/Cenpa/Spc25	27
GO:0070069	GO:0070069	cytochrome complex	9/1658	33/23416	0.000355641	0.00296801	0.00211984	Cox7c/Uqcrfs1/Uqcrc1/Uqcc3/Cox6a1/Cox7b/Uqcrq/Cox4i1/Pmpcb	9
GO:0005665	GO:0005665	RNA polymerase II, core complex	6/1658	15/23416	0.000357813	0.00296801	0.00211984	Polr2e/Polr2l/Polr2h/Polr2k/Polr2f/Polr2i	6
GO:0031011	GO:0031011	Ino80 complex	6/1658	15/23416	0.000357813	0.00296801	0.00211984	Yy1/Ruvbl1/Mcrs1/Actr5/Ino80c/Ino80	6
GO:0030532	GO:0030532	small nuclear ribonucleoprotein complex	13/1658	63/23416	0.000398026	0.00325978	0.00232822	Snrpc/Snrpd2/Sf3b6/Snrpb/Lsm8/Luc7l/Sf3b5/Nolc1/Lsm2/Snrpa/Luc7l2/Ddx39b/Prpf40a	13
GO:0016605	GO:0016605	PML body	14/1658	72/23416	0.000459654	0.00371745	0.0026551	Calcoco2/Chek2/Hipk1/Cdk9/Hipk3/Rpa2/Sumo2/Sumo1/Sirt1/Tdp2/Senp2/Topbp1/Rnf4/Smc6	14
GO:0005746	GO:0005746	mitochondrial respiratory chain	15/1658	81/23416	0.000505267	0.0040359	0.00288255	Cox7c/Uqcrfs1/Uqcrc1/Uqcc3/Ndufaf1/Cox6a1/Ndufs8/Ndufa7/Cox7b/Uqcrq/Ndufa2/Ndufb9/Cox4i1/Ndufb6/Pmpcb	15
GO:0033202	GO:0033202	DNA helicase complex	6/1658	16/23416	0.000538299	0.00414286	0.00295894	Yy1/Ruvbl1/Mcrs1/Actr5/Ino80c/Ino80	6
GO:0005744	GO:0005744	TIM23 mitochondrial import inner membrane translocase complex	5/1658	11/23416	0.000569208	0.00414286	0.00295894	Timm17a/Timm17b/Timm23/Dnajc15/Timm50	5
GO:0005750	GO:0005750	mitochondrial respiratory chain complex III	5/1658	11/23416	0.000569208	0.00414286	0.00295894	Uqcrfs1/Uqcrc1/Uqcc3/Uqcrq/Pmpcb	5
GO:0005845	GO:0005845	mRNA cap binding complex	5/1658	11/23416	0.000569208	0.00414286	0.00295894	Ncbp1/Ago2/Eif4e/Fmr1/Eif4e2	5
GO:0030688	GO:0030688	preribosome, small subunit precursor	5/1658	11/23416	0.000569208	0.00414286	0.00295894	Nob1/Tsr1/Bysl/Rrp1/Ltv1	5
GO:0032797	GO:0032797	SMN complex	5/1658	11/23416	0.000569208	0.00414286	0.00295894	Strap/Gemin2/Ddx20/Fmr1/Zpr1	5
GO:0034518	GO:0034518	RNA cap binding complex	5/1658	11/23416	0.000569208	0.00414286	0.00295894	Ncbp1/Ago2/Eif4e/Fmr1/Eif4e2	5
GO:0016592	GO:0016592	mediator complex	9/1658	35/23416	0.000572542	0.00414286	0.00295894	Med29/Med7/Med14/Ccnc/Cdk19/Med9/Med8/Med31/Med13	9
GO:0043209	GO:0043209	myelin sheath	29/1658	214/23416	0.00057782	0.00414286	0.00295894	Rtn4/Uba52/Mdh2/Nme1/Atp5f1/Glul/Phgdh/Vcp/Pten/Atp5c1/Sod2/Pitpna/Tcp1/Ppia/Uqcrfs1/Uqcrc1/Atp5o/Pgam1/Nme2/Arf6/Cox6a1/Stip1/Cct3/Ubc/Hspa5/Rps27a/Cycs/Slc25a3/Calm2	29
GO:0005753	GO:0005753	mitochondrial proton-transporting ATP synthase complex	7/1658	22/23416	0.00058269	0.00414286	0.00295894	Atp5j/Atp5f1/Atp5g1/Atp5c1/Atp5o/Usmg5/Atp5g3	7
GO:0097525	GO:0097525	spliceosomal snRNP complex	12/1658	58/23416	0.000642051	0.0045153	0.00322495	Snrpc/Snrpd2/Sf3b6/Snrpb/Lsm8/Luc7l/Sf3b5/Lsm2/Snrpa/Luc7l2/Ddx39b/Prpf40a	12
GO:0017053	GO:0017053	transcriptional repressor complex	15/1658	83/23416	0.000660682	0.00459636	0.00328285	Dr1/Hdgf/C1d/Gata1/Mta2/Rcor2/Suv39h1/Ddx20/Hdac1/Smarca5/Sirt1/Rcor1/Rbbp8/Relb/Mbd3	15
GO:1902555	GO:1902555	endoribonuclease complex	8/1658	29/23416	0.000694257	0.00472826	0.00337705	Ago2/Clp1/Rpp40/Trmt10c/Rpp14/Tsen54/1110008L16Rik/Rpp30	8
GO:1905348	GO:1905348	endonuclease complex	8/1658	29/23416	0.000694257	0.00472826	0.00337705	Ago2/Clp1/Rpp40/Trmt10c/Rpp14/Tsen54/1110008L16Rik/Rpp30	8
GO:0005643	GO:0005643	nuclear pore	13/1658	67/23416	0.000740745	0.00499231	0.00356565	Kpna1/Ran/Ranbp2/Tpr/Ahctf1/Rangap1/Xpot/Senp2/Ranbp1/Nxf1/Kpnb1/Seh1l/Eif5a	13
GO:0098803	GO:0098803	respiratory chain complex	15/1658	84/23416	0.00075253	0.00501945	0.00358503	Cox7c/Uqcrfs1/Uqcrc1/Uqcc3/Ndufaf1/Cox6a1/Ndufs8/Ndufa7/Cox7b/Uqcrq/Ndufa2/Ndufb9/Cox4i1/Ndufb6/Pmpcb	15
GO:0045259	GO:0045259	proton-transporting ATP synthase complex	7/1658	23/23416	0.000786773	0.00519431	0.00370992	Atp5j/Atp5f1/Atp5g1/Atp5c1/Atp5o/Usmg5/Atp5g3	7
GO:0005684	GO:0005684	U2-type spliceosomal complex	14/1658	76/23416	0.000810861	0.00529926	0.00378488	Snrpc/Snrpd2/Snrpb/Ppil1/Lsm8/Luc7l/Sf3b5/Dhx15/Lsm2/Tfip11/Cwc22/Luc7l2/Dhx8/Prpf40a	14
GO:0005776	GO:0005776	autophagosome	13/1658	68/23416	0.000857386	0.00552756	0.00394793	Map1lc3b/Ulk1/Lamp2/Gabarapl2/Wipi2/Vmp1/Map1lc3a/Pip4k2c/Fth1/Atg9a/Gabarap/Atg16l1/Rab24	13
GO:1904949	GO:1904949	ATPase complex	16/1658	94/23416	0.000876908	0.00552756	0.00394793	Yy1/Ruvbl1/Mta2/Dpf2/Vcp/Baz1a/Hdac1/Mcrs1/Smarca5/Actr5/Smarcc1/Ino80c/Smarca4/Cecr2/Mbd3/Ino80	16
GO:0000315	GO:0000315	organellar large ribosomal subunit	12/1658	60/23416	0.000883583	0.00552756	0.00394793	Mrpl12/Mrpl43/Mrpl20/Mrpl40/Mrpl51/Mrpl34/Mrpl49/Mrps30/Mrpl22/Mrpl4/Mrpl28/Mrpl57	12
GO:0005762	GO:0005762	mitochondrial large ribosomal subunit	12/1658	60/23416	0.000883583	0.00552756	0.00394793	Mrpl12/Mrpl43/Mrpl20/Mrpl40/Mrpl51/Mrpl34/Mrpl49/Mrps30/Mrpl22/Mrpl4/Mrpl28/Mrpl57	12
GO:0000407	GO:0000407	phagophore assembly site	8/1658	30/23416	0.00088851	0.00552756	0.00394793	Ulk1/Wipi2/Vmp1/Wdr45/Wdr45b/Atg9a/Rb1cc1/Atg13	8
GO:0030677	GO:0030677	ribonuclease P complex	5/1658	12/23416	0.000918992	0.00555689	0.00396889	Rpp40/Trmt10c/Rpp14/1110008L16Rik/Rpp30	5
GO:0034045	GO:0034045	phagophore assembly site membrane	5/1658	12/23416	0.000918992	0.00555689	0.00396889	Ulk1/Wipi2/Wdr45/Wdr45b/Rb1cc1	5
GO:0045275	GO:0045275	respiratory chain complex III	5/1658	12/23416	0.000918992	0.00555689	0.00396889	Uqcrfs1/Uqcrc1/Uqcc3/Uqcrq/Pmpcb	5
GO:0016363	GO:0016363	nuclear matrix	15/1658	87/23416	0.00109561	0.00656351	0.00468784	Yy1/Akap8/Nufip1/Ruvbl1/Prkcd/Hnrnpm/Ahctf1/Rad21/Stag2/Xpot/Tep1/Psma6/Enc1/Ddx39b/Prpf40a	15
GO:0090568	GO:0090568	nuclear transcriptional repressor complex	8/1658	31/23416	0.00112401	0.00667186	0.00476522	Dr1/Mta2/Suv39h1/Ddx20/Hdac1/Smarca5/Sirt1/Mbd3	8
GO:0070461	GO:0070461	SAGA-type complex	7/1658	25/23416	0.00136142	0.0080076	0.00571925	Taf5l/Atxn7l3/Usp22/Taf2/Supt20/Hcfc1/Kat2a	7
GO:0000276	GO:0000276	mitochondrial proton-transporting ATP synthase complex, coupling factor F(o)	5/1658	13/23416	0.00140661	0.00819889	0.00585588	Atp5j/Atp5f1/Atp5g1/Atp5o/Atp5g3	5
GO:0005697	GO:0005697	telomerase holoenzyme complex	6/1658	19/23416	0.00151694	0.00876306	0.00625882	Nhp2/Smg5/Snrpb/Gnl3l/Tep1/Wrap53	6
GO:0099522	GO:0099522	region of cytosol	9/1658	40/23416	0.00160939	0.00921481	0.00658147	Hnrnpab/Fbxo45/Prkcd/Pin1/Pten/Eif4e/Eif4a3/Fmr1/Eif4ebp1	9
GO:0098827	GO:0098827	endoplasmic reticulum subcompartment	52/1658	483/23416	0.00170833	0.0096955	0.00692479	Rtn4/Elovl6/Emc4/Pemt/Rtn2/C2cd2l/Ptdss2/Ubxn1/Ormdl3/Sppl3/Pgap2/Scd1/Vcp/Ier3ip1/Tmem41b/Traf2/Dolk/Srpr/Vkorc1l1/Ubxn8/AI464131/Emc7/Slc27a5/Tmx1/Dhcr7/Ebp/Emc3/Slc27a4/Ssr4/Yif1b/Rab1a/Sec61a2/Alg6/Chpt1/Rab43/Emc6/Pex16/Hspa5/Kpnb1/Ptpn1/Tmpo/Atxn3/Tbc1d20/Dtnbp1/Pdzd8/Rp9/Cherp/Zmpste24/Eda/Pigx/Tmco1/Atl3	52
GO:0005741	GO:0005741	mitochondrial outer membrane	23/1658	169/23416	0.00192274	0.0108175	0.00772615	Tomm20/Tomm5/Tomm22/Tigar/Bnip3/Bri3bp/Nme1/Ppp1cc/Tomm40/Tomm6/Gja1/Pink1/Mcl1/Mtch2/Bnip3l/Arg1/Ddx3x/Acsl4/Qtrt1/Akap1/Rab11fip5/Tomm7/Bid	23
GO:0070469	GO:0070469	respiratory chain	15/1658	92/23416	0.00195701	0.0109154	0.00779609	Cox7c/Uqcrfs1/Uqcrc1/Uqcc3/Ndufaf1/Cox6a1/Ndufs8/Ndufa7/Cox7b/Uqcrq/Ndufa2/Ndufb9/Cox4i1/Ndufb6/Pmpcb	15
GO:0032806	GO:0032806	carboxy-terminal domain protein kinase complex	6/1658	20/23416	0.00203838	0.011272	0.00805081	Cdk9/Ccnt1/Gtf2h1/Ercc2/Ercc3/Gtf2h4	6
GO:0035097	GO:0035097	histone methyltransferase complex	15/1658	93/23416	0.00218377	0.0119737	0.00855197	Ruvbl1/Kdm5a/Kdm4c/Kansl1/Mcrs1/Sirt1/Senp3/Prdm4/Aebp2/Zfp335/Mga/Kdm5b/Hcfc1/Ino80c/Mtf2	15
GO:0090575	GO:0090575	RNA polymerase II transcription factor complex	22/1658	161/23416	0.00226234	0.0123003	0.00878519	Hnrnpab/Taf4b/Gtf2h5/Taf5l/Nfyb/Cbfb/Rarg/Nr1d2/Hand1/Med14/Gtf2h1/Taf2/Ercc2/Nr5a2/Taf11/Kat2a/Trim28/Med8/Ercc3/Med31/Gtf2h4/Gtf2f1	22
GO:0000307	GO:0000307	cyclin-dependent protein kinase holoenzyme complex	9/1658	42/23416	0.00230966	0.0124529	0.00889422	Ccne1/Cdk9/Ccna2/Cdk4/Cdk2/Cdk1/Ccnt1/Cdkn2d/Cks2	9
GO:0001726	GO:0001726	ruffle	20/1658	142/23416	0.00244626	0.0130804	0.00934238	Rab5a/Rps3/Nme1/Tnfrsf12a/Als2/Nf2/Rhoa/Pip5k1a/Rinl/Nme2/Arf6/Rab34/Itgav/Trpm7/Cttn/Dbnl/Rock1/Cyth2/Arhgap1/Arf4	20
GO:0005839	GO:0005839	proteasome core complex	6/1658	21/23416	0.00268453	0.0141211	0.0100856	Psmb5/Psma6/Psma3/Psmb4/Psmb1/Psmb7	6
GO:0005849	GO:0005849	mRNA cleavage factor complex	6/1658	21/23416	0.00268453	0.0141211	0.0100856	Cpsf6/Clp1/Cstf2t/Pip5k1a/Nudt21/Cpsf4	6
GO:0034719	GO:0034719	SMN-Sm protein complex	5/1658	15/23416	0.00291289	0.0150771	0.0107685	Snrpd2/Strap/Snrpb/Gemin2/Ddx20	5
GO:0045263	GO:0045263	proton-transporting ATP synthase complex, coupling factor F(o)	5/1658	15/23416	0.00291289	0.0150771	0.0107685	Atp5j/Atp5f1/Atp5g1/Atp5o/Atp5g3	5
GO:0032592	GO:0032592	integral component of mitochondrial membrane	12/1658	69/23416	0.00309034	0.0158686	0.0113338	Tomm20/Bnip3/Timm17a/Tomm40/Timm17b/Mpc1/Mpc2/Pink1/Uqcc3/Timm23/Slc25a3/Bid	12
GO:0019867	GO:0019867	outer membrane	24/1658	186/23416	0.00317206	0.0160338	0.0114518	Tomm20/Tomm5/Tomm22/Tigar/Bnip3/Bri3bp/Nme1/Ppp1cc/Tomm40/Tomm6/Gja1/Pink1/Mcl1/Mtch2/Bnip3l/Arg1/Dhcr7/Ddx3x/Acsl4/Qtrt1/Akap1/Rab11fip5/Tomm7/Bid	24
GO:0031968	GO:0031968	organelle outer membrane	24/1658	186/23416	0.00317206	0.0160338	0.0114518	Tomm20/Tomm5/Tomm22/Tigar/Bnip3/Bri3bp/Nme1/Ppp1cc/Tomm40/Tomm6/Gja1/Pink1/Mcl1/Mtch2/Bnip3l/Arg1/Dhcr7/Ddx3x/Acsl4/Qtrt1/Akap1/Rab11fip5/Tomm7/Bid	24
GO:0005720	GO:0005720	nuclear heterochromatin	9/1658	44/23416	0.00323257	0.016213	0.0115797	H2afz/Cbx3/Bend3/Tcp1/Suv39h1/Sirt1/Eme1/Cenpa/Trim28	9
GO:0044665	GO:0044665	MLL1/2 complex	7/1658	29/23416	0.00344592	0.0170192	0.0121556	Ruvbl1/Kansl1/Mcrs1/Senp3/Mga/Hcfc1/Ino80c	7
GO:0071339	GO:0071339	MLL1 complex	7/1658	29/23416	0.00344592	0.0170192	0.0121556	Ruvbl1/Kansl1/Mcrs1/Senp3/Mga/Hcfc1/Ino80c	7
GO:0005838	GO:0005838	proteasome regulatory particle	6/1658	22/23416	0.00347272	0.0170216	0.0121573	Psmd7/Psmd14/Psmd13/Psmd8/Adrm1/Psmd5	6
GO:0005832	GO:0005832	chaperonin-containing T-complex	4/1658	10/23416	0.00371898	0.0180916	0.0129215	Tcp1/Cct4/Cct3/Cct7	4
GO:0005669	GO:0005669	transcription factor TFIID complex	8/1658	37/23416	0.00376625	0.0181848	0.0129881	Taf4b/Gtf2h5/Taf2/Ercc2/Taf11/Ercc3/Gtf2h4/Gtf2f1	8
GO:0014069	GO:0014069	postsynaptic density	42/1658	387/23416	0.00389471	0.0186658	0.0133316	Rps19/Rtn4/Rpl10a/Kpna1/Rps13/Rps3/Rpl6/Rpl14/Rpl7/Bnip3/Rps25/Eif4g2/Fbxo45/Rps14/Sos1/Pak2/Als2/Rpl30/Eif3a/Rpl8/Rps18/Map3k7/Usp50/Rpl12/Rplp0/Rpl38/Rpl18a/Fmr1/Rpl23/Mib1/Gsk3b/Rpl4/Sh3gl1/Rpl5/Neto2/Snx27/Dbnl/Dtnbp1/Fxr2/Abhd17a/Hnrnph2/Axin1	42
GO:0098573	GO:0098573	intrinsic component of mitochondrial membrane	12/1658	71/23416	0.00394007	0.0187443	0.0133877	Tomm20/Bnip3/Timm17a/Tomm40/Timm17b/Mpc1/Mpc2/Pink1/Uqcc3/Timm23/Slc25a3/Bid	12
GO:0042175	GO:0042175	nuclear outer membrane-endoplasmic reticulum membrane network	51/1658	493/23416	0.00424288	0.0200376	0.0143114	Rtn4/Elovl6/Emc4/Pemt/Xpo1/Ptdss2/Ubxn1/Ormdl3/Sppl3/Pgap2/Scd1/Vcp/Ier3ip1/Tmem41b/Traf2/Dolk/Srpr/Vkorc1l1/Ubxn8/AI464131/Emc7/Slc27a5/Tmx1/Dhcr7/Ebp/Emc3/Slc27a4/Ssr4/Yif1b/Rab1a/Sec61a2/Alg6/Chpt1/Rab43/Emc6/Pex16/Hspa5/Ptpn1/Tmpo/Atxn3/Tbc1d20/Eif5a/Dtnbp1/Pdzd8/Rp9/Cherp/Zmpste24/Eda/Pigx/Tmco1/Atl3	51
GO:0005789	GO:0005789	endoplasmic reticulum membrane	49/1658	470/23416	0.00430218	0.0201704	0.0144062	Rtn4/Elovl6/Emc4/Pemt/Ptdss2/Ubxn1/Ormdl3/Sppl3/Pgap2/Scd1/Vcp/Ier3ip1/Tmem41b/Traf2/Dolk/Srpr/Vkorc1l1/Ubxn8/AI464131/Emc7/Slc27a5/Tmx1/Dhcr7/Ebp/Emc3/Slc27a4/Ssr4/Yif1b/Rab1a/Sec61a2/Alg6/Chpt1/Rab43/Emc6/Pex16/Hspa5/Ptpn1/Tmpo/Atxn3/Tbc1d20/Dtnbp1/Pdzd8/Rp9/Cherp/Zmpste24/Eda/Pigx/Tmco1/Atl3	49
GO:0097346	GO:0097346	INO80-type complex	6/1658	23/23416	0.0044207	0.0205769	0.0146966	Yy1/Ruvbl1/Mcrs1/Actr5/Ino80c/Ino80	6
GO:0032279	GO:0032279	asymmetric synapse	42/1658	390/23416	0.00446316	0.0206262	0.0147318	Rps19/Rtn4/Rpl10a/Kpna1/Rps13/Rps3/Rpl6/Rpl14/Rpl7/Bnip3/Rps25/Eif4g2/Fbxo45/Rps14/Sos1/Pak2/Als2/Rpl30/Eif3a/Rpl8/Rps18/Map3k7/Usp50/Rpl12/Rplp0/Rpl38/Rpl18a/Fmr1/Rpl23/Mib1/Gsk3b/Rpl4/Sh3gl1/Rpl5/Neto2/Snx27/Dbnl/Dtnbp1/Fxr2/Abhd17a/Hnrnph2/Axin1	42
GO:0000776	GO:0000776	kinetochore	18/1658	130/23416	0.00470681	0.0215979	0.0154258	Xpo1/Tpr/Ska1/Ahctf1/Cfdp1/Rangap1/Dync1li1/Kansl1/Kat2b/Lrwd1/Cenpt/Nudcd2/Nek2/Dynll1/Seh1l/Spag5/Cenpa/Spc25	18
GO:0005847	GO:0005847	mRNA cleavage and polyadenylation specificity factor complex	5/1658	17/23416	0.00532974	0.0242841	0.0173444	Cpsf6/Cstf2t/Pip5k1a/Nudt21/Cpsf4	5
GO:0005675	GO:0005675	transcription factor TFIIH holo complex	4/1658	11/23416	0.00551884	0.0245792	0.0175551	Gtf2h1/Ercc2/Ercc3/Gtf2h4	4
GO:0061700	GO:0061700	GATOR2 complex	4/1658	11/23416	0.00551884	0.0245792	0.0175551	Mios/Sesn1/Seh1l/Sesn2	4
GO:0072546	GO:0072546	ER membrane protein complex	4/1658	11/23416	0.00551884	0.0245792	0.0175551	Emc4/Emc7/Emc3/Emc6	4
GO:0033177	GO:0033177	proton-transporting two-sector ATPase complex, proton-transporting domain	6/1658	24/23416	0.00554646	0.0245792	0.0175551	Atp5j/Atp5f1/Atp5g1/Atp5o/Atp6v0e/Atp5g3	6
GO:0043596	GO:0043596	nuclear replication fork	8/1658	40/23416	0.00621356	0.0273481	0.0195328	Rpa2/Purb/Smarca5/Tipin/Prim1/Cdc45/Mms22l/Smarcad1	8
GO:0031970	GO:0031970	organelle envelope lumen	13/1658	85/23416	0.0066212	0.0289454	0.0206736	Chchd2/Timm8a1/Chchd4/Pink1/Timm23/Timm13/Ccar1/Prelid1/Cycs/Tubb5/Igf2r/Dtymk/Timm10	13
GO:0031519	GO:0031519	PcG protein complex	9/1658	49/23416	0.00681849	0.0296078	0.0211467	Yy1/Zfp42/Sirt1/Pcgf5/Bcor/Aebp2/Gm12845/Mtf2/Asxl2	9
GO:0022624	GO:0022624	proteasome accessory complex	6/1658	25/23416	0.00686806	0.0296242	0.0211584	Psmd7/Psmd14/Psmd13/Psmd8/Adrm1/Psmd5	6
GO:0031301	GO:0031301	integral component of organelle membrane	25/1658	210/23416	0.00749536	0.0321159	0.0229381	Tomm20/Lamp2/Bnip3/Sys1/Timm17a/Lemd3/Tomm40/Syngr1/Timm17b/Mpc1/Mpc2/Ier3ip1/Pink1/Uqcc3/Sun1/Timm23/Rer1/Yif1b/Rfng/Emc6/Pex16/Pex3/Tbc1d20/Slc25a3/Bid	25
GO:0099572	GO:0099572	postsynaptic specialization	44/1658	426/23416	0.00770055	0.032778	0.0234109	Rps19/Rtn4/Rpl10a/Kpna1/Rps13/Rps3/Rpl6/Rpl14/Rpl7/Bnip3/Rps25/Eif4g2/Fbxo45/Rps14/Sos1/Pak2/Als2/Rpl30/Eif3a/Rpl8/Rps18/Map3k7/Usp50/Rpl12/Rplp0/Rpl38/Rpl18a/Fmr1/Rpl23/Mib1/Gsk3b/Rpl4/Sh3gl1/Rpl5/Neto2/Snx27/Kpna2/Dbnl/Dtnbp1/Cyth2/Fxr2/Abhd17a/Hnrnph2/Axin1	44
GO:0044754	GO:0044754	autolysosome	4/1658	12/23416	0.00781877	0.0330566	0.0236099	Map1lc3b/Lamp2/Map1lc3a/Fth1	4
GO:0005793	GO:0005793	endoplasmic reticulum-Golgi intermediate compartment	11/1658	68/23416	0.00790543	0.0330566	0.0236099	Tmed5/Ist1/Sppl3/P4hb/Tmed6/Rer1/Yif1b/Ptpn2/Hspa5/Uggt1/Cnih4	11
GO:0098984	GO:0098984	neuron to neuron synapse	43/1658	415/23416	0.00791927	0.0330566	0.0236099	Rps19/Rtn4/Rpl10a/Kpna1/Rps13/Rps3/Rpl6/Rpl14/Rpl7/Bnip3/Rps25/Eif4g2/Fbxo45/Rps14/Sos1/Pak2/Als2/Rpl30/Eif3a/Rpl8/Rps18/Map3k7/Usp50/Rpl12/Rplp0/Rpl38/Rpl18a/Fmr1/Rpl23/Mib1/Gsk3b/Rpl4/Sh3gl1/Rpl5/Neto2/Snx27/Dbnl/Dtnbp1/Bace1/Fxr2/Abhd17a/Hnrnph2/Axin1	43
GO:0101031	GO:0101031	chaperone complex	5/1658	19/23416	0.00889744	0.0369016	0.0263561	Tcp1/Cct4/Stip1/Cct3/Cct7	5
GO:0031300	GO:0031300	intrinsic component of organelle membrane	27/1658	236/23416	0.00940906	0.0387749	0.0276941	Tomm20/Rab5a/Lamp2/Bnip3/Sys1/Timm17a/Lemd3/Tomm40/Syngr1/Timm17b/Mpc1/Mpc2/Ier3ip1/Pink1/Uqcc3/Sun1/Timm23/Rer1/Yif1b/Rfng/Emc6/Pex16/Pex3/Tbc1d20/Slc25a3/Abhd17a/Bid	27
GO:0005732	GO:0005732	small nucleolar ribonucleoprotein complex	6/1658	27/23416	0.01017	0.0416455	0.0297444	Nhp2/Fbl/Rrp9/Naf1/Nop56/Rpp30	6
GO:0000346	GO:0000346	transcription export complex	4/1658	13/23416	0.0106686	0.0431412	0.0308127	Poldip3/Nxf1/Ddx39b/Thoc3	4
GO:0002199	GO:0002199	zona pellucida receptor complex	4/1658	13/23416	0.0106686	0.0431412	0.0308127	Tcp1/Cct4/Cct3/Cct7	4
GO:0005819	GO:0005819	spindle	29/1658	262/23416	0.0113312	0.0455361	0.0325231	Rps3/Cul3/Cdc14b/Cbx3/Tpr/Ska1/Klhl21/Rangap1/Stag2/Dync1li1/Tpt1/Mad2l2/Tubgcp6/Sac3d1/Haus2/Cdk1/Mapk14/Ikbkg/Yeats2/Racgap1/Nek2/Dynll1/Cttn/Ercc2/Tubgcp3/Csnk1d/Spag5/Kat2a/Kif20a	29
GO:0044431	GO:0044431	Golgi apparatus part	47/1658	474/23416	0.0123413	0.0492889	0.0352035	Tmed5/Lamp2/Gabarapl2/Mgat2/H2-Q6/Sys1/Rab40c/Ap1s1/Pgap2/H2-Q7/Ier3ip1/Pqlc1/Pi4k2a/Pi4k2b/Cog4/D230025D16Rik/Ubxn2a/Sdf4/Man2a2/Arfrp1/Gnptab/Tgoln1/Sptbn2/Ap4s1/Fam91a1/Rer1/Rab34/Yif1b/Rab1a/Atg9a/Rab43/Yipf1/Rfng/Lap3/Ap4b1/Tmem79/Tbc1d20/Mbtps1/Igf2r/Bace1/Ap3d1/Arl5b/Golga1/Myo1b/Aftph/Tmem59/Trappc4	47
GO:0000793	GO:0000793	condensed chromosome	24/1658	208/23416	0.0124833	0.0495501	0.0353901	Akap8/Cbx3/Ska1/Ahctf1/Rad21/Stag2/Hmgb2/Rpa2/Cdk2/Smarca5/Hmbs/Rrs1/Nek2/Topbp1/Brca2/Ctcf/Nifk/Wapl/Ncapd2/Ncaph2/Cenpa/Spc25/Nol6/Smc6	24

## Sheet: Zygote_4-cell_Down_BP
	ID	Description	GeneRatio	BgRatio	pvalue	p.adjust	qvalue	geneID	Count
GO:0000070	GO:0000070	mitotic sister chromatid segregation	32/1341	148/23239	6.79986e-11	3.05797e-07	2.6134e-07	Nuf2/Ncaph/Ncapg/Champ1/Ttk/Knstrn/Psrc1/Nusap1/Kif23/Pttg1/Smc4/Rb1/Chmp2b/Rab11a/Tubg2/Mad2l1/Bub1b/Bub3/Lcmt1/Pinx1/Nsmce2/Pcid2/Bod1/Cdca5/Zw10/Tex14/Tnks/Ccnb1/Ndc80/Tacc3/Kif14/Plk1	32
GO:0007059	GO:0007059	chromosome segregation	49/1341	311/23239	1.45221e-10	3.05797e-07	2.6134e-07	Nuf2/Ncaph/Ncapg/Fmn2/Champ1/Ttk/Knstrn/Psrc1/Cenpn/Nusap1/Kif23/Pttg1/Nup37/Top2b/Mos/Smc4/Rb1/Chmp2b/Pmf1/Rab11a/Tubg2/Cpeb1/Mad2l1/Bub1b/Bub3/Lcmt1/Ube2i/Syce2/Pinx1/Cenph/Nsmce2/Axin2/Ccne2/Brip1/Pcid2/Bod1/Cdca5/Cenpf/Rad18/Zw10/Tex14/Tnks/Ccnb1/Ndc80/Tacc3/Usp9x/Kif14/Plk1/Msh4	49
GO:0048285	GO:0048285	organelle fission	63/1341	464/23239	2.29231e-10	3.05797e-07	2.6134e-07	Spin1/Chek1/Aspm/Dazl/Nuf2/Wee2/Ncaph/Ncapg/Mff/Tdrd12/Fmn2/Champ1/Ttk/Knstrn/Psrc1/Ccno/Nusap1/Kif23/Pttg1/Cox10/Top2b/Mos/Ccnb2/Smc4/Pex11b/Rb1/Spire1/Mastl/Chmp2b/Dnm1l/Pde3a/Rab11a/Npm2/Tubg2/Cpeb1/Mad2l1/Ccng2/Bub1b/Bub3/Lcmt1/Syce2/Suv39h2/Pinx1/Nsmce2/Ccne2/Brip1/Pcid2/Bod1/Cdca5/Eps8/Zw10/Tex14/Dhodh/Tnks/Fbxo43/Ccnb1/Ndc80/Tacc3/Fzr1/Tom1l1/Kif14/Plk1/Msh4	63
GO:0000819	GO:0000819	sister chromatid segregation	35/1341	181/23239	2.34552e-10	3.05797e-07	2.6134e-07	Nuf2/Ncaph/Ncapg/Champ1/Ttk/Knstrn/Psrc1/Nusap1/Kif23/Pttg1/Top2b/Mos/Smc4/Rb1/Chmp2b/Rab11a/Tubg2/Mad2l1/Bub1b/Bub3/Lcmt1/Pinx1/Nsmce2/Axin2/Pcid2/Bod1/Cdca5/Zw10/Tex14/Tnks/Ccnb1/Ndc80/Tacc3/Kif14/Plk1	35
GO:0000280	GO:0000280	nuclear division	58/1341	417/23239	4.7026e-10	4.90481e-07	4.19175e-07	Spin1/Chek1/Aspm/Dazl/Nuf2/Wee2/Ncaph/Ncapg/Tdrd12/Fmn2/Champ1/Ttk/Knstrn/Psrc1/Ccno/Nusap1/Kif23/Pttg1/Top2b/Mos/Ccnb2/Smc4/Rb1/Spire1/Mastl/Chmp2b/Pde3a/Rab11a/Npm2/Tubg2/Cpeb1/Mad2l1/Ccng2/Bub1b/Bub3/Lcmt1/Syce2/Suv39h2/Pinx1/Nsmce2/Ccne2/Brip1/Pcid2/Bod1/Cdca5/Eps8/Zw10/Tex14/Tnks/Fbxo43/Ccnb1/Ndc80/Tacc3/Fzr1/Tom1l1/Kif14/Plk1/Msh4	58
GO:0098813	GO:0098813	nuclear chromosome segregation	42/1341	256/23239	8.45772e-10	7.35117e-07	6.28245e-07	Nuf2/Ncaph/Ncapg/Fmn2/Champ1/Ttk/Knstrn/Psrc1/Nusap1/Kif23/Pttg1/Top2b/Mos/Smc4/Rb1/Chmp2b/Rab11a/Tubg2/Cpeb1/Mad2l1/Bub1b/Bub3/Lcmt1/Syce2/Pinx1/Nsmce2/Axin2/Ccne2/Brip1/Pcid2/Bod1/Cdca5/Cenpf/Zw10/Tex14/Tnks/Ccnb1/Ndc80/Tacc3/Kif14/Plk1/Msh4	42
GO:0140014	GO:0140014	mitotic nuclear division	40/1341	272/23239	5.01985e-08	3.73979e-05	3.1961e-05	Chek1/Nuf2/Ncaph/Ncapg/Champ1/Ttk/Knstrn/Psrc1/Ccno/Nusap1/Kif23/Pttg1/Ccnb2/Smc4/Rb1/Chmp2b/Rab11a/Npm2/Tubg2/Mad2l1/Ccng2/Bub1b/Bub3/Lcmt1/Pinx1/Nsmce2/Ccne2/Pcid2/Bod1/Cdca5/Eps8/Zw10/Tex14/Tnks/Ccnb1/Ndc80/Tacc3/Tom1l1/Kif14/Plk1	40
GO:0048193	GO:0048193	Golgi vesicle transport	38/1341	257/23239	9.3193e-08	6.07502e-05	5.19183e-05	Nsf/Tbc1d14/Steap2/Cnst/Kdelr2/Arf1/Sec13/Stxbp6/Copb1/Golph3/Nbea/Uso1/Kdelr1/Rab14/Sec22a/Stx17/Ergic2/Insig1/Spire1/Mia3/Stx6/Copz1/Golga5/Trappc3l/Stx18/Tmed10/Rab8b/Golga7/Golga4/Stx5a/Vps29/Golph3l/Zw10/Trappc1/1190002N15Rik/Whamm/Lman1/Vti1b	38
GO:0044770	GO:0044770	cell cycle phase transition	49/1341	381/23239	1.27344e-07	6.97247e-05	5.95881e-05	Chek1/Rdx/E2f5/Ttk/Calm1/Slbp/Nae1/Arpp19/Cdk2ap2/Mos/Camk2g/Rb1/Mastl/Taok3/Cks1b/Brsk2/Rab11a/Npm2/Rbl1/Mad2l1/Tpra1/Bub1b/Bub3/Pias1/Lcmt1/Ezh2/Pinx1/Acvr1b/Phf8/Nsmce2/Ccne2/Rbm38/Pcid2/Zfp655/Cdca5/Cenpf/Eps8/Stxbp4/Zw10/Tex14/D7Ertd443e/Ccnb1/Ndc80/Tacc3/Fzr1/Kif14/Trp53/E2f4/Plk1	49
GO:0051784	GO:0051784	negative regulation of nuclear division	17/1341	66/23239	1.337e-07	6.97247e-05	5.95881e-05	Chek1/Ttk/Pttg1/Mos/Mad2l1/Bub1b/Bub3/Lcmt1/Pcid2/Zw10/Tex14/Tnks/Fbxo43/Ccnb1/Ndc80/Tom1l1/Plk1	17
GO:0033045	GO:0033045	regulation of sister chromatid segregation	19/1341	83/23239	1.89941e-07	9.00493e-05	7.69579e-05	Ttk/Pttg1/Mos/Rb1/Mad2l1/Bub1b/Bub3/Lcmt1/Nsmce2/Axin2/Pcid2/Cdca5/Zw10/Tex14/Tnks/Ccnb1/Ndc80/Tacc3/Plk1	19
GO:0044772	GO:0044772	mitotic cell cycle phase transition	45/1341	344/23239	2.52861e-07	0.000109889	9.39134e-05	Chek1/Rdx/E2f5/Ttk/Calm1/Nae1/Arpp19/Cdk2ap2/Camk2g/Rb1/Mastl/Taok3/Cks1b/Brsk2/Rab11a/Npm2/Rbl1/Mad2l1/Tpra1/Bub1b/Bub3/Pias1/Lcmt1/Ezh2/Pinx1/Acvr1b/Phf8/Nsmce2/Ccne2/Rbm38/Pcid2/Zfp655/Cdca5/Cenpf/Eps8/Zw10/Tex14/D7Ertd443e/Ccnb1/Ndc80/Tacc3/Kif14/Trp53/E2f4/Plk1	45
GO:0045839	GO:0045839	negative regulation of mitotic nuclear division	15/1341	55/23239	3.23359e-07	0.000127246	0.000108747	Chek1/Ttk/Pttg1/Mad2l1/Bub1b/Bub3/Lcmt1/Pcid2/Zw10/Tex14/Tnks/Ccnb1/Ndc80/Tom1l1/Plk1	15
GO:0051783	GO:0051783	regulation of nuclear division	32/1341	207/23239	3.416e-07	0.000127246	0.000108747	Chek1/Dazl/Wee2/Ttk/Ccno/Nusap1/Pttg1/Mos/Ccnb2/Rb1/Chmp2b/Pde3a/Npm2/Mad2l1/Ccng2/Bub1b/Bub3/Lcmt1/Nsmce2/Ccne2/Pcid2/Cdca5/Zw10/Tex14/Tnks/Fbxo43/Ccnb1/Ndc80/Tacc3/Fzr1/Tom1l1/Plk1	32
GO:0051983	GO:0051983	regulation of chromosome segregation	21/1341	104/23239	4.22827e-07	0.000147003	0.000125632	Ttk/Knstrn/Pttg1/Mos/Rb1/Mad2l1/Bub1b/Bub3/Lcmt1/Nsmce2/Axin2/Pcid2/Cdca5/Rad18/Zw10/Tex14/Tnks/Ccnb1/Ndc80/Tacc3/Plk1	21
GO:1905818	GO:1905818	regulation of chromosome separation	16/1341	64/23239	4.85043e-07	0.000158094	0.00013511	Ttk/Pttg1/Mos/Rb1/Mad2l1/Bub1b/Bub3/Lcmt1/Nsmce2/Pcid2/Zw10/Tex14/Ccnb1/Ndc80/Tacc3/Plk1	16
GO:0051985	GO:0051985	negative regulation of chromosome segregation	14/1341	50/23239	5.59712e-07	0.0001717	0.000146738	Ttk/Pttg1/Mos/Mad2l1/Bub1b/Bub3/Lcmt1/Pcid2/Zw10/Tex14/Tnks/Ccnb1/Ndc80/Plk1	14
GO:0045930	GO:0045930	negative regulation of mitotic cell cycle	34/1341	233/23239	5.95269e-07	0.000172463	0.00014739	Chek1/Btg4/Wee2/Smad3/Ttk/Nae1/Pttg1/Cdk2ap2/Top2b/Ppp1r10/Rb1/Taok3/Bcl2l1/Trim35/Rbl1/Mad2l1/Tpra1/Bub1b/Bub3/Lcmt1/Ezh2/Pinx1/Rbm38/Pcid2/Zfp655/Zw10/Tex14/D7Ertd443e/Tnks/Ccnb1/Ndc80/Tom1l1/Trp53/Plk1	34
GO:0010256	GO:0010256	endomembrane system organization	45/1341	356/23239	6.70254e-07	0.000178134	0.000152237	Serpine2/Ywhaz/Laptm4b/Atl1/Baiap2l1/Reep2/Golph3/Bin2/Rab38/Map2k1/Surf4/Uso1/Stx17/Rnf26/Mapk3/Atp2a2/Chmp2b/Rab18/Arl6ip1/Stx6/Rab11a/Golga5/Sod1/Tram2/Snx9/Stx18/Shtn1/Tmed10/Rab2a/Fa2h/Stx5a/Mtss1/Tgfb2/Asap1/Golph3l/Zw10/Rab3gap2/Tor1a/Ccdc47/Rab3gap1/Whamm/Mpp5/Lman1/Plk1/Atl2	45
GO:0010965	GO:0010965	regulation of mitotic sister chromatid separation	15/1341	58/23239	6.86493e-07	0.000178134	0.000152237	Ttk/Pttg1/Rb1/Mad2l1/Bub1b/Bub3/Lcmt1/Nsmce2/Pcid2/Zw10/Tex14/Ccnb1/Ndc80/Tacc3/Plk1	15
GO:1905819	GO:1905819	negative regulation of chromosome separation	13/1341	44/23239	7.17318e-07	0.000178134	0.000152237	Ttk/Pttg1/Mos/Mad2l1/Bub1b/Bub3/Lcmt1/Pcid2/Zw10/Tex14/Ccnb1/Ndc80/Plk1	13
GO:1903046	GO:1903046	meiotic cell cycle process	30/1341	194/23239	7.81334e-07	0.000180709	0.000154437	Spin1/Aspm/Dazl/Nuf2/Wee2/Ncaph/Tdrd12/Fmn2/Ttk/Pttg1/Top2b/Mos/Smc4/Spire1/Mastl/Pde3a/Npm2/Tubg2/Cpeb1/Bub1b/Syce2/Suv39h2/Ccne2/Brip1/Rad50/Tex14/Fbxo43/Fzr1/Plk1/Msh4	30
GO:0140013	GO:0140013	meiotic nuclear division	28/1341	174/23239	7.96989e-07	0.000180709	0.000154437	Spin1/Aspm/Dazl/Nuf2/Wee2/Ncaph/Tdrd12/Fmn2/Ttk/Pttg1/Top2b/Mos/Smc4/Spire1/Mastl/Pde3a/Npm2/Cpeb1/Bub1b/Syce2/Suv39h2/Ccne2/Brip1/Tex14/Fbxo43/Fzr1/Plk1/Msh4	28
GO:0033048	GO:0033048	negative regulation of mitotic sister chromatid segregation	13/1341	45/23239	9.55635e-07	0.000207651	0.000177463	Ttk/Pttg1/Mad2l1/Bub1b/Bub3/Lcmt1/Pcid2/Zw10/Tex14/Tnks/Ccnb1/Ndc80/Plk1	13
GO:0007264	GO:0007264	small GTPase mediated signal transduction	54/1341	468/23239	1.00434e-06	0.000209505	0.000179047	Ralbp1/Rab4a/Gpr35/Arhgef39/Rsu1/Tax1bp3/Arl6/Itsn2/Mapre2/Arhgap26/Rab38/Map2k1/Rab14/Arpp19/Arhgap28/Rasa4/Rab18/Spry4/Rab11a/Eps8l3/Bcar3/Plekhg3/Fbp1/Fbxo8/Arhgef16/Shtn1/Phactr4/Rab8b/Chn1/Arhgap42/Rab2a/Rab21/Prex2/Dock7/Dnmt1/Fgd6/Eps8/Tgfb2/Abr/Ctnnal1/Usp28/Plce1/Srgap1/Net1/Dennd1a/Flcn/Rapgef5/Ralgapb/Myo9b/Psd3/Nrp1/Setdb1/Kif14/Celsr1	54
GO:0044784	GO:0044784	metaphase/anaphase transition of cell cycle	15/1341	60/23239	1.10064e-06	0.000220763	0.000188669	Ttk/Mos/Rb1/Mad2l1/Bub1b/Bub3/Lcmt1/Nsmce2/Pcid2/Zw10/Tex14/Ccnb1/Ndc80/Tacc3/Plk1	15
GO:0010498	GO:0010498	proteasomal protein catabolic process	51/1341	436/23239	1.33226e-06	0.000253907	0.000216994	Dab2/Ube2d3/Maea/Mapk8/Fbxw4/Wfs1/Socs6/Kctd5/Sec61b/Sec13/Nedd4l/Skp1a/Rnf5/Ufl1/Tbl1xr1/Siah2/Rnf185/Psen2/Fbxl17/Senp1/Rchy1/Brsk2/Nr1d1/Siah1b/Arntl/Trib2/Pias1/Ube2i/Psen1/Csnk1e/H13/Psmd1/Hsp90b1/Cul1/Ube2g1/Pcbp2/Ube2w/Rnf34/E330034G19Rik/Derl3/Tor1a/Fzr1/Amfr/Ccdc47/Sdf2/N4bp1/Ube2k/Kif14/Plk1/Psmf1/Bfar	51
GO:1901988	GO:1901988	negative regulation of cell cycle phase transition	26/1341	159/23239	1.42844e-06	0.000253907	0.000216994	Chek1/Ttk/Nae1/Cdk2ap2/Mos/Rb1/Taok3/Rbl1/Mad2l1/Tpra1/Bub1b/Bub3/Lcmt1/Ezh2/Pinx1/Rbm38/Pcid2/Zfp655/Zw10/Tex14/D7Ertd443e/Ccnb1/Ndc80/Fzr1/Trp53/Plk1	26
GO:0033047	GO:0033047	regulation of mitotic sister chromatid segregation	16/1341	69/23239	1.44531e-06	0.000253907	0.000216994	Ttk/Pttg1/Rb1/Mad2l1/Bub1b/Bub3/Lcmt1/Nsmce2/Pcid2/Zw10/Tex14/Tnks/Ccnb1/Ndc80/Tacc3/Plk1	16
GO:0051304	GO:0051304	chromosome separation	19/1341	94/23239	1.46063e-06	0.000253907	0.000216994	Ncaph/Ttk/Pttg1/Top2b/Mos/Rb1/Mad2l1/Bub1b/Bub3/Lcmt1/Nsmce2/Pcid2/Zw10/Tex14/Ccnb1/Ndc80/Tacc3/Plk1/Msh4	19
GO:0010639	GO:0010639	negative regulation of organelle organization	47/1341	391/23239	1.61037e-06	0.0002621	0.000223996	Parl/Chek1/Rdx/H1foo/Ttk/Dcp2/Usp30/Pttg1/Ankrd27/Arhgap28/Mos/Evl/Bbs4/Mapre1/Insig1/Bcl2l1/Dnm1l/Acd/Add3/Mad2l1/Bub1b/Bub3/Lcmt1/Hist1h1a/Pinx1/Atg5/Slc35f6/Phf8/Specc1l/Shroom2/Pcid2/Dnmt1/Eps8/Rad50/Zw10/Tex14/Flcn/Tnks/Fbxo43/Ccnb1/Ndc80/Map1b/Capzb/Tom1l1/Trp53/Eml4/Plk1	47
GO:0033046	GO:0033046	negative regulation of sister chromatid segregation	13/1341	47/23239	1.65277e-06	0.0002621	0.000223996	Ttk/Pttg1/Mad2l1/Bub1b/Bub3/Lcmt1/Pcid2/Zw10/Tex14/Tnks/Ccnb1/Ndc80/Plk1	13
GO:0010948	GO:0010948	negative regulation of cell cycle process	32/1341	222/23239	1.65854e-06	0.0002621	0.000223996	Chek1/Ttk/Nae1/Pttg1/Cdk2ap2/Mos/Mdm4/Ppp1r10/Rb1/Taok3/Rbl1/Mad2l1/Tpra1/Bub1b/Bub3/Lcmt1/Ezh2/Pinx1/Rbm38/Pcid2/Zfp655/Zw10/Tex14/D7Ertd443e/Tnks/Fbxo43/Ccnb1/Ndc80/Fzr1/Tom1l1/Trp53/Plk1	32
GO:0051306	GO:0051306	mitotic sister chromatid separation	15/1341	62/23239	1.72666e-06	0.00026484	0.000226337	Ttk/Pttg1/Rb1/Mad2l1/Bub1b/Bub3/Lcmt1/Nsmce2/Pcid2/Zw10/Tex14/Ccnb1/Ndc80/Tacc3/Plk1	15
GO:1901991	GO:1901991	negative regulation of mitotic cell cycle phase transition	24/1341	142/23239	1.96648e-06	0.000293005	0.000250408	Chek1/Ttk/Nae1/Cdk2ap2/Rb1/Taok3/Rbl1/Mad2l1/Tpra1/Bub1b/Bub3/Lcmt1/Ezh2/Pinx1/Rbm38/Pcid2/Zfp655/Zw10/Tex14/D7Ertd443e/Ccnb1/Ndc80/Trp53/Plk1	24
GO:1902099	GO:1902099	regulation of metaphase/anaphase transition of cell cycle	14/1341	56/23239	2.50147e-06	0.000362365	0.000309685	Ttk/Mos/Rb1/Mad2l1/Bub1b/Bub3/Lcmt1/Nsmce2/Pcid2/Zw10/Tex14/Ccnb1/Ndc80/Plk1	14
GO:0043087	GO:0043087	regulation of GTPase activity	38/1341	293/23239	2.61298e-06	0.000368289	0.000314747	Ralbp1/Rdx/Tbc1d14/Rsu1/Tbc1d15/Tax1bp3/Epha4/Mapre2/Tbc1d22b/Sec13/Map2k1/Rasa4/Gnas/Bbs4/Itgb1bp1/Elmod2/Sod1/Snx9/Rgs10/Arhgef16/Ezh2/Chn1/Arhgap42/Dvl3/Dock7/Fgd6/Abr/Asap1/Tbc1d1/Rab3gap2/Ttc8/Net1/Dennd1a/Itga6/Tbc1d8/Ralgapb/Myo9b/Rab3gap1	38
GO:0007080	GO:0007080	mitotic metaphase plate congression	12/1341	42/23239	2.8468e-06	0.000380669	0.000325327	Nuf2/Champ1/Psrc1/Chmp2b/Rab11a/Pinx1/Bod1/Cdca5/Zw10/Ccnb1/Ndc80/Kif14	12
GO:2000816	GO:2000816	negative regulation of mitotic sister chromatid separation	12/1341	42/23239	2.8468e-06	0.000380669	0.000325327	Ttk/Pttg1/Mad2l1/Bub1b/Bub3/Lcmt1/Pcid2/Zw10/Tex14/Ccnb1/Ndc80/Plk1	12
GO:0007265	GO:0007265	Ras protein signal transduction	47/1341	400/23239	3.02816e-06	0.000394796	0.000337401	Rab4a/Gpr35/Arhgef39/Rsu1/Tax1bp3/Arl6/Itsn2/Mapre2/Rab38/Map2k1/Rab14/Arpp19/Rasa4/Rab18/Spry4/Rab11a/Eps8l3/Plekhg3/Fbp1/Fbxo8/Arhgef16/Shtn1/Phactr4/Rab8b/Arhgap42/Rab2a/Rab21/Prex2/Dnmt1/Fgd6/Eps8/Tgfb2/Abr/Ctnnal1/Usp28/Plce1/Srgap1/Net1/Dennd1a/Flcn/Ralgapb/Myo9b/Psd3/Nrp1/Setdb1/Kif14/Celsr1	47
GO:0007091	GO:0007091	metaphase/anaphase transition of mitotic cell cycle	14/1341	57/23239	3.14091e-06	0.000399508	0.000341428	Ttk/Rb1/Mad2l1/Bub1b/Bub3/Lcmt1/Nsmce2/Pcid2/Zw10/Tex14/Ccnb1/Ndc80/Tacc3/Plk1	14
GO:0007346	GO:0007346	regulation of mitotic cell cycle	55/1341	499/23239	3.28186e-06	0.000407497	0.000348255	Chek1/Btg4/Rdx/Wee2/Meis2/Smad3/Afap1l2/Ttk/Psrc1/Ccno/Nae1/Nusap1/Pttg1/Cdk2ap2/Top2b/Ccnb2/Ppp1r10/Rb1/Taok3/Cks1b/Chmp2b/Bcl2l1/Trim35/Rab11a/Npm2/Rbl1/Mad2l1/Ccng2/Tpra1/Bub1b/Bub3/Lcmt1/Ezh2/Pinx1/Nsmce2/Ccne2/Rbm38/Pcid2/Zfp655/Cdca5/Cenpf/Rad50/Zw10/Tex14/D7Ertd443e/Rpa3/Tnks/Ccnb1/Ndc80/Tacc3/Tom1l1/Gnai1/Kif14/Trp53/Plk1	55
GO:1902100	GO:1902100	negative regulation of metaphase/anaphase transition of cell cycle	12/1341	43/23239	3.74229e-06	0.000453861	0.000387879	Ttk/Mos/Mad2l1/Bub1b/Bub3/Lcmt1/Pcid2/Zw10/Tex14/Ccnb1/Ndc80/Plk1	12
GO:0007094	GO:0007094	mitotic spindle assembly checkpoint	11/1341	37/23239	4.8148e-06	0.000557982	0.000476863	Ttk/Mad2l1/Bub1b/Bub3/Lcmt1/Pcid2/Zw10/Tex14/Ccnb1/Ndc80/Plk1	11
GO:0071173	GO:0071173	spindle assembly checkpoint	11/1341	37/23239	4.8148e-06	0.000557982	0.000476863	Ttk/Mad2l1/Bub1b/Bub3/Lcmt1/Pcid2/Zw10/Tex14/Ccnb1/Ndc80/Plk1	11
GO:0045786	GO:0045786	negative regulation of cell cycle	50/1341	445/23239	5.31585e-06	0.000602655	0.000515041	Chek1/Btg4/Insm1/Wee2/Smad3/Wdr76/Ttk/Ern1/Map2k1/Nae1/Pttg1/Cdk2ap2/Top2b/Mos/Mdm4/Ppp1r10/Hhex/Rb1/Taok3/Bcl2l1/Trim35/Cdk5/Rbl1/Pou4f1/Mad2l1/Tpra1/Bub1b/Tsg101/Bub3/Lcmt1/Ezh2/Pinx1/Rbm38/Pcid2/Zfp655/Tgfb2/Usp28/Zw10/Tex14/D7Ertd443e/Tnks/Fbxo43/Ccnb1/Ndc80/Fzr1/Tom1l1/Whamm/Trp53bp1/Trp53/Plk1	50
GO:0043161	GO:0043161	proteasome-mediated ubiquitin-dependent protein catabolic process	44/1341	374/23239	5.99924e-06	0.000665661	0.000568887	Dab2/Ube2d3/Maea/Mapk8/Fbxw4/Wfs1/Kctd5/Sec61b/Sec13/Nedd4l/Skp1a/Rnf5/Ufl1/Tbl1xr1/Siah2/Rnf185/Psen2/Fbxl17/Senp1/Rchy1/Siah1b/Arntl/Trib2/Pias1/Ube2i/Psen1/Csnk1e/Psmd1/Hsp90b1/Cul1/Ube2g1/Pcbp2/Ube2w/Rnf34/E330034G19Rik/Derl3/Fzr1/Amfr/Ccdc47/N4bp1/Ube2k/Kif14/Plk1/Bfar	44
GO:0007292	GO:0007292	female gamete generation	23/1341	142/23239	6.68276e-06	0.000726054	0.0006205	Spin1/Aspm/Dazl/Gdf9/Wee2/Foxo3/Sebox/Ncaph/Oas1d/Gpr149/Fmn2/Ttk/Plat/Spire1/Mastl/Bmpr1b/Pde3a/Ybx2/Pabpc1l/Ccnb1/Nobox/Plk1/Msh4	23
GO:0030071	GO:0030071	regulation of mitotic metaphase/anaphase transition	13/1341	53/23239	7.15077e-06	0.000761046	0.000650405	Ttk/Rb1/Mad2l1/Bub1b/Bub3/Lcmt1/Nsmce2/Pcid2/Zw10/Tex14/Ccnb1/Ndc80/Plk1	13
GO:0071174	GO:0071174	mitotic spindle checkpoint	11/1341	39/23239	8.48338e-06	0.000884816	0.000756181	Ttk/Mad2l1/Bub1b/Bub3/Lcmt1/Pcid2/Zw10/Tex14/Ccnb1/Ndc80/Plk1	11
GO:0051321	GO:0051321	meiotic cell cycle	38/1341	309/23239	9.21271e-06	0.000942044	0.00080509	Spin1/Aspm/Dazl/Nuf2/Wee2/H1foo/Ncaph/Tdrd12/Fmn2/Ttk/Pttg1/Top2b/Mos/Smc4/Spire1/Mastl/Pde3a/Rpa1/Tdrd1/Npm2/Tubg2/Cpeb1/Bub1b/Bub3/Klhdc3/Syce2/Suv39h2/Xlr3b/Xlr4b/Ccne2/Brip1/Xlr4c/Rad50/Tex14/Fbxo43/Fzr1/Plk1/Msh4	38
GO:0007088	GO:0007088	regulation of mitotic nuclear division	26/1341	176/23239	9.71342e-06	0.000974144	0.000832522	Chek1/Ttk/Ccno/Nusap1/Pttg1/Ccnb2/Rb1/Chmp2b/Npm2/Mad2l1/Ccng2/Bub1b/Bub3/Lcmt1/Nsmce2/Ccne2/Pcid2/Cdca5/Zw10/Tex14/Tnks/Ccnb1/Ndc80/Tacc3/Tom1l1/Plk1	26
GO:0033044	GO:0033044	regulation of chromosome organization	41/1341	346/23239	1.03421e-05	0.00101762	0.000869681	Chek1/H1foo/Pou5f1/Ttk/Dcp2/Pttg1/Cenpv/Mos/Ppp1r10/Rb1/Mapk3/Acd/Lig4/Mad2l1/Bub1b/Bub3/Lcmt1/Hist1h1a/Pinx1/Atg5/Phf8/Nsmce2/Axin2/Pcid2/Cdca5/Dnmt1/Rps6ka5/Snw1/Rad50/Tada3/Zw10/Tex14/Rtf1/Flcn/Tnks/Ccnb1/Ndc80/Tacc3/Setdb1/Trp53/Plk1	41
GO:0031577	GO:0031577	spindle checkpoint	11/1341	41/23239	1.43747e-05	0.00136298	0.00116483	Ttk/Mad2l1/Bub1b/Bub3/Lcmt1/Pcid2/Zw10/Tex14/Ccnb1/Ndc80/Plk1	11
GO:0045841	GO:0045841	negative regulation of mitotic metaphase/anaphase transition	11/1341	41/23239	1.43747e-05	0.00136298	0.00116483	Ttk/Mad2l1/Bub1b/Bub3/Lcmt1/Pcid2/Zw10/Tex14/Ccnb1/Ndc80/Plk1	11
GO:0051310	GO:0051310	metaphase plate congression	13/1341	57/23239	1.67734e-05	0.00156203	0.00133494	Nuf2/Champ1/Psrc1/Chmp2b/Rab11a/Pinx1/Bod1/Cdca5/Cenpf/Zw10/Ccnb1/Ndc80/Kif14	13
GO:0043547	GO:0043547	positive regulation of GTPase activity	29/1341	215/23239	1.8376e-05	0.00167065	0.00142777	Ralbp1/Tbc1d14/Rsu1/Tbc1d15/Tax1bp3/Mapre2/Tbc1d22b/Sec13/Map2k1/Gnas/Elmod2/Snx9/Rgs10/Arhgef16/Ezh2/Chn1/Arhgap42/Dvl3/Dock7/Abr/Asap1/Tbc1d1/Net1/Dennd1a/Itga6/Tbc1d8/Ralgapb/Myo9b/Rab3gap1	29
GO:0071459	GO:0071459	protein localization to chromosome, centromeric region	8/1341	22/23239	1.85806e-05	0.00167065	0.00142777	Champ1/Ttk/Rb1/Bub1b/Bub3/Bod1/Zw10/Ndc80	8
GO:0007093	GO:0007093	mitotic cell cycle checkpoint	21/1341	131/23239	1.94734e-05	0.00172125	0.00147102	Chek1/Wee2/Ttk/Nae1/Top2b/Ppp1r10/Taok3/Bcl2l1/Mad2l1/Bub1b/Bub3/Lcmt1/Rbm38/Pcid2/Zw10/Tex14/D7Ertd443e/Ccnb1/Ndc80/Trp53/Plk1	21
GO:0034502	GO:0034502	protein localization to chromosome	16/1341	84/23239	2.12955e-05	0.00185093	0.00158184	Champ1/Ttk/Rb1/Rpa1/Acd/Bub1b/Bub3/Ezh2/Pinx1/Bod1/Cdca5/Spidr/Zw10/Tnks/Ndc80/Plk1	16
GO:0072659	GO:0072659	protein localization to plasma membrane	33/1341	263/23239	2.31263e-05	0.00197711	0.00168968	Nsf/Rdx/Dab2/Cnst/Arl6/Cnpy4/Pid1/Golph3/Tmem150a/Sorbs1/Camk2g/Bcl2l1/C2cd5/Rab11a/Cdh1/Cdk5/Tmbim1/Stx7/Tspan14/Sytl2/Arhgef16/Rab8b/Golga7/Dpp10/Myo5b/Golga4/Golph3l/Numb/Appl1/Ttc8/Skap1/Mpp5/Vti1b	33
GO:0071786	GO:0071786	endoplasmic reticulum tubular network organization	7/1341	17/23239	2.44292e-05	0.00203834	0.001742	Atl1/Reep2/Rab18/Arl6ip1/Rab3gap2/Rab3gap1/Atl2	7
GO:0016569	GO:0016569	covalent chromatin modification	47/1341	433/23239	2.46242e-05	0.00203834	0.001742	Chek1/Pcgf1/Pou5f1/Padi6/Uhrf1/Skp1a/Tet3/Eny2/Mapk3/Tbl1xr1/Lef1/Phc1/Satb1/Cxxc1/Ezh2/Suv39h2/Morf4l2/Atg5/Dpy30/Coprs/Phf8/Phf20/Dnmt3a/Usp3/Usp21/Dnmt1/Rps6ka5/Usp15/Mier2/Snw1/Taf9b/Wdr82/Tada3/Rtf1/Flcn/Ccnb1/Yeats4/Jade2/Pole4/Arid4a/Ddb2/Setdb1/Asxl1/Tada1/Ing3/Trp53/Rnf168	47
GO:0007029	GO:0007029	endoplasmic reticulum organization	12/1341	51/23239	2.52223e-05	0.00205522	0.00175643	Atl1/Reep2/Rab18/Arl6ip1/Tram2/Stx18/Shtn1/Rab3gap2/Ccdc47/Rab3gap1/Lman1/Atl2	12
GO:1905475	GO:1905475	regulation of protein localization to membrane	25/1341	175/23239	2.56199e-05	0.0020555	0.00175667	Fyn/Dab2/Slc7a11/Cnst/Cnpy4/Stom/Pid1/Map2k1/Sorbs1/Camk2g/Itgb1bp1/Bcl2l1/Musk/C2cd5/Rab11a/Necab2/Cdk5/Tmbim1/Stx7/Arhgef16/Dpp10/Myo5b/Numb/Appl1/Vti1b	25
GO:1903320	GO:1903320	regulation of protein modification by small protein conjugation or removal	29/1341	219/23239	2.60768e-05	0.00206046	0.00176091	Fyn/Birc3/Mapk8/Wfs1/Dcun1d1/Hmg20a/Hsp90aa1/Ndfip2/Mastl/Ufl1/Rela/Siah2/Fkbp1a/Psen2/Rchy1/Cdk5/Mad2l1/Trib2/Pias1/Ube2i/Psen1/Pinx1/Atg5/Dcun1d4/Rassf5/Fzr1/N4bp1/Ptpn22/Plk1	29
GO:0006888	GO:0006888	ER to Golgi vesicle-mediated transport	20/1341	124/23239	2.78067e-05	0.00216436	0.00184971	Kdelr2/Arf1/Sec13/Copb1/Uso1/Kdelr1/Sec22a/Stx17/Ergic2/Insig1/Mia3/Trappc3l/Stx18/Tmed10/Stx5a/Zw10/Trappc1/Whamm/Lman1/Vti1b	20
GO:0000075	GO:0000075	cell cycle checkpoint	25/1341	176/23239	2.82534e-05	0.00216679	0.00185178	Chek1/Wee2/Wdr76/Ttk/Nae1/Top2b/Ppp1r10/Taok3/Bcl2l1/Mad2l1/Bub1b/Bub3/Lcmt1/Rbm38/Pcid2/Usp28/Zw10/Tex14/D7Ertd443e/Ccnb1/Ndc80/Fzr1/Trp53bp1/Trp53/Plk1	25
GO:2001251	GO:2001251	negative regulation of chromosome organization	22/1341	145/23239	3.01171e-05	0.00227624	0.00194532	H1foo/Ttk/Dcp2/Pttg1/Acd/Mad2l1/Bub1b/Bub3/Lcmt1/Hist1h1a/Pinx1/Atg5/Phf8/Pcid2/Dnmt1/Rad50/Zw10/Tex14/Tnks/Ccnb1/Ndc80/Plk1	22
GO:0008608	GO:0008608	attachment of spindle microtubules to kinetochore	9/1341	30/23239	3.27261e-05	0.0024381	0.00208364	Nuf2/Champ1/Knstrn/Rb1/Bub3/Bod1/Tex14/Ccnb1/Ndc80	9
GO:2000641	GO:2000641	regulation of early endosome to late endosome transport	7/1341	18/23239	3.79834e-05	0.0027573	0.00235644	Rdx/Dab2/Chmp3/Map2k1/Mapk3/Rab21/Mtmr2	7
GO:0072594	GO:0072594	establishment of protein localization to organelle	42/1341	378/23239	3.80681e-05	0.0027573	0.00235644	Parl/Immp1l/Pex13/Ncoa4/Ywhaz/Tram1/Mff/Sec61b/Fgf9/Ppp3r1/Hsp90aa1/Mipep/Txnip/Uqcrc2/Acd/Rab11a/Cdh1/Arntl/Nup214/Gckr/Tram2/Tsg101/Psen1/Nup88/Spcs2/Kpna3/Rab8b/Nup107/Cox18/Kpna7/Spidr/Rab3gap2/Nfkbia/Gli3/Rab3gap1/Tnpo1/Agk/Sec62/Ptpn22/Trp53/Vti1b/Mterf4	42
GO:0042176	GO:0042176	regulation of protein catabolic process	41/1341	366/23239	3.88726e-05	0.002777	0.00237328	Nsf/Rdx/Serpine2/Fyn/Dab2/Laptm4b/Mapk8/Smad3/Fmn2/Epha4/Nedd4l/Banp/Hsp90aa1/Mdm4/Ufl1/Rela/Foxo1/Psen2/Senp1/Rchy1/Cdh1/Arntl/Mad2l1/Trib2/Snx9/Pias1/Psen1/Csnk1e/Psmd1/Dedd/Stx5a/E330034G19Rik/Derl3/Fbxo43/Fzr1/N4bp1/Ube2k/Trim32/Hipk2/Plk1/Psmf1	41
GO:2001234	GO:2001234	negative regulation of apoptotic signaling pathway	29/1341	224/23239	3.97704e-05	0.00280274	0.00239528	Parl/Fyn/Dab2/Wfs1/Prdx2/Tmbim6/Stradb/Hif1a/Map2k1/Grina/Armc10/Rela/Siah2/Bcl2l1/Psen2/Il7/Tmbim1/Rrm2b/Psen1/Pak7/Bcl2l10/Slc35f6/Rnf34/Itga6/Nrp1/Trim32/Sgms1/Nono/Vdac2	29
GO:0006281	GO:0006281	DNA repair	47/1341	442/23239	4.1283e-05	0.00287054	0.00245322	Chek1/Sfr1/Ube2d3/Fmn2/Uhrf1/Helq/Pttg1/Aplf/Top2b/Smc4/Smug1/Spire1/Cep164/Taok3/Poli/Rpa1/Swi5/Pms1/Lig4/Rrm2b/Tdp1/Morf4l2/Nsmce2/Axin2/Brip1/Hmgn1/Actr8/Pcna/Exo5/Usp3/Neil3/Cdca5/Dclre1a/Rad18/Uvssa/Rad50/Usp28/Ube2w/Spidr/Rpa3/Fzr1/Ddb2/Trp53bp1/Trp53/Msh4/Nono/Rnf168	47
GO:0051186	GO:0051186	cofactor metabolic process	50/1341	481/23239	4.29616e-05	0.00293096	0.00250486	Ldhb/Akr1b3/Nudt7/Mat2b/Fyn/G6pdx/Slc7a11/Me1/Mmadhc/Pdhx/Prdx2/Bpgm/Hif1a/Txnrd3/Cox10/Acot3/Mthfd2/Mdh1/Tpk1/Hmgcs1/Cs/Tpi1/Fbp1/Tmem14c/Mthfs/Sod1/Gsto2/Sucla2/Dlat/Nfu1/Dcakd/Acat1/Prdx1/Acot9/Chac2/Pkm/Dnmt1/Got2/Gpi1/Idh3a/Txnrd1/Slc23a2/Ciapin1/Gstz1/Pcbd1/Pdk3/Aldoa/Acsl1/Trp53/Dlst	50
GO:0001701	GO:0001701	in utero embryonic development	51/1341	494/23239	4.32759e-05	0.00293096	0.00250486	Chek1/Dab2/Smim14/Smad3/Nlrp5/Lrp1b/Pou5f1/Bmp5/Nsdhl/Cnot3/Plk4/Hif1a/Map2k1/Txnrd3/Tgfb3/Ccnb2/Phf6/Hhex/Tbl1xr1/Lef1/Bcl2l1/Ell/B9d1/Rpa1/Npm2/Cdh1/Epb41l5/Lig4/Ooep/Ada/Mkl2/Ly6e/Stk3/Coprs/Mfng/Acvr1b/Epn2/Mtss1/Gpi1/Zfp420/Rtf1/Gli3/Flcn/Ccnb1/Kif3a/Dad1/Asf1b/Usp9x/Setdb1/Trp53/Tgfbr3	51
GO:0016032	GO:0016032	viral process	33/1341	272/23239	4.5693e-05	0.00305499	0.00261086	Oas1e/Oas1h/Vta1/Ssb/Oas1d/Smad3/Cnot7/Oas1c/Gtf2b/Stom/Ifitm6/Chmp3/Srpk2/Stau1/Top2b/Lef1/Chmp2b/Bcl2l1/Trim35/Ifitm3/Itgb3/Oas1f/Hs3st5/Tsg101/Ube2i/Atg5/Cul1/Mbl2/Snw1/Pcbp2/Rad50/Trim32/Trp53	33
GO:1901987	GO:1901987	regulation of cell cycle phase transition	34/1341	284/23239	4.63349e-05	0.00305869	0.00261401	Chek1/Rdx/Ttk/Nae1/Cdk2ap2/Mos/Rb1/Taok3/Rab11a/Npm2/Rbl1/Mad2l1/Tpra1/Bub1b/Bub3/Lcmt1/Ezh2/Pinx1/Nsmce2/Rbm38/Pcid2/Zfp655/Cdca5/Cenpf/Stxbp4/Zw10/Tex14/D7Ertd443e/Ccnb1/Ndc80/Fzr1/Kif14/Trp53/Plk1	34
GO:0005996	GO:0005996	monosaccharide metabolic process	31/1341	249/23239	4.69275e-05	0.00305908	0.00261435	Akr1b3/G6pdx/Maea/Fabp5/Slc35b4/Hif1a/Arpp19/Sorbs1/Ppp1r3d/Nudt5/Foxo1/Slc45a3/Tpi1/Nr1d1/Fbp1/Gckr/Gsto2/Lcmt1/Dlat/Pkm/Midn/Pofut2/Dusp12/Gpi1/Slc23a2/Ganc/Pdk3/Aldoa/Trp53/Clk2/Rora	31
GO:0051056	GO:0051056	regulation of small GTPase mediated signal transduction	31/1341	250/23239	5.06708e-05	0.00326232	0.00278804	Gpr35/Arhgef39/Itsn2/Mapre2/Arhgap26/Map2k1/Arpp19/Arhgap28/Rasa4/Spry4/Eps8l3/Plekhg3/Fbp1/Fbxo8/Arhgef16/Chn1/Arhgap42/Prex2/Fgd6/Eps8/Tgfb2/Abr/Plce1/Net1/Dennd1a/Flcn/Ralgapb/Myo9b/Psd3/Nrp1/Kif14	31
GO:0090407	GO:0090407	organophosphate biosynthetic process	49/1341	473/23239	5.56374e-05	0.00350298	0.00299371	G6pdx/Pnpla3/Fabp5/Cept1/Pigf/Pdhx/Bpgm/Pid1/Hif1a/Adss/Rab38/Map2k1/Entpd1/Pld1/Ak2/Ippk/Tpk1/Bcl2l1/Hmgcs1/Sptlc1/Idi1/Tpi1/Fbp1/Ada/Rrm2b/Ip6k2/Pld2/Dlat/Dcakd/Adk/Acat1/Nme7/Taz/Cds1/Pkm/Papss1/Gpi1/Dhodh/Pla2g6/Flcn/Pigk/Ctps/Pigc/Pdk3/Aldoa/Acsl1/Trp53/Sh3yl1/Sgms1	49
GO:0016570	GO:0016570	histone modification	45/1341	422/23239	5.57521e-05	0.00350298	0.00299371	Chek1/Pcgf1/Padi6/Uhrf1/Skp1a/Tet3/Eny2/Mapk3/Tbl1xr1/Lef1/Phc1/Satb1/Cxxc1/Ezh2/Suv39h2/Morf4l2/Atg5/Dpy30/Coprs/Phf8/Phf20/Usp3/Usp21/Dnmt1/Rps6ka5/Usp15/Mier2/Snw1/Taf9b/Wdr82/Tada3/Rtf1/Flcn/Ccnb1/Yeats4/Jade2/Pole4/Arid4a/Ddb2/Setdb1/Asxl1/Tada1/Ing3/Trp53/Rnf168	45
GO:0006732	GO:0006732	coenzyme metabolic process	36/1341	312/23239	6.12341e-05	0.00380162	0.00324894	Ldhb/Nudt7/Mat2b/G6pdx/Me1/Mmadhc/Pdhx/Bpgm/Hif1a/Acot3/Mthfd2/Mdh1/Tpk1/Hmgcs1/Cs/Tpi1/Fbp1/Mthfs/Gsto2/Sucla2/Dlat/Dcakd/Acat1/Acot9/Pkm/Dnmt1/Gpi1/Idh3a/Txnrd1/Slc23a2/Pcbd1/Pdk3/Aldoa/Acsl1/Trp53/Dlst	36
GO:1901990	GO:1901990	regulation of mitotic cell cycle phase transition	31/1341	254/23239	6.84975e-05	0.00420252	0.00359156	Chek1/Rdx/Ttk/Nae1/Cdk2ap2/Rb1/Taok3/Rab11a/Npm2/Rbl1/Mad2l1/Tpra1/Bub1b/Bub3/Lcmt1/Ezh2/Pinx1/Nsmce2/Rbm38/Pcid2/Zfp655/Cdca5/Cenpf/Zw10/Tex14/D7Ertd443e/Ccnb1/Ndc80/Kif14/Trp53/Plk1	31
GO:0009895	GO:0009895	negative regulation of catabolic process	33/1341	279/23239	7.54437e-05	0.00457487	0.00390977	Rubcn/Serpine2/Fyn/Tbc1d14/Laptm4b/Smad3/Fmn2/Epha4/Bscl2/Usp30/Banp/Mdm4/Tirap/Rnf5/Noct/Rela/Psen2/Senp1/Fbp1/Mad2l1/Psen1/Axin2/Rbm38/Dedd/Ybx2/Derl3/Fbxo43/N4bp1/Mtmr2/Hipk2/Ptpn22/Trp53/Psmf1	33
GO:2001233	GO:2001233	regulation of apoptotic signaling pathway	43/1341	404/23239	8.42977e-05	0.00505302	0.00431841	Parl/Ralbp1/Fyn/Dab2/Mapk8/Smad3/Wfs1/Prdx2/Casp8/Tmbim6/Stradb/Hif1a/Map2k1/Deptor/Grina/Armc10/Rela/Bmpr1b/Siah2/Bcl2l1/Dnm1l/Psen2/Il7/Tmbim1/Sod1/Rrm2b/Psen1/Stk3/Pak7/Bcl2l10/Slc35f6/Trps1/Tgfb2/Rnf34/Pla2g6/Flcn/Itga6/Nrp1/Trim32/Trp53/Sgms1/Nono/Vdac2	43
GO:0051303	GO:0051303	establishment of chromosome localization	14/1341	75/23239	8.64994e-05	0.00512607	0.00438084	Nuf2/Fmn2/Champ1/Psrc1/Chmp2b/Rab11a/Pinx1/Bod1/Cdca5/Cenpf/Zw10/Ccnb1/Ndc80/Kif14	14
GO:0045787	GO:0045787	positive regulation of cell cycle	39/1341	355/23239	9.05331e-05	0.00530483	0.00453361	Chek1/Dazl/Rdx/Insm1/Meis2/Psrc1/Plk4/Chmp3/Ccno/Srpk2/Nusap1/Kif23/Cenpv/Mdm4/Ccnb2/Ppp1r10/Poc1a/Rb1/Lef1/Cks1b/Rab11a/Npm2/Pou4f1/Mad2l1/Ccng2/Ezh2/Cenpj/Nsmce2/Ccne2/Rbm38/Pcid2/Cdca5/Tgfb2/Stxbp4/Ccnb1/Ndc80/Kif14/Trim32/Trp53	39
GO:0034504	GO:0034504	protein localization to nucleus	33/1341	282/23239	9.28611e-05	0.00533046	0.00455552	Fyn/Sec61b/Fgf9/Ppp3r1/Skp1a/Banp/Hsp90aa1/Ywhae/Hhex/Bbs4/Txnip/Cdh1/Cdk5/Arntl/Nup214/Gckr/Psen1/Nup88/Pinx1/Kpna3/Taf3/Nup107/Tgfb2/Kpna7/Rassf5/Tor1a/Nfkbia/Gli3/Flcn/Tnpo1/Ptpn22/Trp53/Plk1	33
GO:0031396	GO:0031396	regulation of protein ubiquitination	25/1341	189/23239	9.30148e-05	0.00533046	0.00455552	Fyn/Birc3/Mapk8/Wfs1/Dcun1d1/Hsp90aa1/Ndfip2/Mastl/Ufl1/Siah2/Fkbp1a/Psen2/Rchy1/Cdk5/Mad2l1/Trib2/Psen1/Pinx1/Atg5/Dcun1d4/Rassf5/Fzr1/N4bp1/Ptpn22/Plk1	25
GO:0042177	GO:0042177	negative regulation of protein catabolic process	19/1341	125/23239	9.9905e-05	0.00562281	0.00480537	Serpine2/Fyn/Laptm4b/Smad3/Fmn2/Epha4/Banp/Mdm4/Rela/Psen2/Senp1/Mad2l1/Psen1/Dedd/Derl3/Fbxo43/N4bp1/Hipk2/Psmf1	19
GO:0050000	GO:0050000	chromosome localization	14/1341	76/23239	0.000100469	0.00562281	0.00480537	Nuf2/Fmn2/Champ1/Psrc1/Chmp2b/Rab11a/Pinx1/Bod1/Cdca5/Cenpf/Zw10/Ccnb1/Ndc80/Kif14	14
GO:0006006	GO:0006006	glucose metabolic process	25/1341	190/23239	0.000101351	0.00562281	0.00480537	G6pdx/Maea/Fabp5/Slc35b4/Hif1a/Arpp19/Sorbs1/Ppp1r3d/Foxo1/Slc45a3/Tpi1/Nr1d1/Fbp1/Gckr/Lcmt1/Dlat/Pkm/Midn/Dusp12/Gpi1/Ganc/Pdk3/Trp53/Clk2/Rora	25
GO:0062012	GO:0062012	regulation of small molecule metabolic process	37/1341	333/23239	0.000107441	0.00589793	0.00504048	Dab2/Slc7a11/Maea/Fabp5/Me1/Bmp5/Slc35b4/Pid1/Hif1a/Map2k1/Kit/Arpp19/Entpd1/Sorbs1/Insig1/Ppp1r3d/Foxo1/Bcl2l1/Dnm1l/Slc45a3/Nr1d1/Fbp1/Gckr/Bmp6/Sod1/Lcmt1/Stard4/Taz/Elovl5/Midn/Dusp12/Flcn/Ccnb1/Pdk3/Trp53/Clk2/Rora	37
GO:0006605	GO:0006605	protein targeting	30/1341	249/23239	0.000112571	0.00605213	0.00517227	Parl/Immp1l/Fyn/Pex13/Ncoa4/Ywhaz/Tram1/Mff/Stom/Sec61b/Nbea/Hsp90aa1/Ywhae/Mipep/Itgb1bp1/Arl6ip1/Uqcrc2/C2cd5/Cdk5/Tram2/Spcs2/Rab8b/Golga7/Ywhag/Stxbp4/Trak1/Agk/Sec62/Vti1b/Mterf4	30
GO:0016050	GO:0016050	vesicle organization	30/1341	249/23239	0.000112571	0.00605213	0.00517227	Serpine2/Laptm4b/Arf1/Sec13/Stxbp6/Golph3/Rab38/Uso1/Rab14/Ankrd27/Stx17/Stx12/Insig1/Rnf26/Mia3/Chmp2b/C2cd5/Stx6/Rab11a/Stx7/Slamf1/Tsg101/Snph/Tmed10/Rab8b/Shroom2/Stx5a/Tmem175/Golph3l/Vti1b	30
GO:0010906	GO:0010906	regulation of glucose metabolic process	18/1341	116/23239	0.000115047	0.00607567	0.00519239	Maea/Slc35b4/Hif1a/Arpp19/Sorbs1/Ppp1r3d/Foxo1/Slc45a3/Nr1d1/Fbp1/Gckr/Lcmt1/Midn/Dusp12/Pdk3/Trp53/Clk2/Rora	18
GO:0060700	GO:0060700	regulation of ribonuclease activity	6/1341	15/23239	0.000116289	0.00607567	0.00519239	Oas1e/Oas1h/Oas1d/Oas1c/Tmbim6/Oas1f	6
GO:1903076	GO:1903076	regulation of protein localization to plasma membrane	17/1341	106/23239	0.000116504	0.00607567	0.00519239	Dab2/Cnst/Cnpy4/Pid1/Sorbs1/Camk2g/Bcl2l1/Rab11a/Cdk5/Tmbim1/Stx7/Arhgef16/Dpp10/Myo5b/Numb/Appl1/Vti1b	17
GO:0007143	GO:0007143	female meiotic nuclear division	9/1341	35/23239	0.000124357	0.00642099	0.0054875	Spin1/Dazl/Wee2/Ncaph/Fmn2/Ttk/Spire1/Mastl/Plk1	9
GO:2001237	GO:2001237	negative regulation of extrinsic apoptotic signaling pathway	16/1341	97/23239	0.000130491	0.00667165	0.00570173	Fyn/Dab2/Prdx2/Stradb/Rela/Siah2/Bcl2l1/Psen2/Il7/Tmbim1/Pak7/Bcl2l10/Rnf34/Itga6/Nrp1/Sgms1	16
GO:0001541	GO:0001541	ovarian follicle development	13/1341	69/23239	0.000138981	0.00703677	0.00601376	Bmp15/Foxo3/Oas1d/Gpr149/Kit/Bmpr1b/Bcl2l1/Sod1/Umodl1/Ermp1/Nobox/Ahr/Msh4	13
GO:0048284	GO:0048284	organelle fusion	18/1341	118/23239	0.000143861	0.00721381	0.00616506	Stxbp6/Usp30/Chmp3/Uso1/Ankrd27/Stx17/Stx12/Dnm1l/C2cd5/Stx6/Stx7/Slamf1/Snph/Rab8b/Stx5a/Tmem175/Vti1b/Chchd3	18
GO:0030100	GO:0030100	regulation of endocytosis	32/1341	277/23239	0.000149698	0.00743499	0.00635409	Usp46/Nsf/Rubcn/Dab2/Rab4a/Mff/Arf1/Eef2k/Nedd4l/Ppp3r1/Atad1/Mkln1/Bcl2l1/Dnm1l/Itgb3/Necab2/Tsg101/Pld2/Hist1h1a/Snph/Atg5/Rab21/Ston1/Epn2/Mbl2/Abr/Numb/Tor1a/Bmp2k/Kif3a/Mtmr2/Ehd4	32
GO:1904375	GO:1904375	regulation of protein localization to cell periphery	19/1341	129/23239	0.000153099	0.0075322	0.00643717	Dab2/Cnst/Cnpy4/Pid1/Map2k1/Sorbs1/Camk2g/Bcl2l1/Rab11a/Cdk5/Tmbim1/Stx7/Arhgef16/Dpp10/Myo5b/Numb/Appl1/Gnai1/Vti1b	19
GO:1990778	GO:1990778	protein localization to cell periphery	36/1341	327/23239	0.00015894	0.00774648	0.0066203	Nsf/Rdx/Dab2/Cnst/Arl6/Cnpy4/Pid1/Golph3/Map2k1/Tmem150a/Sorbs1/Camk2g/Arl13b/Bcl2l1/C2cd5/Rab11a/Cdh1/Cdk5/Tmbim1/Stx7/Tspan14/Sytl2/Arhgef16/Rab8b/Golga7/Dpp10/Myo5b/Golga4/Golph3l/Numb/Appl1/Ttc8/Skap1/Gnai1/Mpp5/Vti1b	36
GO:2001236	GO:2001236	regulation of extrinsic apoptotic signaling pathway	22/1341	162/23239	0.000162902	0.00785328	0.00671157	Fyn/Dab2/Prdx2/Casp8/Stradb/Deptor/Rela/Bmpr1b/Siah2/Bcl2l1/Psen2/Il7/Tmbim1/Stk3/Pak7/Bcl2l10/Trps1/Tgfb2/Rnf34/Itga6/Nrp1/Sgms1	22
GO:0019318	GO:0019318	hexose metabolic process	27/1341	219/23239	0.000165649	0.00785328	0.00671157	G6pdx/Maea/Fabp5/Slc35b4/Hif1a/Arpp19/Sorbs1/Ppp1r3d/Foxo1/Slc45a3/Tpi1/Nr1d1/Fbp1/Gckr/Lcmt1/Dlat/Pkm/Midn/Pofut2/Dusp12/Gpi1/Ganc/Pdk3/Aldoa/Trp53/Clk2/Rora	27
GO:0046578	GO:0046578	regulation of Ras protein signal transduction	27/1341	219/23239	0.000165649	0.00785328	0.00671157	Gpr35/Arhgef39/Itsn2/Mapre2/Map2k1/Arpp19/Rasa4/Spry4/Eps8l3/Plekhg3/Fbp1/Fbxo8/Arhgef16/Arhgap42/Prex2/Fgd6/Eps8/Tgfb2/Abr/Plce1/Net1/Dennd1a/Flcn/Myo9b/Psd3/Nrp1/Kif14	27
GO:0043900	GO:0043900	regulation of multi-organism process	41/1341	392/23239	0.000177662	0.0082724	0.00706975	Oas1e/Oas1h/Wee2/Oas1d/Gpr149/Cnot7/Oas1c/Gtf2b/Prdx2/Stom/Ifitm6/Plat/Chmp3/Srpk2/Stau1/Top2b/Tirap/Rnf26/Mapk3/Lef1/Chmp2b/Pde3a/Trim35/Ifitm3/Elmod2/Oas1f/Zp2/Bmp6/Ada/Hs3st5/Tsg101/Acvr1b/Mbl2/Astl/Snw1/Pcbp2/Rad50/Arg2/Trim32/Ddx58/Ptpn22	41
GO:0051098	GO:0051098	regulation of binding	41/1341	392/23239	0.000177662	0.0082724	0.00706975	Ctbp2/Dab2/Mapk8/Smad3/Epha4/Gtf2b/Tmbim6/Calm1/Ica1/Arhgap28/Tirap/Rb1/Mapre1/Mapk3/Ufl1/Lef1/Itgb1bp1/Fkbp1a/Psen2/Acd/Plcl2/Cdk5/Epb41l5/Ubash3b/Pou4f1/Psen1/Stk3/Csnk1e/Pinx1/Mfng/Traf4/Cdca5/Ybx2/Tgfb2/Tex14/Tnks/Amfr/Pcbd1/Hipk2/Tgfbr3/Plk1	41
GO:0009165	GO:0009165	nucleotide biosynthetic process	31/1341	269/23239	0.000196893	0.00903017	0.00771737	G6pdx/Pdhx/Bpgm/Pid1/Hif1a/Adss/Map2k1/Entpd1/Ak2/Bcl2l1/Tpi1/Fbp1/Ada/Rrm2b/Dlat/Dcakd/Adk/Acat1/Nme7/Taz/Cds1/Pkm/Papss1/Gpi1/Dhodh/Flcn/Ctps/Pdk3/Aldoa/Acsl1/Trp53	31
GO:0032506	GO:0032506	cytokinetic process	9/1341	37/23239	0.0001974	0.00903017	0.00771737	Arf1/Chmp3/Kif23/Bin3/Spire1/Chmp2b/Snx9/Cep55/Cntrob	9
GO:0090150	GO:0090150	establishment of protein localization to membrane	26/1341	210/23239	0.000202654	0.00918994	0.0078539	Nsf/Fyn/Tram1/Cnst/Arl6/Reep2/Stom/Sec61b/Golph3/Hsp90aa1/Itgb1bp1/Arl6ip1/C2cd5/Rab11a/Cdk5/Tram2/Rab8b/Golga7/Myo5b/Golga4/Cox18/Golph3l/Rab3gap2/Rab3gap1/Agk/Sec62	26
GO:0050792	GO:0050792	regulation of viral process	23/1341	176/23239	0.000208923	0.00939254	0.00802705	Oas1e/Oas1h/Oas1d/Cnot7/Oas1c/Gtf2b/Stom/Ifitm6/Chmp3/Srpk2/Stau1/Top2b/Lef1/Chmp2b/Trim35/Ifitm3/Oas1f/Hs3st5/Tsg101/Mbl2/Snw1/Rad50/Trim32	23
GO:0046390	GO:0046390	ribose phosphate biosynthetic process	27/1341	223/23239	0.000223317	0.00995382	0.00850673	G6pdx/Pdhx/Bpgm/Pid1/Hif1a/Adss/Map2k1/Entpd1/Ak2/Bcl2l1/Tpi1/Fbp1/Dlat/Dcakd/Acat1/Nme7/Taz/Pkm/Papss1/Gpi1/Dhodh/Flcn/Ctps/Pdk3/Aldoa/Acsl1/Trp53	27
GO:0043901	GO:0043901	negative regulation of multi-organism process	23/1341	177/23239	0.000227274	0.0100444	0.0085841	Oas1e/Oas1h/Wee2/Oas1d/Gpr149/Oas1c/Prdx2/Ifitm6/Chmp3/Srpk2/Tirap/Rnf26/Trim35/Ifitm3/Oas1f/Zp2/Ada/Mbl2/Astl/Pcbp2/Rad50/Arg2/Trim32	23
GO:0006790	GO:0006790	sulfur compound metabolic process	30/1341	261/23239	0.000258993	0.0113139	0.0096691	Cdo1/Nudt7/Mat2b/G6pdx/Slc7a11/Chsy1/Pdhx/Txnrd3/Acot3/Tpk1/Hmgcs1/Cs/Hs3st5/Sod1/Sucla2/Dlat/Nfu1/Mtap/Acat1/Acot9/Chac2/Dnmt1/Papss1/Ciapin1/Sulf2/Gstz1/Chst7/Pdk3/Acsl1/Hs2st1	30
GO:0043393	GO:0043393	regulation of protein binding	28/1341	237/23239	0.000260339	0.0113139	0.0096691	Dab2/Mapk8/Epha4/Tmbim6/Ica1/Tirap/Mapre1/Mapk3/Ufl1/Lef1/Itgb1bp1/Fkbp1a/Psen2/Plcl2/Cdk5/Epb41l5/Ubash3b/Psen1/Stk3/Csnk1e/Mfng/Traf4/Tex14/Amfr/Pcbd1/Hipk2/Tgfbr3/Plk1	28
GO:0043254	GO:0043254	regulation of protein complex assembly	44/1341	440/23239	0.000285342	0.0122497	0.0104688	Rdx/Insm1/Mapk8/Selp/Baiap2l1/Fmn2/Gtf2b/Arf1/Lcp1/Psrc1/Rims1/Stxbp6/Ankrd27/Arhgap28/Hsp90aa1/Evl/Arpc1b/Bbs4/Mapre1/Insig1/Spire1/Cnot6l/Dnm1l/Psen2/Tcl1/Gda/Add3/Snx9/Lcmt1/Eps8/Asap1/Atxn2l/Spidr/Ice1/Map1b/Rab3gap1/Palld/Capzb/Skap1/Kif14/Whamm/Trp53/Ahr/Vdac2	44
GO:0006099	GO:0006099	tricarboxylic acid cycle	8/1341	31/23239	0.000287874	0.0122497	0.0104688	Mdh1/Cs/Sucla2/Dlat/Sdha/Fh1/Idh3a/Dlst	8
GO:0015931	GO:0015931	nucleobase-containing compound transport	23/1341	180/23239	0.000291136	0.0122497	0.0104688	Ssb/Ddx19a/Slc35b4/Sec13/Slbp/Slc35a1/Nup37/Stau1/Eny2/Hhex/Cpeb1/Nup214/Igf2bp3/Nup88/Pcid2/Nup107/Alkbh5/Slc25a17/Slc35a4/Tnks/Rbm26/Slc35a5/Stau2	23
GO:0044262	GO:0044262	cellular carbohydrate metabolic process	31/1341	275/23239	0.000291268	0.0122497	0.0104688	Akr1b3/Gyg/Maea/Miox/Slc35b4/Hif1a/Arpp19/Sorbs1/Stbd1/Manba/Ppp1r3d/Ippk/Foxo1/Slc45a3/Tpi1/Nr1d1/Fbp1/Gckr/Lcmt1/B3gnt7/Ext1/Midn/Dusp12/B3gnt4/Mtmr2/Pdk3/Trp53/Clk2/Rora/Hs2st1/Itpk1	31
GO:0051656	GO:0051656	establishment of organelle localization	46/1341	468/23239	0.000309132	0.0128476	0.0109798	Ctbp2/Nuf2/Ywhaz/Fmn2/Champ1/Stard3nl/Arf1/Psrc1/Rims1/Hif1a/Ap3m1/Uchl1/Map2k1/Kit/Nusap1/Kif23/Mos/Hhex/Spire1/Atp2a2/Chmp2b/Bcl2l1/Dnm1l/Rab11a/Cdk5/Pld2/Psen1/Nudc/Nup88/Tmed10/Pinx1/Shroom2/Bod1/Dock7/Cdca5/Cenpf/Zw10/Tor1a/1190002N15Rik/Ccnb1/Ndc80/Tacc3/Map1b/Rab3gap1/Trak1/Kif14	46
GO:1901293	GO:1901293	nucleoside phosphate biosynthetic process	31/1341	276/23239	0.000310411	0.0128476	0.0109798	G6pdx/Pdhx/Bpgm/Pid1/Hif1a/Adss/Map2k1/Entpd1/Ak2/Bcl2l1/Tpi1/Fbp1/Ada/Rrm2b/Dlat/Dcakd/Adk/Acat1/Nme7/Taz/Cds1/Pkm/Papss1/Gpi1/Dhodh/Flcn/Ctps/Pdk3/Aldoa/Acsl1/Trp53	31
GO:0009260	GO:0009260	ribonucleotide biosynthetic process	26/1341	216/23239	0.000317155	0.0130233	0.01113	Pdhx/Bpgm/Pid1/Hif1a/Adss/Map2k1/Entpd1/Ak2/Bcl2l1/Tpi1/Fbp1/Dlat/Dcakd/Acat1/Nme7/Taz/Pkm/Papss1/Gpi1/Dhodh/Flcn/Ctps/Pdk3/Aldoa/Acsl1/Trp53	26
GO:0045132	GO:0045132	meiotic chromosome segregation	15/1341	95/23239	0.000342581	0.0139575	0.0119283	Nuf2/Ncaph/Fmn2/Ttk/Pttg1/Top2b/Mos/Smc4/Cpeb1/Bub1b/Syce2/Ccne2/Brip1/Plk1/Msh4	15
GO:0006513	GO:0006513	protein monoubiquitination	12/1341	66/23239	0.000351299	0.0140925	0.0120437	Ube2d3/Pcgf1/Nedd4l/Uhrf1/Skp1a/Kbtbd8/Tsg101/Cul1/Rad18/Ube2w/Ddb2/Rnf168	12
GO:0048278	GO:0048278	vesicle docking	12/1341	66/23239	0.000351299	0.0140925	0.0120437	Ctbp2/Nsf/Rims1/Uso1/Stx17/Stx12/Stx6/Stx7/Sytl2/Rab8b/Stx5a/Ndrg4	12
GO:0072522	GO:0072522	purine-containing compound biosynthetic process	27/1341	230/23239	0.000368042	0.0146515	0.0125214	Pdhx/Bpgm/Pid1/Hif1a/Adss/Map2k1/Entpd1/Ak2/Bcl2l1/Tpi1/Fbp1/Ada/Dlat/Mtap/Dcakd/Adk/Acat1/Nme7/Taz/Pkm/Papss1/Gpi1/Flcn/Pdk3/Aldoa/Acsl1/Trp53	27
GO:0046184	GO:0046184	aldehyde biosynthetic process	6/1341	18/23239	0.00037131	0.0146696	0.0125369	Dab2/Bmp5/Tpi1/Bmp6/Gpi1/Aldoa	6
GO:0090174	GO:0090174	organelle membrane fusion	15/1341	96/23239	0.000384718	0.015085	0.0128919	Stxbp6/Chmp3/Uso1/Ankrd27/Stx17/Stx12/C2cd5/Stx6/Stx7/Slamf1/Snph/Rab8b/Stx5a/Tmem175/Vti1b	15
GO:0007051	GO:0007051	spindle organization	21/1341	161/23239	0.000396456	0.0154292	0.0131861	Aspm/Ralbp1/Nuf2/Mapre2/Knstrn/Psrc1/Kif23/Mos/Poc1a/Mapre1/Chmp2b/Rab11a/Tubg2/Cenpj/Haus5/Tnks/Ccnb1/Ndc80/Tacc3/Gnai1/Plk1	21
GO:1903649	GO:1903649	regulation of cytoplasmic transport	7/1341	25/23239	0.000401721	0.0155183	0.0132623	Rdx/Dab2/Chmp3/Map2k1/Mapk3/Rab21/Mtmr2	7
GO:0070936	GO:0070936	protein K48-linked ubiquitination	11/1341	58/23239	0.000420359	0.0161189	0.0137755	E330021D16Rik/Ube2d3/Nedd4l/Rnf5/Ube2g1/Rnf34/Amfr/Ube2k/Trim32/Ube2d2a/Bfar	11
GO:0000910	GO:0000910	cytokinesis	20/1341	151/23239	0.000441226	0.0166157	0.0142001	Fmn2/Arf1/Chmp3/Nusap1/Kif23/Cenpv/Bin3/Bbs4/Spire1/Spg20/Chmp2b/Bcl2l1/Rab11a/Snx9/Cep55/Tex14/Flcn/Cntrob/Kif14/Plk1	20
GO:1902115	GO:1902115	regulation of organelle assembly	24/1341	197/23239	0.000443777	0.0166157	0.0142001	Rdx/Tbc1d14/Mapk8/Lcp1/Plk4/Vdac3/Rnf5/Bbs4/Chmp2b/Cnot6l/Nprl2/Tsg101/Stx18/Cenpj/Atg5/Asap1/Atxn2l/Numb/Rab3gap2/Cntrob/Rab3gap1/Palld/Odf2/Plk1	24
GO:0061025	GO:0061025	membrane fusion	18/1341	129/23239	0.000444343	0.0166157	0.0142001	Stxbp6/Chmp3/Uso1/Ankrd27/Stx17/Stx12/Dnm1l/C2cd5/Stx6/Stx7/Anxa7/Slamf1/Snph/Rab8b/Stx5a/Tmem175/Izumo1r/Vti1b	18
GO:1903900	GO:1903900	regulation of viral life cycle	19/1341	140/23239	0.000446058	0.0166157	0.0142001	Oas1e/Oas1h/Oas1d/Cnot7/Oas1c/Stom/Ifitm6/Chmp3/Srpk2/Stau1/Top2b/Chmp2b/Trim35/Ifitm3/Oas1f/Hs3st5/Tsg101/Rad50/Trim32	19
GO:0010770	GO:0010770	positive regulation of cell morphogenesis involved in differentiation	22/1341	176/23239	0.00052979	0.0195947	0.016746	Dab2/Epha4/Crabp2/Eef2k/Triobp/Map2k1/Ankrd27/Dnm1l/Itgb3/Rab11a/Shtn1/Xlr3b/Rab21/Xlr4b/Myo5b/Golga4/Numb/Net1/Map1b/Nrp1/Trak1/Stau2	22
GO:0006164	GO:0006164	purine nucleotide biosynthetic process	26/1341	225/23239	0.00059564	0.0217888	0.0186211	Pdhx/Bpgm/Pid1/Hif1a/Adss/Map2k1/Entpd1/Ak2/Bcl2l1/Tpi1/Fbp1/Ada/Dlat/Dcakd/Adk/Acat1/Nme7/Taz/Pkm/Papss1/Gpi1/Flcn/Pdk3/Aldoa/Acsl1/Trp53	26
GO:0034976	GO:0034976	response to endoplasmic reticulum stress	25/1341	213/23239	0.000597467	0.0217888	0.0186211	Wfs1/Sec61b/Tmbim6/Sec13/Ern1/Creb3l4/Grina/Rnf5/Ufl1/Anks4b/Rnf185/Brsk2/H13/Tmem117/Hsp90b1/Dnajc3/Derl3/Tor1a/Pla2g6/Amfr/Ccdc47/Sdf2/Ube2k/Trp53/Bfar	25
GO:0006906	GO:0006906	vesicle fusion	14/1341	90/23239	0.000622726	0.0225522	0.0192736	Stxbp6/Uso1/Ankrd27/Stx17/Stx12/C2cd5/Stx6/Stx7/Slamf1/Snph/Rab8b/Stx5a/Tmem175/Vti1b	14
GO:0032069	GO:0032069	regulation of nuclease activity	7/1341	27/23239	0.000670571	0.0241174	0.0206112	Oas1e/Oas1h/Oas1d/Oas1c/Tmbim6/Oas1f/Pcna	7
GO:0050775	GO:0050775	positive regulation of dendrite morphogenesis	10/1341	52/23239	0.000678327	0.0242293	0.0207068	Epha4/Eef2k/Ankrd27/Dnm1l/Xlr3b/Rab21/Xlr4b/Myo5b/Numb/Stau2	10
GO:0030522	GO:0030522	intracellular receptor signaling pathway	24/1341	203/23239	0.000685748	0.0243277	0.0207909	Ctbp2/Dab2/Fabp5/Med30/Crabp2/Lsm14a/Ufsp2/Ufl1/Rela/Rbfox2/Arntl/Ube2i/Ezh2/Aldh1a2/Snw1/Rnf34/Nfkbia/Med17/Esrrg/Asxl1/Pdk3/Ddx58/Ptpn22/Rora	24
GO:0006101	GO:0006101	citrate metabolic process	8/1341	35/23239	0.000699195	0.0246372	0.0210554	Mdh1/Cs/Sucla2/Dlat/Sdha/Fh1/Idh3a/Dlst	8
GO:0007030	GO:0007030	Golgi organization	17/1341	123/23239	0.000706673	0.0247336	0.0211378	Ywhaz/Golph3/Map2k1/Surf4/Uso1/Stx17/Mapk3/Stx6/Golga5/Stx18/Tmed10/Rab2a/Stx5a/Golph3l/Zw10/Lman1/Atl2	17
GO:0097191	GO:0097191	extrinsic apoptotic signaling pathway	26/1341	228/23239	0.000727251	0.0252586	0.0215865	Fyn/Foxo3/Dab2/Smad3/Prdx2/Casp8/Stradb/Deptor/Rela/Bmpr1b/Siah2/Bcl2l1/Psen2/Il7/Tmbim1/Stk3/Pak7/Bcl2l10/Trps1/Acvr1b/Dedd/Tgfb2/Rnf34/Itga6/Nrp1/Sgms1	26
GO:0019058	GO:0019058	viral life cycle	23/1341	192/23239	0.000731361	0.0252586	0.0215865	Oas1e/Oas1h/Vta1/Oas1d/Cnot7/Oas1c/Stom/Ifitm6/Chmp3/Srpk2/Stau1/Top2b/Chmp2b/Trim35/Ifitm3/Itgb3/Oas1f/Hs3st5/Tsg101/Atg5/Pcbp2/Rad50/Trim32	23
GO:0008585	GO:0008585	female gonad development	16/1341	113/23239	0.000767674	0.0263383	0.0225092	Bmp15/Gdf9/Foxo3/Oas1d/Gpr149/Kit/Lhx8/Bmpr1b/Bcl2l1/Sod1/Umodl1/Ermp1/Nup107/Nobox/Ahr/Msh4	16
GO:0030177	GO:0030177	positive regulation of Wnt signaling pathway	17/1341	124/23239	0.0007758	0.0264084	0.0225692	Spin1/Aspm/Zbed3/Rspo2/Dab2/Smad3/Pou5f1/Fgf9/Mllt3/Hhex/Tbl1xr1/Arntl/Csnk1e/Sulf2/Tnks/Rnf220/Scel	17
GO:0048477	GO:0048477	oogenesis	14/1341	92/23239	0.000779846	0.0264084	0.0225692	Aspm/Dazl/Gdf9/Wee2/Foxo3/Sebox/Gpr149/Fmn2/Bmpr1b/Pde3a/Ybx2/Pabpc1l/Ccnb1/Nobox	14
GO:0120031	GO:0120031	plasma membrane bounded cell projection assembly	46/1341	489/23239	0.000796194	0.0267881	0.0228936	Rdx/Arl6/2700049A03Rik/Golph3/Ccno/Iqcb1/Ift43/Kit/Vdac3/Fnbp1l/Tgfb3/Bin3/Pld1/Hsp90aa1/Ift80/Fam92a/Poc1a/Evl/Arl13b/Bbs4/Cep164/B9d1/Eps8l3/Dnah7c/Sclt1/1810043G02Rik/Shtn1/Cenpj/Atg5/Dnah8/Eps8/Cep70/Asap1/Poc1b/Ttc8/Cntrob/Itga6/Kif3a/Nrp1/Capzb/Whamm/Odf2/Stau2/Gpm6a/E2f4/Sh3yl1	46
GO:0007076	GO:0007076	mitotic chromosome condensation	5/1341	14/23239	0.000819715	0.0270558	0.0231224	Ncaph/Ncapg/Nusap1/Smc4/Cdca5	5
GO:0090266	GO:0090266	regulation of mitotic cell cycle spindle assembly checkpoint	5/1341	14/23239	0.000819715	0.0270558	0.0231224	Mad2l1/Lcmt1/Pcid2/Ccnb1/Ndc80	5
GO:1903504	GO:1903504	regulation of mitotic spindle checkpoint	5/1341	14/23239	0.000819715	0.0270558	0.0231224	Mad2l1/Lcmt1/Pcid2/Ccnb1/Ndc80	5
GO:0040020	GO:0040020	regulation of meiotic nuclear division	8/1341	36/23239	0.000853999	0.0280101	0.023938	Dazl/Wee2/Ttk/Mos/Pde3a/Npm2/Fbxo43/Fzr1	8
GO:0009152	GO:0009152	purine ribonucleotide biosynthetic process	24/1341	207/23239	0.000904699	0.0293044	0.0250441	Pdhx/Bpgm/Pid1/Hif1a/Adss/Map2k1/Entpd1/Ak2/Bcl2l1/Tpi1/Fbp1/Dlat/Dcakd/Acat1/Nme7/Taz/Pkm/Papss1/Gpi1/Flcn/Pdk3/Aldoa/Acsl1/Trp53	24
GO:0032388	GO:0032388	positive regulation of intracellular transport	24/1341	207/23239	0.000904699	0.0293044	0.0250441	Rdx/Fyn/Dab2/Arf1/Stom/Rims1/Hsp90aa1/Ywhae/Itgb1bp1/Bcl2l1/Dnm1l/C2cd5/Cdh1/Cdk5/Stx18/Pld2/Psen1/Rab21/Ice1/Gli3/Rbm26/Kif3a/Mtmr2/Ptpn22	24
GO:0032147	GO:0032147	activation of protein kinase activity	27/1341	244/23239	0.000921236	0.0296558	0.0253445	Dab2/Prdx2/Cops8/Stradb/Ern1/Pak4/Map2k1/Kit/Tgfb3/Mos/Tirap/Taok3/Itgb1bp1/Itgb3/Sod1/Lamtor3/Psen1/Stk3/Pak7/Traf4/Tgfb2/Plce1/Map2k4/Tom1l1/Kif14/Map3k6/Stk24	27
GO:0048259	GO:0048259	regulation of receptor-mediated endocytosis	15/1341	105/23239	0.00100866	0.0320844	0.02742	Usp46/Nsf/Dab2/Arf1/Ppp3r1/Atad1/Mkln1/Itgb3/Necab2/Pld2/Hist1h1a/Rab21/Numb/Kif3a/Mtmr2	15
GO:0046545	GO:0046545	development of primary female sexual characteristics	16/1341	116/23239	0.00102357	0.0320844	0.02742	Bmp15/Gdf9/Foxo3/Oas1d/Gpr149/Kit/Lhx8/Bmpr1b/Bcl2l1/Sod1/Umodl1/Ermp1/Nup107/Nobox/Ahr/Msh4	16
GO:0140056	GO:0140056	organelle localization by membrane tethering	12/1341	74/23239	0.00102415	0.0320844	0.02742	Ctbp2/Nsf/Rims1/Uso1/Stx17/Stx12/Stx6/Stx7/Sytl2/Rab8b/Stx5a/Ndrg4	12
GO:0034248	GO:0034248	regulation of cellular amide metabolic process	36/1341	361/23239	0.00102463	0.0320844	0.02742	Dazl/Eif4e3/Nsun4/Foxo3/Paip1/Slc7a11/Cnot7/Epha4/Cnot3/Lsm14a/Rgs2/Padi6/Bank1/Kbtbd8/Lsm14b/Mapk3/Cnot6l/Polr2g/Cpeb1/Igf2bp3/Csnk1e/Ngrn/Tmed10/Mrps27/Ybx2/Eif4enif1/Ythdf3/Dnajc3/Pla2g6/Slc35a4/Cnot11/Pdk3/Fxr1/Sepsecs/Lin28a/Ago3	36
GO:0051170	GO:0051170	import into nucleus	21/1341	173/23239	0.00102744	0.0320844	0.02742	Bach2/Sec61b/Fgf9/Ppp3r1/Hsp90aa1/Txnip/Rab18/Cdh1/Arntl/Nup214/Gckr/Psen1/Nup88/Kpna3/Nup107/Kpna7/Nfkbia/Gli3/Tnpo1/Ptpn22/Trp53	21
GO:0016358	GO:0016358	dendrite development	30/1341	284/23239	0.00105622	0.0327867	0.0280202	Fyn/Mapk8/Epha4/Bmp5/Arf1/Eef2k/Nedd4l/Pak4/Strn/Ankrd27/Bbs4/Spire1/Dnm1l/Rbfox2/Cdk5/Psen1/Ezh2/Xlr3b/Rab21/Prex2/Xlr4b/Myo5b/Asap1/Numb/Map1b/Nrp1/Trak1/Csmd3/Stau2/Klf7	30
GO:0048384	GO:0048384	retinoic acid receptor signaling pathway	7/1341	29/23239	0.00106516	0.0328686	0.0280902	Ctbp2/Crabp2/Ezh2/Aldh1a2/Snw1/Esrrg/Asxl1	7
GO:0010718	GO:0010718	positive regulation of epithelial to mesenchymal transition	9/1341	46/23239	0.00109518	0.0335963	0.0287121	Dab2/Smad3/Tgfb3/Jag1/Lef1/Epb41l5/Ezh2/Axin2/Tgfb2	9
GO:0031503	GO:0031503	protein-containing complex localization	27/1341	247/23239	0.00110674	0.0337522	0.0288453	Kif17/Usp46/Ssb/Sec13/Stxbp6/Ift43/Ppp3r1/Map2k1/Atad1/Stau1/Eny2/Ift80/Hhex/Itgb3/Rab11a/Sgcd/Nup214/Stx7/Nup88/Nme7/Pcid2/Myo5b/Nup107/Alkbh5/Numb/Ralgapb/Stau2	27
GO:0018205	GO:0018205	peptidyl-lysine modification	34/1341	337/23239	0.00114194	0.0346232	0.0295897	Chek1/Camkmt/Setd4/Hmg20a/Tet3/Mapk3/Lef1/Rela/Lipt1/Senp1/Pias1/Ube2i/Cxxc1/Ezh2/Suv39h2/Morf4l2/Atg5/Dpy30/Phf20/Dnmt1/Rps6ka5/Snw1/Taf9b/Wdr82/Tada3/Rtf1/Flcn/Yeats4/Jade2/Pole4/Arid4a/Setdb1/Tada1/Ing3	34
GO:0009083	GO:0009083	branched-chain amino acid catabolic process	5/1341	15/23239	0.00117143	0.0349086	0.0298336	Auh/Bcat2/Hibadh/Acat1/Hmgcll1	5
GO:0042407	GO:0042407	cristae formation	5/1341	15/23239	0.00117143	0.0349086	0.0298336	Apoo/Dnajc11/Taz/Immt/Chchd3	5
GO:0048385	GO:0048385	regulation of retinoic acid receptor signaling pathway	5/1341	15/23239	0.00117143	0.0349086	0.0298336	Ctbp2/Crabp2/Ezh2/Snw1/Asxl1	5
GO:1902410	GO:1902410	mitotic cytokinetic process	6/1341	22/23239	0.00122317	0.0362342	0.0309664	Arf1/Chmp3/Bin3/Chmp2b/Cep55/Cntrob	6
GO:0071900	GO:0071900	regulation of protein serine/threonine kinase activity	40/1341	418/23239	0.00122981	0.0362342	0.0309664	Wee2/Dab2/Epha4/Prdx2/Psrc1/Dusp7/Ern1/Ccno/Uchl1/Rgs2/Map2k1/Kit/Tgfb3/Mos/Ccnb2/Tirap/Hhex/Taok3/Cks1b/Tcl1/Spry4/Trib2/Ccng2/Sod1/Lamtor3/Tsg101/Psen1/Ezh2/Dusp1/Dvl3/Ccne2/Dazap2/Plce1/Prkar2b/Ccnb1/Map2k4/Ptpn22/Map3k6/Acsl1/Plk1	40
GO:0043903	GO:0043903	regulation of symbiosis, encompassing mutualism through parasitism	24/1341	212/23239	0.00126152	0.0368596	0.0315009	Oas1e/Oas1h/Oas1d/Cnot7/Oas1c/Gtf2b/Stom/Ifitm6/Chmp3/Srpk2/Stau1/Top2b/Tirap/Lef1/Chmp2b/Trim35/Ifitm3/Oas1f/Hs3st5/Tsg101/Mbl2/Snw1/Rad50/Trim32	24
GO:0048872	GO:0048872	homeostasis of number of cells	32/1341	313/23239	0.00126517	0.0368596	0.0315009	Foxo3/G6pdx/Lmo1/Slc7a11/Maea/Prdx2/Rhd/Bpgm/Hif1a/Kit/Ccnb2/Rb1/Senp1/Rpa1/Il7/Rbfox2/Tmem14c/Ada/Sod1/Ezh2/Prdx1/Acvr1b/Tgfb2/Fh1/Gpi1/Gcnt4/Kif3a/Arid4a/Cd7/Asxl1/Tgfbr3/Ahr	32
GO:0051438	GO:0051438	regulation of ubiquitin-protein transferase activity	9/1341	47/23239	0.00128622	0.0372646	0.0318471	Dcun1d1/Mastl/Psen2/Mad2l1/Trib2/Psen1/Dcun1d4/Fzr1/Plk1	9
GO:0044272	GO:0044272	sulfur compound biosynthetic process	12/1341	76/23239	0.00130236	0.0375237	0.0320685	Mat2b/Slc7a11/Chsy1/Pdhx/Tpk1/Dlat/Mtap/Acat1/Papss1/Chst7/Pdk3/Acsl1	12
GO:0043543	GO:0043543	protein acylation	25/1341	226/23239	0.00140343	0.0402136	0.0343673	Chek1/Gtf2b/Naa11/Mapk3/Lef1/Naa16/Abhd17b/Arntl/Zdhhc8/Morf4l2/Atg5/Golga7/Naa30/Phf20/Rps6ka5/Natd1/Taf9b/Tada3/Flcn/Yeats4/Jade2/Pole4/Tada1/Ing3/Dlst	25
GO:0070972	GO:0070972	protein localization to endoplasmic reticulum	10/1341	57/23239	0.00142573	0.0406274	0.034721	Tram1/Kdelr2/Sec61b/Kdelr1/Insig1/Tram2/Spcs2/Rab3gap2/Rab3gap1/Sec62	10
GO:0051302	GO:0051302	regulation of cell division	19/1341	154/23239	0.00143825	0.0406274	0.034721	Aspm/Pou5f1/Chmp3/Fgf9/Kif23/Cenpv/Cdk2ap2/Tgfb3/Bbs4/Txnip/Itgb1bp1/Bcl2l1/Rab11a/Rbl1/Tgfb2/Tex14/Flcn/Kif14/Plk1	19
GO:0016999	GO:0016999	antibiotic metabolic process	17/1341	131/23239	0.00144124	0.0406274	0.034721	Akr1b3/Fyn/Gnpda2/Prdx2/St6gal1/Mdh1/Cs/Sod1/Sucla2/Dlat/Sdha/Prdx1/Adh5/Fh1/Idh3a/Txnrd1/Dlst	17
GO:0031334	GO:0031334	positive regulation of protein complex assembly	26/1341	239/23239	0.00145064	0.0406527	0.0347426	Mapk8/Baiap2l1/Fmn2/Gtf2b/Arf1/Lcp1/Psrc1/Rims1/Hsp90aa1/Evl/Arpc1b/Mapre1/Spire1/Cnot6l/Tcl1/Gda/Snx9/Asap1/Spidr/Ice1/Map1b/Palld/Skap1/Whamm/Trp53/Ahr	26
GO:1903901	GO:1903901	negative regulation of viral life cycle	12/1341	77/23239	0.00146329	0.0406527	0.0347426	Oas1e/Oas1h/Oas1d/Oas1c/Ifitm6/Chmp3/Srpk2/Trim35/Ifitm3/Oas1f/Rad50/Trim32	12
GO:0061572	GO:0061572	actin filament bundle organization	20/1341	166/23239	0.00146552	0.0406527	0.0347426	Rdx/Smad3/Baiap2l1/Fmn2/Lcp1/Triobp/Arhgap28/Tgfb3/Sorbs1/Evl/Bbs4/Spire1/Itgb1bp1/Add3/Shtn1/Hsp90b1/Mtss1/Eps8/Ttc8/Nrp1	20
GO:0002090	GO:0002090	regulation of receptor internalization	11/1341	67/23239	0.00147645	0.0407392	0.0348165	Usp46/Nsf/Dab2/Arf1/Ppp3r1/Atad1/Mkln1/Itgb3/Necab2/Numb/Mtmr2	11
GO:0036503	GO:0036503	ERAD pathway	13/1341	88/23239	0.00156574	0.0429755	0.0367277	Wfs1/Sec61b/Sec13/Rnf5/Rnf185/Brsk2/H13/Hsp90b1/Derl3/Tor1a/Amfr/Ccdc47/Sdf2	13
GO:0034389	GO:0034389	lipid droplet organization	5/1341	16/23239	0.00162345	0.0439177	0.0375329	Pnpla3/Bscl2/Spg20/Rab18/Rab3gap1	5
GO:0090231	GO:0090231	regulation of spindle checkpoint	5/1341	16/23239	0.00162345	0.0439177	0.0375329	Mad2l1/Lcmt1/Pcid2/Ccnb1/Ndc80	5
GO:0060828	GO:0060828	regulation of canonical Wnt signaling pathway	24/1341	216/23239	0.0016285	0.0439177	0.0375329	Aspm/Zbed3/Rspo2/Foxo3/Dab2/Smad3/Pou5f1/Tle6/Fgf9/Mllt3/Tbl1xr1/Foxo1/Siah2/Cdh1/Arntl/Psen1/Stk3/Csnk1e/Axin2/Sulf2/Gli3/Tnks/Rnf220/Scel	24
GO:0090068	GO:0090068	positive regulation of cell cycle process	26/1341	241/23239	0.00163375	0.0439177	0.0375329	Dazl/Rdx/Insm1/Plk4/Chmp3/Nusap1/Kif23/Cenpv/Poc1a/Rb1/Lef1/Rab11a/Npm2/Pou4f1/Mad2l1/Ezh2/Cenpj/Nsmce2/Rbm38/Pcid2/Cdca5/Stxbp4/Ccnb1/Ndc80/Kif14/Trp53	26
GO:0006081	GO:0006081	cellular aldehyde metabolic process	11/1341	68/23239	0.00167122	0.0444663	0.0380017	Rdh11/G6pdx/Dab2/Bmp5/Aldh9a1/Tpi1/Bmp6/Aldh1a2/Adh5/Gpi1/Aldoa	11
GO:0051865	GO:0051865	protein autoubiquitination	11/1341	68/23239	0.00167122	0.0444663	0.0380017	Ube2d3/Uhrf1/Rnf185/Rchy1/Rad18/Jade2/Amfr/Ddb2/Rnf220/Ube2d2a/Bfar	11
GO:0000012	GO:0000012	single strand break repair	4/1341	10/23239	0.00175008	0.0450841	0.0385298	Aplf/Smc4/Lig4/Tdp1	4
GO:0000290	GO:0000290	deadenylation-dependent decapping of nuclear-transcribed mRNA	4/1341	10/23239	0.00175008	0.0450841	0.0385298	Dcp1a/Cnot7/Dcp2/Noct	4
GO:0015780	GO:0015780	nucleotide-sugar transmembrane transport	4/1341	10/23239	0.00175008	0.0450841	0.0385298	Slc35b4/Slc35a1/Slc35a4/Slc35a5	4
GO:0045176	GO:0045176	apical protein localization	4/1341	10/23239	0.00175008	0.0450841	0.0385298	Rdx/Rab14/Shroom2/Celsr1	4
GO:0001824	GO:0001824	blastocyst development	18/1341	145/23239	0.00176627	0.0450841	0.0385298	Chek1/Smim14/Pou5f1/Cnot3/Txnrd3/Phf6/Tbl1xr1/Npm2/Cdh1/Ada/Coprs/Mfng/Zfp420/Rtf1/Dad1/Asf1b/Setdb1/Tgfbr3	18
GO:0010675	GO:0010675	regulation of cellular carbohydrate metabolic process	18/1341	145/23239	0.00176627	0.0450841	0.0385298	Maea/Slc35b4/Hif1a/Arpp19/Sorbs1/Ppp1r3d/Foxo1/Slc45a3/Nr1d1/Fbp1/Gckr/Lcmt1/Midn/Dusp12/Pdk3/Trp53/Clk2/Rora	18
GO:0045022	GO:0045022	early endosome to late endosome transport	8/1341	40/23239	0.00176842	0.0450841	0.0385298	Rdx/Dab2/Chmp3/Map2k1/Ankrd27/Mapk3/Rab21/Mtmr2	8
GO:0072350	GO:0072350	tricarboxylic acid metabolic process	8/1341	40/23239	0.00176842	0.0450841	0.0385298	Mdh1/Cs/Sucla2/Dlat/Sdha/Fh1/Idh3a/Dlst	8
GO:0051099	GO:0051099	positive regulation of binding	23/1341	205/23239	0.00177255	0.0450841	0.0385298	Ctbp2/Epha4/Gtf2b/Calm1/Tirap/Rb1/Mapre1/Ufl1/Fkbp1a/Acd/Plcl2/Cdk5/Epb41l5/Pou4f1/Psen1/Stk3/Pinx1/Mfng/Traf4/Cdca5/Tgfb2/Amfr/Hipk2	23
GO:1905477	GO:1905477	positive regulation of protein localization to membrane	14/1341	100/23239	0.00178323	0.0450841	0.0385298	Fyn/Cnst/Cnpy4/Stom/Sorbs1/Itgb1bp1/Musk/C2cd5/Rab11a/Necab2/Cdk5/Arhgef16/Dpp10/Myo5b	14
GO:0051188	GO:0051188	cofactor biosynthetic process	25/1341	230/23239	0.00179114	0.0450841	0.0385298	Mat2b/Fyn/G6pdx/Slc7a11/Mmadhc/Pdhx/Bpgm/Hif1a/Cox10/Tpk1/Tpi1/Fbp1/Tmem14c/Mthfs/Sod1/Dlat/Dcakd/Acat1/Pkm/Gpi1/Pcbd1/Pdk3/Aldoa/Acsl1/Trp53	25
GO:0031346	GO:0031346	positive regulation of cell projection organization	42/1341	454/23239	0.00180284	0.0450841	0.0385298	Serpine2/Fyn/Epha4/Itsn2/Bmp5/Arf1/Crabp2/Eef2k/Rims1/Nedd4l/Rgs2/Map2k1/Kit/Ankrd27/Tgfb3/Hsp90aa1/Bbs4/Dnm1l/Rab11a/Eps8l3/Cpeb1/Psen1/Ezh2/Shtn1/Cenpj/Rab8b/Xlr3b/Dvl3/Rab21/Xlr4b/Myo5b/Golga4/Eps8/Numb/Map1b/Nrp1/Cpne9/Trak1/Ndrg4/Stau2/Gpm6a/Stk24	42
GO:0006913	GO:0006913	nucleocytoplasmic transport	31/1341	307/23239	0.00181547	0.0450841	0.0385298	Ssb/Bach2/Sec61b/Stradb/Fgf9/Ppp3r1/Hsp90aa1/Eny2/Ywhae/Hhex/Txnip/Rab18/Cdh1/Cdk5/Arntl/Nup214/Gckr/Psen1/Nup88/Kpna3/Pcid2/Nup107/Alkbh5/Kpna7/Rsrc1/Nfkbia/Gli3/Rbm26/Tnpo1/Ptpn22/Trp53	31
GO:0051169	GO:0051169	nuclear transport	31/1341	307/23239	0.00181547	0.0450841	0.0385298	Ssb/Bach2/Sec61b/Stradb/Fgf9/Ppp3r1/Hsp90aa1/Eny2/Ywhae/Hhex/Txnip/Rab18/Cdh1/Cdk5/Arntl/Nup214/Gckr/Psen1/Nup88/Kpna3/Pcid2/Nup107/Alkbh5/Kpna7/Rsrc1/Nfkbia/Gli3/Rbm26/Tnpo1/Ptpn22/Trp53	31
GO:0072521	GO:0072521	purine-containing compound metabolic process	43/1341	468/23239	0.00182527	0.0451127	0.0385542	Nudt7/Pdhx/Bpgm/Pid1/Hif1a/Adss/Map2k1/Macrod2/Acot3/Entpd1/Ak2/Nudt5/Atp6v1b2/Bcl2l1/Hmgcs1/Dnm1l/Cs/Gda/Tpi1/Fbp1/Gckr/Ada/Sucla2/Dlat/Mtap/Dcakd/Adk/Acat1/Nme7/Taz/Sdha/Acot9/Pkm/Papss1/Gpi1/Flcn/Ccnb1/Dguok/Pdk3/Aldoa/Acsl1/Trp53/Rora	43
GO:0022406	GO:0022406	membrane docking	12/1341	79/23239	0.00183449	0.0451266	0.0385661	Ctbp2/Nsf/Rims1/Uso1/Stx17/Stx12/Stx6/Stx7/Sytl2/Rab8b/Stx5a/Ndrg4	12
GO:0044403	GO:0044403	symbiont process	34/1341	347/23239	0.0018662	0.0456913	0.0390487	Oas1e/Oas1h/Vta1/Ssb/Oas1d/Smad3/Cnot7/Oas1c/Gtf2b/Stom/Ifitm6/Chmp3/Srpk2/Stau1/Top2b/Tirap/Lef1/Chmp2b/Bcl2l1/Trim35/Ifitm3/Itgb3/Oas1f/Hs3st5/Tsg101/Ube2i/Atg5/Cul1/Mbl2/Snw1/Pcbp2/Rad50/Trim32/Trp53	34
GO:0098876	GO:0098876	vesicle-mediated transport to the plasma membrane	13/1341	90/23239	0.00192707	0.046961	0.0401338	Nsf/Steap2/Cnst/Arf1/Stxbp6/Golph3/Ankrd27/Rab11a/Golga7/Myo5b/Golga4/Vps29/Golph3l	13
GO:0021543	GO:0021543	pallium development	19/1341	158/23239	0.00194282	0.046972	0.0401432	Aspm/Pex13/Lamb1/Mfsd2a/Hif1a/Ywhae/Bbs4/Lef1/Tmem108/Cdk5/Psen1/Emx2/Gng12/Gli3/Tacc3/Kif3a/Nrp1/Usp9x/Kif14	19
GO:0051348	GO:0051348	negative regulation of transferase activity	26/1341	244/23239	0.00194553	0.046972	0.0401432	Rubcn/Wee2/Oas1d/Dusp7/Uchl1/Rgs2/Deptor/Hhex/Rb1/Itgb1bp1/Psen2/Spry4/Nprl2/Ubash3b/Mad2l1/Gckr/Tsg101/Psen1/Pinx1/Dusp1/Midn/Dnajc3/Prkar2b/Ptpn22/Trp53/Plk1	26
GO:0006084	GO:0006084	acetyl-CoA metabolic process	7/1341	32/23239	0.00197433	0.0474475	0.0405496	Nudt7/Pdhx/Hmgcs1/Cs/Dlat/Acat1/Pdk3	7
GO:0006298	GO:0006298	mismatch repair	6/1341	24/23239	0.00199835	0.0475864	0.0406683	Rpa1/Pms1/Axin2/Pcna/Rpa3/Msh4	6
GO:0007064	GO:0007064	mitotic sister chromatid cohesion	6/1341	24/23239	0.00199835	0.0475864	0.0406683	Pttg1/Rb1/Nsmce2/Bod1/Cdca5/Tnks	6
GO:0030111	GO:0030111	regulation of Wnt signaling pathway	29/1341	283/23239	0.00201091	0.0476677	0.0407378	Spin1/Aspm/Zbed3/Rspo2/Foxo3/Dab2/Tax1bp3/Smad3/Pou5f1/Tle6/Fgf9/Mllt3/Ift80/Hhex/Tbl1xr1/Lef1/Foxo1/Siah2/Cdh1/Arntl/Psen1/Stk3/Csnk1e/Axin2/Sulf2/Gli3/Tnks/Rnf220/Scel	29
GO:2001169	GO:2001169	regulation of ATP biosynthetic process	9/1341	50/23239	0.00202516	0.0477882	0.0408407	Pid1/Hif1a/Map2k1/Entpd1/Bcl2l1/Fbp1/Taz/Flcn/Trp53	9
GO:0006473	GO:0006473	protein acetylation	21/1341	183/23239	0.00208297	0.0486202	0.0415518	Chek1/Gtf2b/Naa11/Mapk3/Lef1/Naa16/Arntl/Morf4l2/Atg5/Naa30/Phf20/Rps6ka5/Natd1/Taf9b/Tada3/Flcn/Yeats4/Jade2/Pole4/Tada1/Ing3	21
GO:0034599	GO:0034599	cellular response to oxidative stress	27/1341	258/23239	0.00209079	0.0486202	0.0415518	Akr1b3/Glrx/Ralbp1/Fyn/Foxo3/G6pdx/Slc7a11/Mapk8/Prdx2/Hif1a/Top2b/Mapk3/Atp2a2/Rela/Foxo1/Arntl/Sod1/Ezh2/Prdx1/Oser1/Chd6/Fut8/Net1/Trp53/Zfp277/Nono/Stk24	27
GO:0006403	GO:0006403	RNA localization	20/1341	171/23239	0.00209622	0.0486202	0.0415518	Ssb/Ddx19a/Dcp2/Sec13/Slbp/Prpf6/Nup37/Stau1/Eny2/Hhex/Cpeb1/Nup214/Igf2bp3/Nup88/Pcid2/Nup107/Alkbh5/Tnks/Rbm26/Stau2	20
GO:0044782	GO:0044782	cilium organization	32/1341	323/23239	0.00209771	0.0486202	0.0415518	Kif17/Arl6/2700049A03Rik/Ccno/Iqcb1/Ift43/Vdac3/Fnbp1l/Ift80/Fam92a/Poc1a/Arl13b/Bbs4/Rttn/Cep164/B9d1/Dnah7c/Sclt1/1810043G02Rik/Cenpj/Nme7/Atg5/Dnah8/Cep70/Asap1/Poc1b/Ttc8/Cntrob/Kif3a/Ttc17/Odf2/E2f4	32
GO:0035967	GO:0035967	cellular response to topologically incorrect protein	13/1341	91/23239	0.00213199	0.0491961	0.042044	Wfs1/Tmbim6/Ern1/Creb3l4/Rnf5/Rnf185/Ube2w/Dnajc3/Derl3/Tor1a/Amfr/Sdf2/Bfar	13

## Sheet: Zygote_4-cell_Down_MF
		ID	Description	GeneRatio	BgRatio	pvalue	p.adjust	qvalue	geneID	Count
	GO:0031625	GO:0031625	ubiquitin protein ligase binding	48/1314	304/22744	2.14051e-10	1.91204e-07	1.6747e-07	Ube2d3/Ywhaz/Laptm4b/Smad3/Wfs1/Pou5f1/Jak1/Casp8/Tmbim6/Triobp/Hif1a/Uchl1/Nae1/Sorbs1/Hsp90aa1/Ywhae/Rb1/Rela/Txnip/Foxo1/Dnm1l/Tpi1/Ubash3b/Trib2/Tsg101/Snx9/Pias1/H13/Psmd1/Axin2/Traf4/Cul1/Ube2g1/Rad18/Gpi1/Pcbp2/Ube2w/Rnf34/Nfkbia/Scamp3/Prkar2b/Ube2k/Usp9x/Ddx58/Ptpn22/Trp53/Ube2d2a/Sh3kbp1	48
	GO:0044389	GO:0044389	ubiquitin-like protein ligase binding	49/1314	320/22744	4.11635e-10	1.91204e-07	1.6747e-07	Ube2d3/Ywhaz/Laptm4b/Smad3/Wfs1/Pou5f1/Jak1/Casp8/Tmbim6/Triobp/Hif1a/Uchl1/Nae1/Sorbs1/Hsp90aa1/Ywhae/Rb1/Rela/Txnip/Foxo1/Dnm1l/Tpi1/Ubash3b/Trib2/Tsg101/Snx9/Pias1/H13/Psmd1/Axin2/Traf4/Cul1/Ube2g1/Rad18/Gpi1/Pcbp2/Ube2w/Rnf34/Nfkbia/Scamp3/Prkar2b/Ccnb1/Ube2k/Usp9x/Ddx58/Ptpn22/Trp53/Ube2d2a/Sh3kbp1	49
	GO:0017016	GO:0017016	Ras GTPase binding	54/1314	401/22744	6.13871e-09	1.90095e-06	1.66499e-06	Sytl4/Nsf/Ralbp1/Tbc1d14/Arhgef39/Tbc1d15/Itsn2/Rims1/Tbc1d22b/Stxbp6/Ap3m1/Pak4/Map2k1/Ankrd27/Rin3/Daam1/Dnm1l/Eps8l3/Plekhg3/Dennd6a/Fmnl3/Golga5/Pde6d/Ranbp9/Trappc3l/Sod1/Sytl2/Arhgef16/Pak7/Dvl3/Rph3al/Prex2/Dock7/Myo5b/Fgd6/Eps8/Abr/Tbc1d1/Rassf5/Plce1/Srgap1/Rab3gap2/Rph3a/Net1/Dennd1a/Trappc1/Rapgef5/Tbc1d8/Kif3a/Myo9b/Rab3gap1/Whamm/Tnpo1/Odf2	54
	GO:0031267	GO:0031267	small GTPase binding	54/1314	417/22744	2.3955e-08	5.56355e-06	4.87295e-06	Sytl4/Nsf/Ralbp1/Tbc1d14/Arhgef39/Tbc1d15/Itsn2/Rims1/Tbc1d22b/Stxbp6/Ap3m1/Pak4/Map2k1/Ankrd27/Rin3/Daam1/Dnm1l/Eps8l3/Plekhg3/Dennd6a/Fmnl3/Golga5/Pde6d/Ranbp9/Trappc3l/Sod1/Sytl2/Arhgef16/Pak7/Dvl3/Rph3al/Prex2/Dock7/Myo5b/Fgd6/Eps8/Abr/Tbc1d1/Rassf5/Plce1/Srgap1/Rab3gap2/Rph3a/Net1/Dennd1a/Trappc1/Rapgef5/Tbc1d8/Kif3a/Myo9b/Rab3gap1/Whamm/Tnpo1/Odf2	54
	GO:0017137	GO:0017137	Rab GTPase binding	26/1314	161/22744	1.85594e-06	0.000344834	0.00030203	Sytl4/Nsf/Tbc1d14/Tbc1d15/Rims1/Tbc1d22b/Ap3m1/Ankrd27/Rin3/Dnm1l/Dennd6a/Golga5/Pde6d/Trappc3l/Sytl2/Rph3al/Myo5b/Tbc1d1/Rab3gap2/Rph3a/Dennd1a/Trappc1/Tbc1d8/Kif3a/Rab3gap1/Odf2	26
	GO:0008013	GO:0008013	beta-catenin binding	17/1314	86/22744	7.17379e-06	0.00111074	0.000972866	Foxo3/Tax1bp3/Smad3/Ctnna3/Skp1a/Tbl1xr1/Lef1/Foxo1/Cdh1/Psen1/Dvl3/Axin2/Shroom2/Tcf7/Numb/Gli3/Rora	17
	GO:0005085	GO:0005085	guanyl-nucleotide exchange factor activity	27/1314	191/22744	1.53296e-05	0.00203445	0.00178192	Arhgef39/Itsn2/Sec61b/Ankrd27/Rin3/Eps8l3/Bcar3/Plekhg3/Fbxo8/Dennd6a/Trappc3l/Lamtor3/Arhgef16/Prex2/Dock7/Fgd6/Eps8/Abr/Plce1/Rab3gap2/Net1/Dennd1a/Flcn/Trappc1/Rapgef5/Psd3/Rab3gap1	27
	GO:0019902	GO:0019902	phosphatase binding	28/1314	209/22744	2.93673e-05	0.00341028	0.00298697	Cnst/Smad3/Jak1/Ppp3r1/Strn/Stau1/Hsp90aa1/Ywhae/Stx17/Ppp1r10/Cttnbp2nl/Mapk3/Foxo1/Ell/Phactr3/Cdh1/Ppme1/Sod1/Sytl2/Phactr4/Hsp90b1/Bod1/Kif3a/Skap1/Trp53/Chchd3/Sh3yl1/Strn4	28
	GO:0060589	GO:0060589	nucleoside-triphosphatase regulator activity	34/1314	292/22744	8.2565e-05	0.00852254	0.00746465	Dnajb4/Ralbp1/Tbc1d14/Ncaph/Rab4a/Tbc1d15/Tbc1d22b/Arhgap26/Rgs2/Ankrd27/Arhgap28/Rasa4/Rin3/Itgb1bp1/Nprl2/Elmod2/Pde6d/Rgs10/Chn1/Arhgap42/Prex2/Abr/Asap1/Tbc1d1/Srgap1/Rab3gap2/Tbc1d8/Ralgapb/Myo9b/Rgs3/Nrp1/Ahsa1/Rab3gap1/Rgs17	34
	GO:0030695	GO:0030695	GTPase regulator activity	30/1314	253/22744	0.000152661	0.0141822	0.0124218	Ralbp1/Tbc1d14/Tbc1d15/Tbc1d22b/Arhgap26/Rgs2/Ankrd27/Arhgap28/Rasa4/Rin3/Itgb1bp1/Nprl2/Elmod2/Pde6d/Rgs10/Chn1/Arhgap42/Prex2/Abr/Asap1/Tbc1d1/Srgap1/Rab3gap2/Tbc1d8/Ralgapb/Myo9b/Rgs3/Nrp1/Rab3gap1/Rgs17	30
	GO:0005160	GO:0005160	transforming growth factor beta receptor binding	11/1314	53/22744	0.000185153	0.015637	0.013696	Bmp15/Gdf9/Smad3/Bmp5/Tgfb3/Rasl11b/Fkbp1a/Bmp6/Tgfb2/Usp15/Tgfbr3	11
	GO:0017048	GO:0017048	Rho GTPase binding	22/1314	165/22744	0.000216114	0.0157255	0.0137735	Ralbp1/Arhgef39/Itsn2/Stxbp6/Pak4/Daam1/Eps8l3/Plekhg3/Fmnl3/Sod1/Arhgef16/Pak7/Dvl3/Prex2/Dock7/Fgd6/Eps8/Abr/Srgap1/Net1/Myo9b/Whamm	22
	GO:0042301	GO:0042301	phosphate ion binding	5/1314	11/22744	0.000220055	0.0157255	0.0137735	Mthfd2/Rela/Nceh1/Gng12/Rph3a	5
	GO:0005096	GO:0005096	GTPase activator activity	28/1314	236/22744	0.000246944	0.0163865	0.0143524	Ralbp1/Tbc1d14/Tbc1d15/Tbc1d22b/Arhgap26/Rgs2/Ankrd27/Arhgap28/Rasa4/Rin3/Nprl2/Elmod2/Rgs10/Chn1/Arhgap42/Prex2/Abr/Asap1/Tbc1d1/Srgap1/Rab3gap2/Tbc1d8/Ralgapb/Myo9b/Rgs3/Nrp1/Rab3gap1/Rgs17	28
	GO:0005088	GO:0005088	Ras guanyl-nucleotide exchange factor activity	18/1314	124/22744	0.000275262	0.0170479	0.0149318	Arhgef39/Itsn2/Rin3/Eps8l3/Plekhg3/Dennd6a/Trappc3l/Arhgef16/Prex2/Fgd6/Eps8/Abr/Rab3gap2/Net1/Dennd1a/Trappc1/Rapgef5/Rab3gap1	18
	GO:0003725	GO:0003725	double-stranded RNA binding	14/1314	84/22744	0.00030517	0.0177189	0.0155195	Oas1e/Oas1h/Oas1d/Oas1c/Lsm14a/Stau1/Zfr/Oas1f/Slc3a2/Adarb2/Ddx58/Fxr1/Ago3/Stau2	14
	GO:0008047	GO:0008047	enzyme activator activity	44/1314	444/22744	0.000354624	0.0193791	0.0169736	Dnajb4/Ralbp1/Dcp1a/Tbc1d14/Ncaph/Rab4a/Tbc1d15/Afap1l2/Arf1/Tbc1d22b/Arhgap26/Rgs2/Map2k1/Ankrd27/Arhgap28/Rasa4/Rin3/Cks1b/Tcl1/Nprl2/Elmod2/Sod1/Lamtor3/Rgs10/Phactr4/Chn1/Arhgap42/Prex2/Dazap2/Abr/Asap1/Tbc1d1/Srgap1/Rab3gap2/Ccnb1/Tbc1d8/Ralgapb/Myo9b/Rgs3/Nrp1/Ahsa1/Rab3gap1/Rgs17/Tom1l1	44
	GO:0019787	GO:0019787	ubiquitin-like protein transferase activity	41/1314	412/22744	0.00050928	0.0262845	0.0230218	E330021D16Rik/Birc3/Ube2d3/Maea/Fbxw4/Gm5434/Med30/Lmo7/Nedd4l/Uhrf1/Skp1a/Rnf114/Rnf5/Rnf26/Ufl1/Siah2/Rnf185/Fbxl17/Rchy1/Siah1b/Rnf38/Pias1/Ube2i/Nsmce2/Cul1/Ube2g1/Rad18/Ube2w/Rnf34/D7Ertd443e/Med17/Jade2/Amfr/Ddb2/Ube2k/Fbxo21/Trim32/Rnf220/Ube2d2a/Rnf168/Bfar	41
	GO:1990841	GO:1990841	promoter-specific chromatin binding	10/1314	52/22744	0.000684363	0.0334617	0.0293082	Pcgf1/Gtf2b/Rbl1/Ezh2/Usp3/Dnmt1/Setdb1/Trp53/E2f4/Zfp750	10

## Sheet: Zygote_4-cell_Down_CC
	ID	Description	GeneRatio	BgRatio	pvalue	p.adjust	qvalue	geneID	Count
GO:0098827	GO:0098827	endoplasmic reticulum subcompartment	62/1337	483/23416	2.01322e-09	7.29052e-07	5.77054e-07	Itpr2/Tram1/Atl1/Cept1/Pigf/Reep2/Wfs1/Fmn2/Bscl2/Stard3nl/Apoo/Elovl1/Sec61b/Slc35b4/Tmbim6/Ern1/Stx17/Lpin2/Rnf5/Ergic2/Tusc3/Cyb5a/Insig1/Rnf26/Ufl1/Mia3/Atp2a2/Rab18/Anks4b/Fkbp1a/Rnf185/Arl6ip1/Sptlc1/Abcb9/Anxa7/H13/Spcs2/Cds1/Rab2a/Ero1lb/Alg10b/Hsp90b1/Ext1/Elovl5/Uba1/Derl3/Tor1a/Lmf2/Pigk/Dad1/Amfr/Sdf2/Rab3gap1/Ndrg4/Pigc/Lman1/Sec62/Vti1b/Mospd3/Triqk/Sgms1/Atl2	62
GO:0000776	GO:0000776	kinetochore	27/1337	130/23416	4.17164e-09	7.29052e-07	5.77054e-07	Nuf2/Cenpo/Champ1/Ttk/Knstrn/Cenpn/Sec13/Cenpv/Nup37/Phf6/Pmf1/Psen2/Mad2l1/Bub1b/Bub3/Psen1/Pinx1/Cenph/Bod1/Nup107/Cenpf/Zw10/Tex14/Ccnb1/Ndc80/Trp53bp1/Plk1	27
GO:0042175	GO:0042175	nuclear outer membrane-endoplasmic reticulum membrane network	62/1337	493/23416	4.48254e-09	7.29052e-07	5.77054e-07	Itpr2/Tram1/Atl1/Cept1/Pigf/Reep2/Wfs1/Fmn2/Bscl2/Stard3nl/Apoo/Elovl1/Sec61b/Slc35b4/Tmbim6/Ern1/Rab14/Stx17/Lpin2/Rnf5/Ergic2/Tusc3/Cyb5a/Insig1/Rnf26/Ufl1/Mia3/Atp2a2/Anks4b/Fkbp1a/Rnf185/Arl6ip1/Sptlc1/Abcb9/Anxa7/Psen1/H13/Spcs2/Cds1/Rab2a/Ero1lb/Alg10b/Hsp90b1/Ext1/Elovl5/Uba1/Derl3/Tor1a/Lmf2/Pigk/Dad1/Amfr/Sdf2/Ndrg4/Pigc/Lman1/Sec62/Vti1b/Mospd3/Triqk/Sgms1/Atl2	62
GO:0005789	GO:0005789	endoplasmic reticulum membrane	60/1337	470/23416	4.52125e-09	7.29052e-07	5.77054e-07	Itpr2/Tram1/Atl1/Cept1/Pigf/Reep2/Wfs1/Fmn2/Bscl2/Stard3nl/Apoo/Elovl1/Sec61b/Slc35b4/Tmbim6/Ern1/Stx17/Lpin2/Rnf5/Ergic2/Tusc3/Cyb5a/Insig1/Rnf26/Ufl1/Mia3/Atp2a2/Anks4b/Fkbp1a/Rnf185/Arl6ip1/Sptlc1/Abcb9/Anxa7/H13/Spcs2/Cds1/Rab2a/Ero1lb/Alg10b/Hsp90b1/Ext1/Elovl5/Uba1/Derl3/Tor1a/Lmf2/Pigk/Dad1/Amfr/Sdf2/Ndrg4/Pigc/Lman1/Sec62/Vti1b/Mospd3/Triqk/Sgms1/Atl2	60
GO:0000775	GO:0000775	chromosome, centromeric region	33/1337	188/23416	7.52449e-09	9.7066e-07	7.6829e-07	Nuf2/Ncapg/Cenpo/Champ1/Ttk/Cbx1/Knstrn/Cenpn/Sec13/Cenpv/Nup37/Phf6/Pmf1/Psen2/Mad2l1/Bub1b/Bub3/Psen1/Suv39h2/Pinx1/Cenph/Dnmt3a/Bod1/Dnmt1/Nup107/Cenpf/Zw10/Tex14/Tnks/Ccnb1/Ndc80/Trp53bp1/Plk1	33
GO:0098687	GO:0098687	chromosomal region	42/1337	293/23416	3.67166e-08	3.2221e-06	2.55034e-06	Chek1/Nuf2/Ncapg/Cenpo/Champ1/Ttk/Cbx1/Knstrn/Cenpn/Sec13/Cenpv/Nup37/Phf6/Ppp1r10/Pmf1/Psen2/Rpa1/Acd/Mad2l1/Bub1b/Bub3/Psen1/Suv39h2/Pinx1/Cenph/Nsmce2/Dnmt3a/Bod1/Dnmt1/Nup107/Cenpf/Dclre1a/Nlrp2/Wdr82/Rad50/Zw10/Tex14/Tnks/Ccnb1/Ndc80/Trp53bp1/Plk1	42
GO:0044431	GO:0044431	Golgi apparatus part	58/1337	474/23416	3.76466e-08	3.2221e-06	2.55034e-06	Nsf/Steap2/Cnst/Atl1/Chsy1/Kdelr2/Arf1/Yipf6/Apoo/Slc35b4/Copb1/Ica1/Golph3/St6gal1/Clvs2/Rab38/Nbea/Arfip1/Slc35a1/Uso1/Kdelr1/Rab14/Gnas/Pld1/Unc50/Tvp23b/Ergic2/Atp2c1/Dnm1l/Acbd3/Stx6/Rab11a/Cdh1/Copz1/Golga5/Trappc3l/Snx9/Tmed10/Golga7/Dpy30/Rab2a/Mfng/Angel1/Rab21/Stx5a/Tgfb2/Golph3l/Fut8/Slc35a4/Scamp3/Chst7/1190002N15Rik/Slc35a5/Whamm/Lman1/Abcb1b/Sgms1/Stk24	58
GO:0005819	GO:0005819	spindle	39/1337	262/23416	3.9964e-08	3.2221e-06	2.55034e-06	Spin1/Aspm/Maea/Fmn2/Champ1/Cbx1/Mapre2/Knstrn/Psrc1/Iqcb1/Nusap1/Kif23/Cenpv/Poc1a/Rb1/Mapre1/Tbl1xr1/Rab11a/Tubg2/Cpeb1/Mad2l1/Bub1b/Nedd1/Pinx1/Katnal2/Bod1/Dlgap5/Cenpf/Poc1b/Cep95/Tada3/Zw10/Tnks/Ccnb1/Tacc3/Kif3a/Kif14/Eml4/Plk1	39
GO:0012506	GO:0012506	vesicle membrane	43/1337	312/23416	7.99825e-08	5.73208e-06	4.53702e-06	Sytl4/Slc30a3/Itpr2/Dab2/Rab4a/Mctp2/Selp/Mff/Wfs1/Fndc3a/Fmn2/Sec13/Copb1/Calm1/Ica1/Rab38/Uso1/Rab14/Stx12/Slc6a9/Spire1/Atp2a2/Bcl2l1/Dnm1l/C2cd5/Stx6/Stx7/Anxa7/Copz1/Golga5/Snx9/Sypl/Tmed10/Rab2a/Rab21/Rph3al/Epn2/Tor1a/Appl1/Rph3a/Dennd1a/1190002N15Rik/Vti1b	43
GO:0000139	GO:0000139	Golgi membrane	34/1337	224/23416	1.8145e-07	1.06572e-05	8.43536e-06	Steap2/Chsy1/Arf1/Apoo/Slc35b4/Ica1/Arfip1/Slc35a1/Uso1/Gnas/Unc50/Tvp23b/Ergic2/Atp2c1/Dnm1l/Acbd3/Stx6/Golga5/Golga7/Rab2a/Mfng/Rab21/Stx5a/Fut8/Slc35a4/Scamp3/Chst7/1190002N15Rik/Slc35a5/Whamm/Lman1/Abcb1b/Sgms1/Stk24	34
GO:0044433	GO:0044433	cytoplasmic vesicle part	58/1337	496/23416	1.81752e-07	1.06572e-05	8.43536e-06	Sytl4/Slc30a3/Itpr2/Dab2/Rab4a/Mctp2/Laptm4b/Selp/Mff/Wfs1/Fmn2/Epha4/Stard3nl/Rragc/Vps50/Sec13/Copb1/Calm1/Ica1/Chmp3/Rab38/Uso1/Rab14/Ankrd27/Stx12/Slc6a9/Spire1/Chmp2b/Bcl2l1/Tmem108/Dnm1l/C2cd5/Stx6/Abhd17b/Tmbim1/Stx7/Anxa7/Copz1/Golga5/Lamtor3/Tsg101/Snx9/Sypl/Tmed10/Rab2a/Rab21/Rph3al/Myo5b/Epn2/Uba1/Tor1a/Appl1/Rph3a/Scamp3/Dennd1a/1190002N15Rik/Ehd4/Vti1b	58
GO:0098791	GO:0098791	Golgi subcompartment	51/1337	419/23416	2.9209e-07	1.56998e-05	1.24266e-05	Nsf/Steap2/Cnst/Atl1/Chsy1/Arf1/Yipf6/Apoo/Slc35b4/Ica1/Golph3/St6gal1/Clvs2/Rab38/Nbea/Arfip1/Slc35a1/Uso1/Rab14/Gnas/Pld1/Unc50/Tvp23b/Ergic2/Atp2c1/Dnm1l/Acbd3/Stx6/Rab11a/Cdh1/Golga5/Snx9/Golga7/Dpy30/Rab2a/Mfng/Rab21/Stx5a/Tgfb2/Golph3l/Fut8/Slc35a4/Scamp3/Chst7/1190002N15Rik/Slc35a5/Whamm/Lman1/Abcb1b/Sgms1/Stk24	51
GO:0030659	GO:0030659	cytoplasmic vesicle membrane	39/1337	287/23416	4.57981e-07	2.27229e-05	1.79855e-05	Sytl4/Slc30a3/Itpr2/Dab2/Rab4a/Mctp2/Selp/Mff/Wfs1/Fmn2/Sec13/Copb1/Calm1/Ica1/Rab38/Uso1/Rab14/Stx12/Slc6a9/Spire1/Bcl2l1/Dnm1l/C2cd5/Stx6/Stx7/Anxa7/Copz1/Golga5/Snx9/Sypl/Tmed10/Rab2a/Rph3al/Epn2/Tor1a/Rph3a/Dennd1a/1190002N15Rik/Vti1b	39
GO:0031300	GO:0031300	intrinsic component of organelle membrane	33/1337	236/23416	1.81315e-06	8.35346e-05	6.61188e-05	Slc30a3/Mcu/Pex13/Rab4a/Steap2/Wfs1/Apoo/Mcur1/Slc35b4/Slc35a1/Dnajc11/Rab14/Unc50/Tvp23b/Ergic2/Stx12/Pex11b/Slc6a9/Stx6/Abhd17b/Stx7/Sypl/Golga7/Rab2a/Mfng/Cox18/Slc25a17/Slc35a4/Slc35a5/Immt/Agk/Chchd3/Sgms1	33
GO:0043209	GO:0043209	myelin sheath	30/1337	214/23416	4.98704e-06	0.000214443	0.000169734	Ldhb/Akr1b3/Nsf/Rdx/Itpr2/Prdx2/Calm1/Uchl1/Hsp90aa1/Mdh1/Atp6v1b2/Uqcrc2/Cdh1/Sod1/Sucla2/Dlat/Sdha/Prdx1/Gnb4/Pkm/Ywhag/Got2/Gpi1/Idh3a/Immt/Mpp5/Aldoa/Wdr1/Dlst/Vdac2	30
GO:0000778	GO:0000778	condensed nuclear chromosome kinetochore	7/1337	15/23416	8.35191e-06	0.000336686	0.000266492	Nuf2/Cenpo/Pmf1/Bub1b/Ccnb1/Ndc80/Plk1	7
GO:0000777	GO:0000777	condensed chromosome kinetochore	10/1337	33/23416	9.83672e-06	0.000373217	0.000295406	Nuf2/Cenpo/Champ1/Pmf1/Bub1b/Bod1/Cenpf/Ccnb1/Ndc80/Plk1	10
GO:0005635	GO:0005635	nuclear envelope	45/1337	402/23416	1.30864e-05	0.000468928	0.000371163	Spin1/Pla2g4c/E2f5/Smad3/Ddx19a/C87436/Lmo7/Sec13/Ern1/Creb3l4/Mgst3/Dpy19l1/Klhdc2/Shisa5/Nup37/Eny2/Smox/Unc50/Mapk3/Psen2/Senp1/Nup214/Anxa7/Mad2l1/Ube2i/Psen1/Nup88/Phf11d/Hoxa7/Phf8/Phf20/Brip1/Pcid2/Taf3/Nup107/Cenpf/Cep70/Zfp383/Tor1a/Tnks/Yeats4/Fzr1/Tnpo1/Stau2/Dpy19l4	45
GO:0005874	GO:0005874	microtubule	46/1337	416/23416	1.44421e-05	0.000475825	0.000376622	Kif17/Aspm/Reep2/Mapre2/Knstrn/Fam110c/Psrc1/Dync1i2/Map2k1/Nusap1/Kif23/Cdk2ap2/Tubal3/Mapre1/Dnm1l/Tpgs2/Tubb2a/Rab11a/Cdk5/Ttll11/Tubg2/Cep57l1/Dnal4/Nudc/Snph/Shtn1/Cenpj/Katnal2/Shroom2/Bod1/Dnah8/Haus5/Rassf5/Zw10/Kif3a/Map1b/Skap1/Kif14/Whamm/Odf2/Eml4/Stau2/Tubb6/Tuba4a/Plk1/Tuba1c	46
GO:0099568	GO:0099568	cytoplasmic region	49/1337	454/23416	1.47543e-05	0.000475825	0.000376622	Akr1b3/Ctbp2/Kif17/Pla2g4c/Rdx/Itpr2/Maea/Mapk8/Nlrp5/Arl6/Fmn2/Fam110c/Rims1/Triobp/Stxbp6/Tle6/Ap3m1/Map2k1/Med28/Arl13b/Abhd13/Mapre1/Spire1/Mkln1/Psen2/Tcl1/C2cd5/Pdlim2/Cdh1/Add3/Dnah7c/Ooep/Ada/Sod1/Psen1/Atg5/Shroom2/Myo5b/Dnah8/Cenpf/Eps8/Gli3/Kif3a/Myo9b/Map2k4/Trak1/Capzb/Gnai1/Wdr1	49
GO:0005795	GO:0005795	Golgi stack	16/1337	84/23416	1.87113e-05	0.000574706	0.000454887	Nsf/Atl1/Chsy1/Yipf6/Ica1/Golph3/St6gal1/Uso1/Rab14/Pld1/Golga5/Golga7/Rab21/Golph3l/Fut8/Sgms1	16
GO:0031301	GO:0031301	integral component of organelle membrane	28/1337	210/23416	2.60839e-05	0.000764731	0.000605295	Slc30a3/Mcu/Pex13/Steap2/Wfs1/Apoo/Mcur1/Slc35b4/Slc35a1/Dnajc11/Unc50/Tvp23b/Ergic2/Stx12/Pex11b/Slc6a9/Stx6/Stx7/Sypl/Mfng/Cox18/Slc25a17/Slc35a4/Slc35a5/Immt/Agk/Chchd3/Sgms1	28
GO:0000790	GO:0000790	nuclear chromatin	43/1337	398/23416	4.70088e-05	0.00131829	0.00104344	Zfp57/Sfr1/Smad3/Pou5f1/Mphosph8/Uhrf1/Ppp1r10/Rbbp7/Rela/Phc1/Swi5/Npm2/Nr1d1/Satb1/Pou4f1/Klhdc3/Mef2b/Hist1h1a/Ezh2/Suv39h2/Prdx1/Trps1/Dvl3/Actr8/Dnmt3a/Usp3/Tcf7/Cdca5/Dpf3/Gatad2b/Max/Rad50/Smarca2/Appl1/Yeats4/Asf1b/Setdb1/Asxl1/Aldoa/Ing3/Mxd1/Trp53/E2f4	43
GO:0030133	GO:0030133	transport vesicle	36/1337	314/23416	5.64682e-05	0.00151758	0.00120119	Sytl4/Slc30a3/Rab4a/Steap2/Mctp2/Cnst/Mff/Wfs1/Sspn/Anxa5/Sec13/Calm1/Ica1/Uso1/Rab14/Vdac3/Ankrd27/Entpd1/Stx12/Slc6a9/Bcl2l1/Atp2c1/Dnm1l/Stx6/Rab11a/Spg21/Stx7/Sypl/Sytl2/Rab8b/Rab2a/Tor1a/Rph3a/Mtmr2/Vti1b/Vdac2	36
GO:0000940	GO:0000940	condensed chromosome outer kinetochore	6/1337	14/23416	6.91414e-05	0.00178385	0.00141194	Bub1b/Bod1/Cenpf/Ccnb1/Ndc80/Plk1	6
GO:0000779	GO:0000779	condensed chromosome, centromeric region	11/1337	49/23416	7.88087e-05	0.00195506	0.00154746	Nuf2/Ncapg/Cenpo/Champ1/Pmf1/Bub1b/Bod1/Cenpf/Ccnb1/Ndc80/Plk1	11
GO:0031228	GO:0031228	intrinsic component of Golgi membrane	11/1337	50/23416	9.58696e-05	0.00229022	0.00181274	Steap2/Slc35b4/Slc35a1/Unc50/Tvp23b/Ergic2/Golga7/Mfng/Slc35a4/Slc35a5/Sgms1	11
GO:0030658	GO:0030658	transport vesicle membrane	20/1337	139/23416	0.000125085	0.00288142	0.00228069	Slc30a3/Rab4a/Mctp2/Mff/Wfs1/Sec13/Calm1/Ica1/Uso1/Rab14/Stx12/Slc6a9/Bcl2l1/Dnm1l/Stx6/Stx7/Sypl/Rab2a/Rph3a/Vti1b	20
GO:0005814	GO:0005814	centriole	17/1337	109/23416	0.000145877	0.00295187	0.00233645	Plk4/Fam92a/Poc1a/Bbs4/Rttn/Cep164/Sclt1/Agbl2/Nedd1/Cenpj/Poc1b/D7Ertd443e/Cntrob/Kif3a/Ccdc92/Odf2/Plk1	17
GO:0030672	GO:0030672	synaptic vesicle membrane	17/1337	109/23416	0.000145877	0.00295187	0.00233645	Slc30a3/Rab4a/Mctp2/Mff/Wfs1/Calm1/Ica1/Rab14/Stx12/Slc6a9/Bcl2l1/Dnm1l/Stx6/Stx7/Sypl/Rab2a/Rph3a	17
GO:0099501	GO:0099501	exocytic vesicle membrane	17/1337	109/23416	0.000145877	0.00295187	0.00233645	Slc30a3/Rab4a/Mctp2/Mff/Wfs1/Calm1/Ica1/Rab14/Stx12/Slc6a9/Bcl2l1/Dnm1l/Stx6/Stx7/Sypl/Rab2a/Rph3a	17
GO:0000793	GO:0000793	condensed chromosome	26/1337	208/23416	0.000147013	0.00295187	0.00233645	Chek1/Nuf2/Ncaph/Ncapg/Cenpo/Champ1/Smc4/Pmf1/Rpa1/Add3/Lig4/Bub1b/Syce2/Xlr3b/Nsmce2/Xlr4b/Bod1/Cdca5/Cenpf/Xlr4c/Rad50/Ccnb1/Ndc80/Ago3/Plk1/Msh4	26
GO:0030135	GO:0030135	coated vesicle	23/1337	174/23416	0.000151026	0.00295187	0.00233645	Dab2/Steap2/Arf1/Yipf6/Sec13/Copb1/Clvs2/Uso1/Rab14/Stx17/Ergic2/Spg21/Copz1/Golga5/Snx9/Tmed10/Rab8b/Epn2/Numb/Dennd1a/1190002N15Rik/Lman1/Vti1b	23
GO:0001726	GO:0001726	ruffle	20/1337	142/23416	0.000168245	0.0031917	0.00252627	Rdx/Lcp1/Gnas/Hsp90aa1/Tirap/Atp6v1b2/Itgb1bp1/Mkln1/C2cd5/Itgb3/Eps8l3/Epb41l5/Mtmr14/Eps8/Myo9b/Psd3/Palld/Skap1/Ddx58/Sh3yl1	20
GO:0031248	GO:0031248	protein acetyltransferase complex	15/1337	91/23416	0.000188347	0.0033181	0.00262632	Naa11/Eny2/Naa16/Kansl1l/Morf4l2/Naa30/Phf20/Dpf3/Taf9b/Tada3/Yeats4/Jade2/Pole4/Tada1/Ing3	15
GO:1902493	GO:1902493	acetyltransferase complex	15/1337	91/23416	0.000188347	0.0033181	0.00262632	Naa11/Eny2/Naa16/Kansl1l/Morf4l2/Naa30/Phf20/Dpf3/Taf9b/Tada3/Yeats4/Jade2/Pole4/Tada1/Ing3	15
GO:0061695	GO:0061695	transferase complex, transferring phosphorus-containing groups	29/1337	247/23416	0.00019034	0.0033181	0.00262632	Gtf2b/Socs6/Ccno/Znfx1/Sorbs1/Gtf2a1l/Ccnb2/Tbpl2/Rb1/Cks1b/Cdk5/Polr2g/Ccng2/Acvr1b/Ccne2/Pkm/Pcna/Taf3/Papss1/Chd6/Snw1/Taf9b/Gtf2a2/Tada3/Polr2c/Rtf1/Ccnb1/Pole4/Trp53	29
GO:0031965	GO:0031965	nuclear membrane	28/1337	237/23416	0.000219353	0.00372322	0.00294698	Spin1/Smad3/C87436/Ern1/Creb3l4/Dpy19l1/Klhdc2/Smox/Unc50/Psen2/Senp1/Psen1/Phf11d/Hoxa7/Phf8/Phf20/Brip1/Taf3/Nup107/Cep70/Zfp383/Tor1a/Tnks/Yeats4/Fzr1/Tnpo1/Stau2/Dpy19l4	28
GO:0036064	GO:0036064	ciliary basal body	19/1337	136/23416	0.000269393	0.00438627	0.00347179	Kif17/2700049A03Rik/Ift80/Fam92a/Poc1a/Bbs4/Rttn/Daam1/Psen2/B9d1/Agbl2/1810043G02Rik/Nedd1/Cenpj/Nme7/Cenpf/Poc1b/Ttc8/Odf2	19
GO:0005791	GO:0005791	rough endoplasmic reticulum	15/1337	94/23416	0.000272017	0.00438627	0.00347179	Tram1/Slc7a11/Sec61b/Rab14/Vdac3/Suco/Htr5a/Arl6ip1/Tram2/Psen1/H13/Uba1/Derl3/Ccdc47/Lin28a	15
GO:0030173	GO:0030173	integral component of Golgi membrane	10/1337	48/23416	0.000317922	0.00500145	0.00395872	Steap2/Slc35b4/Slc35a1/Unc50/Tvp23b/Ergic2/Mfng/Slc35a4/Slc35a5/Sgms1	10
GO:0090575	GO:0090575	RNA polymerase II transcription factor complex	21/1337	161/23416	0.000344866	0.00529616	0.00419199	E2f5/Smad3/Gtf2b/Hif1a/Nfya/Gtf2a1l/Tbpl2/Rb1/Lef1/Nr1d1/Taf3/Max/Taf9b/Gtf2a2/Tada3/Pou2f1/Med17/Hipk2/Trp53/E2f4/Nono	21
GO:0005938	GO:0005938	cell cortex	32/1337	296/23416	0.00041161	0.00617416	0.00488693	Ctbp2/Pla2g4c/Rdx/Itpr2/Maea/Nlrp5/Fmn2/Fam110c/Rims1/Triobp/Stxbp6/Tle6/Map2k1/Med28/Mapre1/Spire1/Mkln1/Psen2/Tcl1/C2cd5/Pdlim2/Cdh1/Add3/Ooep/Psen1/Shroom2/Myo5b/Eps8/Myo9b/Capzb/Gnai1/Wdr1	32
GO:0000307	GO:0000307	cyclin-dependent protein kinase holoenzyme complex	9/1337	42/23416	0.000505165	0.00730647	0.00578317	Ccno/Ccnb2/Rb1/Cks1b/Ccng2/Ccne2/Pcna/Snw1/Ccnb1	9
GO:0030176	GO:0030176	integral component of endoplasmic reticulum membrane	18/1337	132/23416	0.000519811	0.00730647	0.00578317	Tram1/Wfs1/Bscl2/Elovl1/Slc35b4/Ern1/Ergic2/Insig1/Arl6ip1/Abcb9/H13/Ext1/Elovl5/Derl3/Pigk/Amfr/Sec62/Sgms1	18
GO:0031985	GO:0031985	Golgi cisterna	11/1337	60/23416	0.000521081	0.00730647	0.00578317	Atl1/Chsy1/Yipf6/Golph3/St6gal1/Pld1/Golga5/Rab21/Golph3l/Fut8/Sgms1	11
GO:0070382	GO:0070382	exocytic vesicle	27/1337	240/23416	0.000611175	0.0083874	0.00663875	Sytl4/Slc30a3/Rab4a/Mctp2/Mff/Wfs1/Anxa5/Calm1/Ica1/Rab14/Vdac3/Entpd1/Stx12/Slc6a9/Bcl2l1/Dnm1l/Stx6/Stx7/Sypl/Sytl2/Rab8b/Rab2a/Tor1a/Rph3a/Mtmr2/Vti1b/Vdac2	27
GO:0036464	GO:0036464	cytoplasmic ribonucleoprotein granule	23/1337	193/23416	0.000681521	0.00915794	0.00724864	Dcp1a/Cnot7/Cnot3/Dcp2/Lsm14a/Stau1/Noct/Edc4/Poli/Tdrd1/Polr2g/Arntl/Lig4/Usp3/Eif4enif1/Atxn2l/Pabpc1l/Fxr1/Smn1/Lin28a/Ago3/Stau2/Btbd2	23
GO:0005925	GO:0005925	focal adhesion	19/1337	147/23416	0.000723604	0.00952499	0.00753916	Rdx/Rsu1/Rexo2/Mapre2/Lcp1/Map2k1/Sorbs1/Evl/Mapre1/Mapk3/Senp1/Itgb3/Epb41l5/Nup214/Lpp/Fermt2/Nrp1/Peak1/Tada1	19
GO:0005798	GO:0005798	Golgi-associated vesicle	17/1337	125/23416	0.00075689	0.00976388	0.00772824	Steap2/Arf1/Yipf6/Sec13/Copb1/Uso1/Rab14/Stx17/Ergic2/Spg21/Copz1/Golga5/Tmed10/Rab8b/1190002N15Rik/Lman1/Vti1b	17
GO:0008021	GO:0008021	synaptic vesicle	25/1337	219/23416	0.000772508	0.00976995	0.00773305	Slc30a3/Rab4a/Mctp2/Mff/Wfs1/Anxa5/Calm1/Ica1/Rab14/Vdac3/Entpd1/Stx12/Slc6a9/Bcl2l1/Dnm1l/Stx6/Stx7/Sypl/Rab8b/Rab2a/Tor1a/Rph3a/Mtmr2/Vti1b/Vdac2	25
GO:0000780	GO:0000780	condensed nuclear chromosome, centromeric region	7/1337	28/23416	0.000798392	0.00990313	0.00783846	Nuf2/Cenpo/Pmf1/Bub1b/Ccnb1/Ndc80/Plk1	7
GO:0030055	GO:0030055	cell-substrate junction	20/1337	160/23416	0.00081612	0.00993203	0.00786134	Rdx/Rsu1/Rexo2/Mapre2/Lcp1/Map2k1/Sorbs1/Evl/Mapre1/Mapk3/Senp1/Itgb3/Epb41l5/Nup214/Lpp/Fermt2/Itga6/Nrp1/Peak1/Tada1	20
GO:0031227	GO:0031227	intrinsic component of endoplasmic reticulum membrane	18/1337	140/23416	0.00104904	0.0125303	0.00991787	Tram1/Wfs1/Bscl2/Elovl1/Slc35b4/Ern1/Ergic2/Insig1/Arl6ip1/Abcb9/H13/Ext1/Elovl5/Derl3/Pigk/Amfr/Sec62/Sgms1	18
GO:0098845	GO:0098845	postsynaptic endosome	5/1337	15/23416	0.00111689	0.0130981	0.0103673	Rab4a/Stx12/Abhd17b/Rab11a/Myo5b	5
GO:0005924	GO:0005924	cell-substrate adherens junction	19/1337	153/23416	0.0011778	0.0135657	0.0107374	Rdx/Rsu1/Rexo2/Mapre2/Lcp1/Map2k1/Sorbs1/Evl/Mapre1/Mapk3/Senp1/Itgb3/Epb41l5/Nup214/Lpp/Fermt2/Nrp1/Peak1/Tada1	19
GO:0044798	GO:0044798	nuclear transcription factor complex	23/1337	202/23416	0.00127152	0.0143882	0.0113885	E2f5/Smad3/Pou5f1/Gtf2b/Hif1a/Nfya/Gtf2a1l/Tbpl2/Rb1/Lef1/Nr1d1/Taf3/Max/Taf9b/Gtf2a2/Tada3/Pou2f1/Med17/Hipk2/Trp53/Ahr/E2f4/Nono	23
GO:0090734	GO:0090734	site of DNA damage	10/1337	57/23416	0.00131701	0.0146461	0.0115926	Wdr76/Cbx1/Aplf/Rpa1/Rad18/Rad50/Rpa3/Trp53bp1/Trp53/Rnf168	10
GO:0031305	GO:0031305	integral component of mitochondrial inner membrane	8/1337	39/23416	0.00139175	0.0150153	0.0118848	Mcu/Apoo/Mcur1/Dnajc11/Cox18/Immt/Agk/Chchd3	8
GO:0120111	GO:0120111	neuron projection cytoplasm	9/1337	48/23416	0.00139677	0.0150153	0.0118848	Mapk8/Ap3m1/Map2k1/Abhd13/Ada/Sod1/Kif3a/Map2k4/Trak1	9
GO:0000922	GO:0000922	spindle pole	16/1337	121/23416	0.00144466	0.0152699	0.0120863	Aspm/Psrc1/Poc1a/Rab11a/Mad2l1/Nedd1/Katnal2/Bod1/Dlgap5/Cenpf/Poc1b/Cep95/Zw10/Tnks/Ccnb1/Plk1	16
GO:0030137	GO:0030137	COPI-coated vesicle	6/1337	23/23416	0.00149148	0.0152699	0.0120863	Arf1/Copb1/Copz1/Golga5/Tmed10/1190002N15Rik	6
GO:0045120	GO:0045120	pronucleus	6/1337	23/23416	0.00149148	0.0152699	0.0120863	Cbx1/Tet3/Tcl1/Ezh2/Cenpf/Rad50	6
GO:0032839	GO:0032839	dendrite cytoplasm	7/1337	31/23416	0.00152621	0.0153813	0.0121745	Mapk8/Map2k1/Abhd13/Ada/Sod1/Map2k4/Trak1	7
GO:0035770	GO:0035770	ribonucleoprotein granule	23/1337	206/23416	0.00165024	0.015729	0.0124497	Dcp1a/Cnot7/Cnot3/Dcp2/Lsm14a/Stau1/Noct/Edc4/Poli/Tdrd1/Polr2g/Arntl/Lig4/Usp3/Eif4enif1/Atxn2l/Pabpc1l/Fxr1/Smn1/Lin28a/Ago3/Stau2/Btbd2	23
GO:0031304	GO:0031304	intrinsic component of mitochondrial inner membrane	8/1337	40/23416	0.00165385	0.015729	0.0124497	Mcu/Apoo/Mcur1/Dnajc11/Cox18/Immt/Agk/Chchd3	8
GO:0016591	GO:0016591	RNA polymerase II, holoenzyme	12/1337	79/23416	0.00167873	0.015729	0.0124497	Gtf2b/Gtf2a1l/Tbpl2/Polr2g/Taf3/Chd6/Taf9b/Gtf2a2/Tada3/Polr2c/Rtf1/Trp53	12
GO:0036513	GO:0036513	Derlin-1 retrotranslocation complex	4/1337	10/23416	0.00168264	0.015729	0.0124497	Rnf5/Rnf185/H13/Amfr	4
GO:0097539	GO:0097539	ciliary transition fiber	4/1337	10/23416	0.00168264	0.015729	0.0124497	Cep164/Sclt1/Cenpf/Odf2	4
GO:0000123	GO:0000123	histone acetyltransferase complex	12/1337	81/23416	0.00208836	0.0192428	0.0152309	Eny2/Kansl1l/Morf4l2/Phf20/Dpf3/Taf9b/Tada3/Yeats4/Jade2/Pole4/Tada1/Ing3	12
GO:0000792	GO:0000792	heterochromatin	13/1337	92/23416	0.00214698	0.0195042	0.0154379	Zfp57/Wdr76/Mphosph8/Cbx1/Uhrf1/Top2b/Phc1/Satb1/Suv39h2/Dnmt3a/Dnmt1/Uba1/Aldoa	13
GO:0000932	GO:0000932	P-body	11/1337	71/23416	0.00219602	0.0196727	0.0155712	Dcp1a/Cnot7/Cnot3/Dcp2/Lsm14a/Noct/Edc4/Polr2g/Eif4enif1/Lin28a/Btbd2	11
GO:0005778	GO:0005778	peroxisomal membrane	8/1337	42/23416	0.00229427	0.0199974	0.0158282	Pex13/Pecr/Abcd3/Arf1/Pex11b/Rab8b/Slc25a17/Acsl1	8
GO:0031903	GO:0031903	microbody membrane	8/1337	42/23416	0.00229427	0.0199974	0.0158282	Pex13/Pecr/Abcd3/Arf1/Pex11b/Rab8b/Slc25a17/Acsl1	8
GO:0016605	GO:0016605	PML body	11/1337	72/23416	0.00246098	0.0211644	0.0167519	Rb1/Rpa1/Satb1/Pias1/Ube2i/Nsmce2/Max/N4bp1/Hipk2/Trp53/Lrch4	11
GO:0005912	GO:0005912	adherens junction	28/1337	280/23416	0.00290946	0.0246922	0.0195442	Rdx/Rsu1/Ctnna3/Rexo2/Mapre2/Lcp1/Lmo7/Map2k1/Sorbs1/Evl/Jag1/Mapre1/Mapk3/Atp2a2/Senp1/Itgb3/Cdh1/Epb41l5/Nup214/Shroom2/Lpp/Mtss1/Fermt2/Itga6/Nrp1/Peak1/Mpp5/Tada1	28
GO:0070161	GO:0070161	anchoring junction	29/1337	294/23416	0.00302486	0.0248002	0.0196297	Rdx/Rsu1/Ctnna3/Rexo2/Mapre2/Lcp1/Lmo7/Map2k1/Sorbs1/Evl/Jag1/Mapre1/Mapk3/Atp2a2/Senp1/Itgb3/Cdh1/Epb41l5/Nup214/Shroom2/Lpp/Mtss1/Uba1/Fermt2/Itga6/Nrp1/Peak1/Mpp5/Tada1	29
GO:0000784	GO:0000784	nuclear chromosome, telomeric region	11/1337	74/23416	0.00306838	0.0248002	0.0196297	Cbx1/Ppp1r10/Rpa1/Acd/Pinx1/Dclre1a/Nlrp2/Wdr82/Rad50/Tnks/Trp53bp1	11
GO:0005777	GO:0005777	peroxisome	17/1337	142/23416	0.00307613	0.0248002	0.0196297	Nudt7/Pex13/Pecr/Abcd3/Mff/Arf1/Acot3/Atad1/Pex11b/Dnm1l/Idi1/Sod1/Rab8b/Prdx1/Hsdl2/Slc25a17/Acsl1	17
GO:0042579	GO:0042579	microbody	17/1337	142/23416	0.00307613	0.0248002	0.0196297	Nudt7/Pex13/Pecr/Abcd3/Mff/Arf1/Acot3/Atad1/Pex11b/Dnm1l/Idi1/Sod1/Rab8b/Prdx1/Hsdl2/Slc25a17/Acsl1	17
GO:0005720	GO:0005720	nuclear heterochromatin	8/1337	44/23416	0.00311444	0.0248002	0.0196297	Zfp57/Mphosph8/Uhrf1/Phc1/Satb1/Suv39h2/Dnmt3a/Aldoa	8
GO:0098563	GO:0098563	intrinsic component of synaptic vesicle membrane	10/1337	64/23416	0.00322091	0.0253352	0.0200532	Slc30a3/Rab4a/Wfs1/Rab14/Stx12/Slc6a9/Stx6/Stx7/Sypl/Rab2a	10
GO:0000794	GO:0000794	condensed nuclear chromosome	18/1337	155/23416	0.00329484	0.0256045	0.0202663	Chek1/Nuf2/Ncaph/Cenpo/Pmf1/Rpa1/Add3/Bub1b/Syce2/Xlr3b/Xlr4b/Xlr4c/Rad50/Ccnb1/Ndc80/Ago3/Plk1/Msh4	18
GO:0000124	GO:0000124	SAGA complex	4/1337	12/23416	0.00361764	0.0277783	0.0219869	Eny2/Taf9b/Tada3/Tada1	4
GO:0044450	GO:0044450	microtubule organizing center part	18/1337	157/23416	0.00378106	0.028665	0.0226888	Plk4/Fam92a/Poc1a/Bbs4/Rttn/Cep164/Tubg2/Sclt1/Agbl2/Nedd1/Cenpj/Poc1b/D7Ertd443e/Cntrob/Kif3a/Ccdc92/Odf2/Plk1	18
GO:0055037	GO:0055037	recycling endosome	16/1337	133/23416	0.003822	0.028665	0.0226888	Tbc1d14/Rab4a/Vps50/Slc31a2/Rab14/Gnas/Stx12/Stx6/Abhd17b/Rab11a/Stx7/Dennd6a/Myo5b/Scamp3/Ehd4/Vti1b	16
GO:0005643	GO:0005643	nuclear pore	10/1337	67/23416	0.00452046	0.0335138	0.0265266	Ddx19a/Sec13/Nup37/Eny2/Nup214/Mad2l1/Nup88/Pcid2/Nup107/Tnks	10
GO:0044438	GO:0044438	microbody part	9/1337	57/23416	0.00473479	0.0341152	0.0270026	Pex13/Pecr/Abcd3/Arf1/Pex11b/Rab8b/Prdx1/Slc25a17/Acsl1	9
GO:0044439	GO:0044439	peroxisomal part	9/1337	57/23416	0.00473479	0.0341152	0.0270026	Pex13/Pecr/Abcd3/Arf1/Pex11b/Rab8b/Prdx1/Slc25a17/Acsl1	9
GO:0030496	GO:0030496	midbody	16/1337	136/23416	0.00476025	0.0341152	0.0270026	Aspm/Rdx/Champ1/Psrc1/Chmp3/Kif23/Cep55/Hsp90b1/Usp3/Cenpf/Tex14/Flcn/Txndc9/Gnai1/Kif14/Plk1	16
GO:0032587	GO:0032587	ruffle membrane	10/1337	68/23416	0.00503494	0.0356872	0.0282469	Hsp90aa1/Tirap/C2cd5/Itgb3/Eps8l3/Epb41l5/Eps8/Psd3/Ddx58/Sh3yl1	10
GO:0005657	GO:0005657	replication fork	10/1337	69/23416	0.00559419	0.0392201	0.0310433	Chek1/Uhrf1/Rpa1/Rfc3/Pcna/Dnmt1/Rad18/Rpa3/Trp53bp1/Trp53	10
GO:0044441	GO:0044441	ciliary part	38/1337	437/23416	0.00673621	0.0461597	0.0365361	Kif17/Arl6/2700049A03Rik/Iqcb1/Hsp90aa1/Ift80/Fam92a/Poc1a/Arl13b/Ak2/Bbs4/Rttn/Cep164/Daam1/Psen2/B9d1/Dnah7c/Sclt1/Slc9b1/Psen1/Agbl2/1810043G02Rik/Nedd1/Cenpj/Nme7/Atg5/Dnah8/Cenpf/Gpi1/Poc1b/Ttc8/Gli3/Prkar2b/Kif3a/Map1b/D1Ertd622e/Odf2/Aldoa	38
GO:0032838	GO:0032838	plasma membrane bounded cell projection cytoplasm	18/1337	166/23416	0.00675957	0.0461597	0.0365361	Akr1b3/Kif17/Mapk8/Arl6/Ap3m1/Map2k1/Arl13b/Abhd13/Dnah7c/Ada/Sod1/Atg5/Dnah8/Cenpf/Gli3/Kif3a/Map2k4/Trak1	18
GO:1902554	GO:1902554	serine/threonine protein kinase complex	11/1337	82/23416	0.00679872	0.0461597	0.0365361	Ccno/Ccnb2/Rb1/Cks1b/Cdk5/Ccng2/Acvr1b/Ccne2/Pcna/Snw1/Ccnb1	11
GO:0005876	GO:0005876	spindle microtubule	8/1337	50/23416	0.00697832	0.0468856	0.0371106	Psrc1/Nusap1/Rab11a/Tubg2/Bod1/Zw10/Kif3a/Plk1	8
GO:0030880	GO:0030880	RNA polymerase complex	13/1337	106/23416	0.00735529	0.0484976	0.0383865	Gtf2b/Znfx1/Gtf2a1l/Tbpl2/Polr2g/Taf3/Chd6/Taf9b/Gtf2a2/Tada3/Polr2c/Rtf1/Trp53	13
GO:0034399	GO:0034399	nuclear periphery	14/1337	118/23416	0.0074016	0.0484976	0.0383865	Maea/Uhrf1/Sorbs1/Satb1/Cxxc1/Pcna/Dnmt3a/Nup107/Cenpf/Dcaf7/Snw1/Tnpo1/Trp53/Nono	14
GO:0017053	GO:0017053	transcriptional repressor complex	11/1337	83/23416	0.00744381	0.0484976	0.0383865	Ctbp2/Insm1/Pou5f1/Rbbp7/Tbl1xr1/Akirin2/Lin37/Gatad2b/Appl1/Gli3/Arid4a	11
GO:0030662	GO:0030662	coated vesicle membrane	10/1337	72/23416	0.00756638	0.0488032	0.0386284	Dab2/Sec13/Copb1/Uso1/Copz1/Golga5/Epn2/Dennd1a/1190002N15Rik/Vti1b	10
GO:0005802	GO:0005802	trans-Golgi network	21/1337	207/23416	0.00775737	0.0495396	0.0392113	Cnst/Arf1/Yipf6/Golph3/Clvs2/Rab38/Nbea/Arfip1/Rab14/Gnas/Atp2c1/Stx6/Rab11a/Cdh1/Snx9/Dpy30/Rab21/Tgfb2/Golph3l/Scamp3/Chst7	21
